# Supplementary material for: Different intra- and inter­molecular hydrogen-bonding patterns in (3S,4aS,8aS)-2-[(2R,3S)-3-(2,5-X 2-benzamido)-2-(2,5-X 2-benzo­yloxy)-4-phenyl­butyl]-N-tert-butyldeca­hydro­iso­quinoline-3-carboxamides (X = H or Cl): compounds with moderate aspartyl protease inhibition activity
Source: Acta Crystallogr E Crystallogr Commun. 2017 May 31;73(Pt 6):913–7. doi: 10.1107/S2056989017007800 (PMC5458323; doi:10.1107/S2056989017007800)
Supplement: Supplementary file 1 [file e-73-00913-sup1.cif]

##############################################################################
#                                                                            #
# This CIF contains the data in a paper accepted for publication in          #
# Acta Crystallographica Section E. It conforms to the requirements of       #
# Notes for Authors for Acta Crystallographica Section E, and has been       #
# peer reviewed under the auspices of the IUCr Commission on Journals.       #
#                                                                            #
# Full details of the Crystallographic Information File format               #
# are given in the paper "The Crystallographic Information File (CIF):       #
# a New Standard Archive File for Crystallography" by S. R. Hall, F. H.      #
# Allen and I. D. Brown [Acta Cryst. (1991), A47, 655-685].                  #
#                                                                            #
# The current version of the core CIF dictionary is obtainable from          #
# ftp://ftp.iucr.org/pub/cif_core.dic.                                       #
#                                                                            #
# Software is freely available for graphical display of the structure(s)     #
# in this CIF. For information consult the CIF software page                 #
# http://www.iucr.org/resources/cif/software.                                #
#                                                                            #
# This file may be used for bona fide research purposes within the           #
# scientific community so long as proper attribution is given to the journal # 
# article from which it was obtained.                                        #
#                                                                            #
##############################################################################
data_I
_audit_creation_method     'SHELXL-2014/7'
_chemical_name_systematic
;\
(3<i>S</i>,4a<i>S</i>,8a<i>S</i>)-2-[(2<i>R</i>,3<i>S</i>)-3-Benzamido-2-\
benzoyloxy-4-phenylbutyl]-<i>N</i>-<i>tert</i>-butyldecahydroisoquinoline-\
3-carboxamide
;
_chemical_name_common     ?
_chemical_formula_moiety     'C38 H47 N3 O4'
_chemical_formula_sum     'C38 H47 N3 O4'
_chemical_formula_iupac     'C38 H47 N3 O4'
_chemical_formula_weight     609.78
_chemical_melting_point     ?
_shelx_space_group_comment
;
The symmetry employed for this shelxl refinement is uniquely defined
by the following loop, which should always be used as a source of
symmetry information in preference to the above space-group names.
They are only intended as comments.
;
_space_group_crystal_system     monoclinic
_space_group_name_H-M_alt     'P 21'
_space_group_name_Hall     'P 2yb'
loop_
    _space_group_symop_operation_xyz
    'x, y, z'
    '-x, y+1/2, -z'
_cell_length_a     11.4866(3)
_cell_length_b     9.4448(2)
_cell_length_c     16.8257(5)
_cell_angle_alpha     90
_cell_angle_beta     109.227(3)
_cell_angle_gamma     90
_cell_volume     1723.58(8)
_cell_formula_units_Z     2
_cell_measurement_reflns_used     8813
_cell_measurement_theta_min     5.44
_cell_measurement_theta_max     69.56
_cell_measurement_temperature     100(2)
_exptl_crystal_description     needle
_exptl_crystal_colour     colourless
_exptl_crystal_size_max     0.52
_exptl_crystal_size_mid     0.15
_exptl_crystal_size_min     0.05
_exptl_crystal_density_diffrn     1.175
_exptl_crystal_density_meas     ?
_exptl_crystal_density_method     ?
_exptl_crystal_F_000     656
_exptl_absorpt_coefficient_mu     0.601
_exptl_absorpt_correction_type     multi-scan
_exptl_absorpt_process_details
;
(SADABS; Sheldrick, 2004)
;
_shelx_estimated_absorpt_T_min     0.745
_shelx_estimated_absorpt_T_max     0.971
_exptl_absorpt_correction_T_min     0.654
_exptl_absorpt_correction_T_max     0.971
_diffrn_ambient_temperature     100(2)
_diffrn_radiation_type     CuK\a
_diffrn_radiation_wavelength     1.54184
_diffrn_measurement_device_type     'Rigaku Mercury CCD'
_diffrn_measurement_method     \w
_diffrn_detector_area_resol_mean     ?
_diffrn_reflns_number     24074
_diffrn_reflns_av_R_equivalents     0.0680
_diffrn_reflns_theta_min     2.781
_diffrn_reflns_theta_max     70.046
_diffrn_reflns_theta_full     67.684
_diffrn_measured_fraction_theta_max     0.996
_diffrn_measured_fraction_theta_full     0.998
_diffrn_reflns_limit_h_min     -14
_diffrn_reflns_limit_h_max     13
_diffrn_reflns_limit_k_min     -11
_diffrn_reflns_limit_k_max     9
_diffrn_reflns_limit_l_min     -20
_diffrn_reflns_limit_l_max     19
_refine_special_details     ?
_reflns_number_total     5349
_reflns_number_gt     4547
_reflns_threshold_expression     'I > 2\s(I)'
_refine_ls_structure_factor_coef     Fsqd
_refine_ls_matrix_type     full
_refine_ls_R_factor_all     0.0671
_refine_ls_R_factor_gt     0.0558
_refine_ls_wR_factor_gt     0.1414
_refine_ls_wR_factor_ref     0.1506
_refine_ls_goodness_of_fit_ref     1.068
_refine_ls_restrained_S_all     1.068
_refine_ls_number_reflns     5349
_refine_ls_number_parameters     415
_refine_ls_number_restraints     1
_refine_ls_hydrogen_treatment     mixed
_refine_ls_weighting_scheme     calc
_refine_ls_weighting_details
              'w=1/[\s^2^(Fo^2^)+(0.0894P)^2^+0.2672P] where P=(Fo^2^+2Fc^2^)/3'
_atom_sites_solution_hydrogens     mixed
_atom_sites_solution_primary     direct
_atom_sites_solution_secondary     ?
_refine_ls_shift/su_max     0.000
_refine_ls_shift/su_mean     0.000
_refine_diff_density_max     0.353
_refine_diff_density_min     -0.258
_refine_ls_extinction_method     none
_refine_ls_extinction_coef     .
_refine_ls_abs_structure_details
;
Flack <i>x</i> determined using 1316 quotients [(I+)-(I-)]/[(I+)+(I-)]
(Parsons <i>et al.</i>,  2013)
;
_refine_ls_abs_structure_Flack     -0.4(2)
loop_
    _atom_type_symbol
    _atom_type_description
    _atom_type_scat_dispersion_real
    _atom_type_scat_dispersion_imag
    _atom_type_scat_source
    'C' 'C' 0.0181 0.0091
                         'International Tables Vol C Tables 4.2.6.8 and 6.1.1.4'
    'H' 'H' 0.0000 0.0000
                         'International Tables Vol C Tables 4.2.6.8 and 6.1.1.4'
    'N' 'N' 0.0311 0.0180
                         'International Tables Vol C Tables 4.2.6.8 and 6.1.1.4'
    'O' 'O' 0.0492 0.0322
                         'International Tables Vol C Tables 4.2.6.8 and 6.1.1.4'
_computing_data_collection
;
Crysalis PRO (Rigaku, 2014)
;
_computing_cell_refinement
;
Crysalis PRO (Rigaku, 2014)
;
_computing_data_reduction
;
Crysalis PRO (Rigaku, 2014)
;
_computing_structure_solution
;
SHELXS97 (Sheldrick, 2008)
;
_computing_structure_refinement
;
SHELXL2014 (Sheldrick, 2015)
;
_computing_molecular_graphics
;
ORTEP-3 (Farrugia, 2012)
;
_computing_publication_material
;
publCIF (Westrip, 2010)
;
loop_
    _atom_site_type_symbol
    _atom_site_label
    _atom_site_fract_x
    _atom_site_fract_y
    _atom_site_fract_z
    _atom_site_U_iso_or_equiv
    _atom_site_adp_type
    _atom_site_calc_flag
    _atom_site_occupancy
    _atom_site_disorder_assembly
    _atom_site_disorder_group
    C C1 0.1094(4) 0.3195(4) 0.1956(2) 0.0347(8) Uani d 1 . .
    H H1A 0.1950 0.3530 0.2069 0.042 Uiso calc 1 . .
    H H1B 0.0566 0.3672 0.1438 0.042 Uiso calc 1 . .
    C C2 0.1046(3) 0.1585(4) 0.1806(2) 0.0322(8) Uani d 1 . .
    H H2 0.1668 0.1113 0.2295 0.039 Uiso calc 1 . .
    C C3 0.1262(3) 0.1138(4) 0.0997(2) 0.0310(8) Uani d 1 . .
    H H3 0.1265 0.0079 0.0988 0.037 Uiso calc 1 . .
    C C4 0.2513(3) 0.1625(4) 0.0978(2) 0.0353(8) Uani d 1 . .
    H H4A 0.2491 0.2665 0.0900 0.042 Uiso calc 1 . .
    H H4B 0.3140 0.1414 0.1530 0.042 Uiso calc 1 . .
    C C5 -0.0678(3) 0.0764(4) -0.0162(2) 0.0322(8) Uani d 1 . .
    C C6 -0.0309(4) 0.0410(4) 0.2415(2) 0.0344(9) Uani d 1 . .
    C C7 0.1555(3) 0.4553(4) 0.3252(2) 0.0362(8) Uani d 1 . .
    H H7 0.1668 0.5406 0.2933 0.043 Uiso calc 1 . .
    C C8 0.1086(4) 0.5037(5) 0.3955(3) 0.0408(9) Uani d 1 . .
    H H8A 0.1674 0.5733 0.4311 0.049 Uiso calc 1 . .
    H H8B 0.1060 0.4213 0.4312 0.049 Uiso calc 1 . .
    C C9 -0.0194(4) 0.5709(5) 0.3631(3) 0.0408(9) Uani d 1 . .
    H H9 -0.0135 0.6587 0.3314 0.049 Uiso calc 1 . .
    C C10 -0.0665(4) 0.6127(5) 0.4343(3) 0.0469(10) Uani d 1 . .
    H H10A -0.1408 0.6726 0.4114 0.056 Uiso calc 1 . .
    H H10B -0.0027 0.6698 0.4759 0.056 Uiso calc 1 . .
    C C11 -0.0984(4) 0.4852(5) 0.4784(3) 0.0510(12) Uani d 1 . .
    H H11A -0.0224 0.4307 0.5069 0.061 Uiso calc 1 . .
    H H11B -0.1330 0.5179 0.5218 0.061 Uiso calc 1 . .
    C C12 -0.1913(4) 0.3899(5) 0.4161(3) 0.0497(11) Uani d 1 . .
    H H12A -0.2702 0.4415 0.3917 0.060 Uiso calc 1 . .
    H H12B -0.2072 0.3054 0.4457 0.060 Uiso calc 1 . .
    C C13 -0.1435(4) 0.3435(5) 0.3454(3) 0.0430(10) Uani d 1 . .
    H H13A -0.0704 0.2821 0.3691 0.052 Uiso calc 1 . .
    H H13B -0.2079 0.2871 0.3038 0.052 Uiso calc 1 . .
    C C14 -0.1088(4) 0.4686(5) 0.3014(2) 0.0381(9) Uani d 1 . .
    H H14 -0.1863 0.5225 0.2732 0.046 Uiso calc 1 . .
    C C15 -0.0557(3) 0.4256(4) 0.2330(3) 0.0379(9) Uani d 1 . .
    H H15A -0.1128 0.3580 0.1944 0.046 Uiso calc 1 . .
    H H15B -0.0501 0.5105 0.1999 0.046 Uiso calc 1 . .
    C C16 0.2805(4) 0.3896(5) 0.3683(3) 0.0389(9) Uani d 1 . .
    C C17 0.3889(4) 0.1660(5) 0.4317(3) 0.0395(9) Uani d 1 . .
    C C18 0.4024(4) 0.1975(5) 0.5232(3) 0.0430(10) Uani d 1 . .
    H H18A 0.4144 0.2995 0.5336 0.064 Uiso calc 1 . .
    H H18B 0.4737 0.1462 0.5604 0.064 Uiso calc 1 . .
    H H18C 0.3277 0.1673 0.5345 0.064 Uiso calc 1 . .
    C C19 0.3574(4) 0.0085(5) 0.4131(3) 0.0484(11) Uani d 1 . .
    H H19A 0.2764 -0.0113 0.4182 0.073 Uiso calc 1 . .
    H H19B 0.4200 -0.0499 0.4533 0.073 Uiso calc 1 . .
    H H19C 0.3556 -0.0135 0.3557 0.073 Uiso calc 1 . .
    C C20 0.5072(4) 0.1970(6) 0.4129(3) 0.0516(12) Uani d 1 . .
    H H20A 0.5284 0.2973 0.4235 0.077 Uiso calc 1 . .
    H H20B 0.4952 0.1751 0.3538 0.077 Uiso calc 1 . .
    H H20C 0.5742 0.1386 0.4492 0.077 Uiso calc 1 . .
    C C21 0.2909(3) 0.0951(4) 0.0296(2) 0.0345(8) Uani d 1 . .
    C C22 0.3112(4) -0.0514(5) 0.0303(3) 0.0381(9) Uani d 1 . .
    H H22 0.2960 -0.1089 0.0721 0.046 Uiso calc 1 . .
    C C23 0.3533(4) -0.1124(5) -0.0299(3) 0.0449(10) Uani d 1 . .
    H H23 0.3680 -0.2115 -0.0282 0.054 Uiso calc 1 . .
    C C24 0.3743(4) -0.0325(6) -0.0919(3) 0.0508(11) Uani d 1 . .
    H H24 0.4034 -0.0756 -0.1328 0.061 Uiso calc 1 . .
    C C25 0.3523(4) 0.1131(6) -0.0941(3) 0.0523(11) Uani d 1 . .
    H H25 0.3657 0.1698 -0.1369 0.063 Uiso calc 1 . .
    C C26 0.3109(4) 0.1745(5) -0.0337(3) 0.0444(10) Uani d 1 . .
    H H26 0.2959 0.2736 -0.0358 0.053 Uiso calc 1 . .
    C C27 -0.1602(3) 0.1360(4) -0.0933(2) 0.0315(8) Uani d 1 . .
    C C28 -0.1291(4) 0.2311(4) -0.1467(2) 0.0335(8) Uani d 1 . .
    H H28 -0.0470 0.2653 -0.1323 0.040 Uiso calc 1 . .
    C C29 -0.2175(4) 0.2756(4) -0.2206(3) 0.0370(9) Uani d 1 . .
    H H29 -0.1955 0.3395 -0.2568 0.044 Uiso calc 1 . .
    C C30 -0.3380(4) 0.2273(4) -0.2417(3) 0.0386(9) Uani d 1 . .
    H H30 -0.3984 0.2582 -0.2923 0.046 Uiso calc 1 . .
    C C31 -0.3700(4) 0.1339(4) -0.1889(3) 0.0382(9) Uani d 1 . .
    H H31 -0.4525 0.1011 -0.2033 0.046 Uiso calc 1 . .
    C C32 -0.2825(3) 0.0883(4) -0.1156(3) 0.0353(8) Uani d 1 . .
    H H32 -0.3052 0.0240 -0.0798 0.042 Uiso calc 1 . .
    C C33 -0.1626(3) 0.0098(4) 0.2289(2) 0.0346(8) Uani d 1 . .
    C C34 -0.2557(4) 0.0418(5) 0.1540(3) 0.0400(9) Uani d 1 . .
    H H34 -0.2354 0.0806 0.1081 0.048 Uiso calc 1 . .
    C C35 -0.3772(4) 0.0176(5) 0.1463(3) 0.0481(11) Uani d 1 . .
    H H35 -0.4406 0.0405 0.0952 0.058 Uiso calc 1 . .
    C C36 -0.4071(4) -0.0400(5) 0.2126(3) 0.0493(11) Uani d 1 . .
    H H36 -0.4910 -0.0566 0.2068 0.059 Uiso calc 1 . .
    C C37 -0.3155(4) -0.0735(5) 0.2872(3) 0.0506(11) Uani d 1 . .
    H H37 -0.3363 -0.1127 0.3328 0.061 Uiso calc 1 . .
    C C38 -0.1931(4) -0.0496(5) 0.2950(3) 0.0449(10) Uani d 1 . .
    H H38 -0.1298 -0.0738 0.3458 0.054 Uiso calc 1 . .
    N N1 0.0677(3) 0.3598(3) 0.26662(19) 0.0332(7) Uani d 1 . .
    N N2 0.2845(3) 0.2467(4) 0.3755(2) 0.0369(8) Uani d 1 . .
    H H1N 0.208(4) 0.209(6) 0.358(3) 0.044 Uiso d 1 . .
    N N3 0.0279(3) 0.1602(3) 0.02500(19) 0.0301(7) Uani d 1 . .
    H H3N 0.027(4) 0.252(6) 0.005(3) 0.036 Uiso d 1 . .
    O O2 0.3711(3) 0.4674(3) 0.3992(2) 0.0506(8) Uani d 1 . .
    O O3 -0.0799(2) -0.0457(3) 0.00716(17) 0.0344(6) Uani d 1 . .
    O O4 -0.0177(2) 0.1111(3) 0.17533(16) 0.0329(6) Uani d 1 . .
    O O5 0.0540(2) 0.0080(4) 0.30361(18) 0.0449(7) Uani d 1 . .
loop_
    _atom_site_aniso_label
    _atom_site_aniso_U_11
    _atom_site_aniso_U_22
    _atom_site_aniso_U_33
    _atom_site_aniso_U_12
    _atom_site_aniso_U_13
    _atom_site_aniso_U_23
    C1 0.036(2) 0.0253(19) 0.040(2) -0.0010(16) 0.0092(16) 0.0009(15)
    C2 0.0261(17) 0.0251(19) 0.043(2) 0.0008(15) 0.0086(15) 0.0016(16)
    C3 0.0292(17) 0.0212(18) 0.0410(19) 0.0052(15) 0.0094(14) 0.0021(15)
    C4 0.0318(18) 0.027(2) 0.045(2) -0.0015(16) 0.0095(15) 0.0010(17)
    C5 0.0328(19) 0.023(2) 0.039(2) -0.0003(15) 0.0090(15) -0.0032(15)
    C6 0.037(2) 0.030(2) 0.038(2) 0.0008(16) 0.0138(17) 0.0014(16)
    C7 0.037(2) 0.0251(19) 0.042(2) -0.0047(16) 0.0062(16) 0.0014(17)
    C8 0.042(2) 0.031(2) 0.045(2) -0.0043(18) 0.0092(17) -0.0029(17)
    C9 0.045(2) 0.027(2) 0.047(2) 0.0004(18) 0.0100(18) 0.0000(17)
    C10 0.050(2) 0.032(2) 0.057(3) 0.006(2) 0.015(2) -0.005(2)
    C11 0.057(3) 0.049(3) 0.048(2) 0.008(2) 0.020(2) -0.002(2)
    C12 0.052(3) 0.043(3) 0.059(3) 0.002(2) 0.024(2) 0.005(2)
    C13 0.043(2) 0.033(2) 0.053(2) -0.0001(18) 0.0147(18) -0.0012(19)
    C14 0.035(2) 0.033(2) 0.044(2) 0.0068(17) 0.0097(16) 0.0013(17)
    C15 0.033(2) 0.032(2) 0.045(2) 0.0014(16) 0.0073(16) 0.0013(16)
    C16 0.039(2) 0.030(2) 0.043(2) -0.0064(17) 0.0076(17) -0.0028(16)
    C17 0.0319(19) 0.033(2) 0.046(2) 0.0001(17) 0.0033(16) -0.0008(18)
    C18 0.041(2) 0.035(2) 0.047(2) 0.0005(18) 0.0055(17) 0.0029(18)
    C19 0.044(2) 0.030(2) 0.059(3) 0.0076(19) 0.001(2) -0.004(2)
    C20 0.041(2) 0.051(3) 0.060(3) 0.003(2) 0.013(2) -0.004(2)
    C21 0.0264(17) 0.032(2) 0.043(2) -0.0004(16) 0.0082(14) 0.0002(17)
    C22 0.036(2) 0.031(2) 0.047(2) -0.0002(17) 0.0132(16) -0.0019(18)
    C23 0.036(2) 0.036(2) 0.060(3) -0.0019(18) 0.0131(19) -0.007(2)
    C24 0.048(2) 0.050(3) 0.057(3) -0.008(2) 0.020(2) -0.011(2)
    C25 0.059(3) 0.055(3) 0.050(2) -0.006(2) 0.026(2) 0.001(2)
    C26 0.047(2) 0.035(2) 0.052(2) -0.0017(19) 0.0174(18) 0.003(2)
    C27 0.0311(18) 0.0192(18) 0.042(2) 0.0015(15) 0.0095(15) -0.0018(15)
    C28 0.0353(19) 0.0226(18) 0.041(2) 0.0007(16) 0.0099(16) -0.0031(16)
    C29 0.043(2) 0.023(2) 0.042(2) 0.0030(16) 0.0095(17) 0.0019(16)
    C30 0.038(2) 0.028(2) 0.043(2) 0.0039(17) 0.0031(17) -0.0025(17)
    C31 0.0310(18) 0.031(2) 0.048(2) 0.0012(16) 0.0063(16) -0.0010(17)
    C32 0.0333(19) 0.0219(19) 0.048(2) -0.0015(16) 0.0099(16) -0.0005(16)
    C33 0.0347(19) 0.0245(18) 0.046(2) -0.0012(16) 0.0156(16) 0.0015(16)
    C34 0.038(2) 0.034(2) 0.047(2) -0.0014(17) 0.0115(17) 0.0035(18)
    C35 0.036(2) 0.045(3) 0.059(3) -0.004(2) 0.0104(19) 0.003(2)
    C36 0.040(2) 0.043(3) 0.065(3) -0.008(2) 0.018(2) 0.004(2)
    C37 0.047(2) 0.047(3) 0.062(3) -0.002(2) 0.024(2) 0.010(2)
    C38 0.042(2) 0.042(3) 0.051(2) -0.001(2) 0.0156(18) 0.008(2)
    N1 0.0307(16) 0.0262(17) 0.0396(17) -0.0022(13) 0.0075(13) -0.0028(13)
    N2 0.0325(16) 0.0274(18) 0.0445(18) 0.0014(14) 0.0040(14) 0.0008(14)
    N3 0.0289(15) 0.0188(16) 0.0398(16) 0.0015(12) 0.0075(12) 0.0012(13)
    O2 0.0407(16) 0.0357(17) 0.0652(19) -0.0084(14) 0.0038(14) -0.0029(15)
    O3 0.0356(13) 0.0185(13) 0.0470(15) 0.0024(11) 0.0111(11) 0.0009(11)
    O4 0.0303(12) 0.0283(14) 0.0391(13) -0.0033(11) 0.0100(10) 0.0022(11)
    O5 0.0361(15) 0.0494(18) 0.0457(16) 0.0009(14) 0.0087(12) 0.0121(14)
_geom_special_details
;
 All esds (except the esd in the dihedral angle between two l.s. planes)
 are estimated using the full covariance matrix.  The cell esds are taken
 into account individually in the estimation of esds in distances, angles
 and torsion angles; correlations between esds in cell parameters are only
 used when they are defined by crystal symmetry.  An approximate (isotropic)
 treatment of cell esds is used for estimating esds involving l.s. planes.
;
loop_
    _geom_bond_atom_site_label_1
    _geom_bond_atom_site_label_2
    _geom_bond_site_symmetry_2
    _geom_bond_distance
    _geom_bond_publ_flag
    C1 N1 . 1.476(5) ?
    C1 C2 . 1.539(5) ?
    C1 H1A . 0.9900 ?
    C1 H1B . 0.9900 ?
    C2 O4 . 1.449(4) ?
    C2 C3 . 1.521(5) ?
    C2 H2 . 1.0000 ?
    C3 N3 . 1.453(4) ?
    C3 C4 . 1.519(5) ?
    C3 H3 . 1.0000 ?
    C4 C21 . 1.507(6) ?
    C4 H4A . 0.9900 ?
    C4 H4B . 0.9900 ?
    C5 O3 . 1.241(5) ?
    C5 N3 . 1.346(5) ?
    C5 C27 . 1.490(5) ?
    C6 O5 . 1.213(5) ?
    C6 O4 . 1.346(5) ?
    C6 C33 . 1.486(5) ?
    C7 N1 . 1.465(5) ?
    C7 C16 . 1.512(6) ?
    C7 C8 . 1.522(6) ?
    C7 H7 . 1.0000 ?
    C8 C9 . 1.527(6) ?
    C8 H8A . 0.9900 ?
    C8 H8B . 0.9900 ?
    C9 C10 . 1.520(6) ?
    C9 C14 . 1.537(6) ?
    C9 H9 . 1.0000 ?
    C10 C11 . 1.522(7) ?
    C10 H10A . 0.9900 ?
    C10 H10B . 0.9900 ?
    C11 C12 . 1.520(7) ?
    C11 H11A . 0.9900 ?
    C11 H11B . 0.9900 ?
    C12 C13 . 1.529(6) ?
    C12 H12A . 0.9900 ?
    C12 H12B . 0.9900 ?
    C13 C14 . 1.516(6) ?
    C13 H13A . 0.9900 ?
    C13 H13B . 0.9900 ?
    C14 C15 . 1.524(6) ?
    C14 H14 . 1.0000 ?
    C15 N1 . 1.479(5) ?
    C15 H15A . 0.9900 ?
    C15 H15B . 0.9900 ?
    C16 O2 . 1.240(5) ?
    C16 N2 . 1.354(5) ?
    C17 N2 . 1.472(5) ?
    C17 C20 . 1.522(6) ?
    C17 C18 . 1.526(6) ?
    C17 C19 . 1.538(6) ?
    C18 H18A . 0.9800 ?
    C18 H18B . 0.9800 ?
    C18 H18C . 0.9800 ?
    C19 H19A . 0.9800 ?
    C19 H19B . 0.9800 ?
    C19 H19C . 0.9800 ?
    C20 H20A . 0.9800 ?
    C20 H20B . 0.9800 ?
    C20 H20C . 0.9800 ?
    C21 C26 . 1.383(6) ?
    C21 C22 . 1.403(6) ?
    C22 C23 . 1.383(6) ?
    C22 H22 . 0.9500 ?
    C23 C24 . 1.372(7) ?
    C23 H23 . 0.9500 ?
    C24 C25 . 1.397(8) ?
    C24 H24 . 0.9500 ?
    C25 C26 . 1.383(7) ?
    C25 H25 . 0.9500 ?
    C26 H26 . 0.9500 ?
    C27 C28 . 1.397(5) ?
    C27 C32 . 1.403(5) ?
    C28 C29 . 1.386(5) ?
    C28 H28 . 0.9500 ?
    C29 C30 . 1.388(6) ?
    C29 H29 . 0.9500 ?
    C30 C31 . 1.384(6) ?
    C30 H30 . 0.9500 ?
    C31 C32 . 1.380(6) ?
    C31 H31 . 0.9500 ?
    C32 H32 . 0.9500 ?
    C33 C38 . 1.390(6) ?
    C33 C34 . 1.391(5) ?
    C34 C35 . 1.378(6) ?
    C34 H34 . 0.9500 ?
    C35 C36 . 1.382(6) ?
    C35 H35 . 0.9500 ?
    C36 C37 . 1.384(7) ?
    C36 H36 . 0.9500 ?
    C37 C38 . 1.387(6) ?
    C37 H37 . 0.9500 ?
    C38 H38 . 0.9500 ?
    N2 H1N . 0.90(5) ?
    N3 H3N . 0.93(5) ?
loop_
    _geom_angle_atom_site_label_1
    _geom_angle_atom_site_label_2
    _geom_angle_atom_site_label_3
    _geom_angle_site_symmetry_1
    _geom_angle_site_symmetry_3
    _geom_angle
    _geom_angle_publ_flag
    N1 C1 C2 . . 112.5(3) ?
    N1 C1 H1A . . 109.1 ?
    C2 C1 H1A . . 109.1 ?
    N1 C1 H1B . . 109.1 ?
    C2 C1 H1B . . 109.1 ?
    H1A C1 H1B . . 107.8 ?
    O4 C2 C3 . . 107.4(3) ?
    O4 C2 C1 . . 107.3(3) ?
    C3 C2 C1 . . 114.4(3) ?
    O4 C2 H2 . . 109.2 ?
    C3 C2 H2 . . 109.2 ?
    C1 C2 H2 . . 109.2 ?
    N3 C3 C4 . . 111.1(3) ?
    N3 C3 C2 . . 112.4(3) ?
    C4 C3 C2 . . 111.7(3) ?
    N3 C3 H3 . . 107.1 ?
    C4 C3 H3 . . 107.1 ?
    C2 C3 H3 . . 107.1 ?
    C21 C4 C3 . . 114.4(3) ?
    C21 C4 H4A . . 108.7 ?
    C3 C4 H4A . . 108.7 ?
    C21 C4 H4B . . 108.7 ?
    C3 C4 H4B . . 108.7 ?
    H4A C4 H4B . . 107.6 ?
    O3 C5 N3 . . 122.8(3) ?
    O3 C5 C27 . . 120.3(3) ?
    N3 C5 C27 . . 116.9(3) ?
    O5 C6 O4 . . 124.2(4) ?
    O5 C6 C33 . . 124.3(4) ?
    O4 C6 C33 . . 111.5(3) ?
    N1 C7 C16 . . 113.8(3) ?
    N1 C7 C8 . . 111.5(3) ?
    C16 C7 C8 . . 105.9(3) ?
    N1 C7 H7 . . 108.5 ?
    C16 C7 H7 . . 108.5 ?
    C8 C7 H7 . . 108.5 ?
    C7 C8 C9 . . 113.1(3) ?
    C7 C8 H8A . . 109.0 ?
    C9 C8 H8A . . 109.0 ?
    C7 C8 H8B . . 109.0 ?
    C9 C8 H8B . . 109.0 ?
    H8A C8 H8B . . 107.8 ?
    C10 C9 C8 . . 112.2(3) ?
    C10 C9 C14 . . 111.3(4) ?
    C8 C9 C14 . . 109.3(3) ?
    C10 C9 H9 . . 108.0 ?
    C8 C9 H9 . . 108.0 ?
    C14 C9 H9 . . 108.0 ?
    C9 C10 C11 . . 112.6(4) ?
    C9 C10 H10A . . 109.1 ?
    C11 C10 H10A . . 109.1 ?
    C9 C10 H10B . . 109.1 ?
    C11 C10 H10B . . 109.1 ?
    H10A C10 H10B . . 107.8 ?
    C12 C11 C10 . . 111.0(4) ?
    C12 C11 H11A . . 109.4 ?
    C10 C11 H11A . . 109.4 ?
    C12 C11 H11B . . 109.4 ?
    C10 C11 H11B . . 109.4 ?
    H11A C11 H11B . . 108.0 ?
    C11 C12 C13 . . 110.8(4) ?
    C11 C12 H12A . . 109.5 ?
    C13 C12 H12A . . 109.5 ?
    C11 C12 H12B . . 109.5 ?
    C13 C12 H12B . . 109.5 ?
    H12A C12 H12B . . 108.1 ?
    C14 C13 C12 . . 112.1(4) ?
    C14 C13 H13A . . 109.2 ?
    C12 C13 H13A . . 109.2 ?
    C14 C13 H13B . . 109.2 ?
    C12 C13 H13B . . 109.2 ?
    H13A C13 H13B . . 107.9 ?
    C13 C14 C15 . . 113.3(4) ?
    C13 C14 C9 . . 112.6(3) ?
    C15 C14 C9 . . 109.4(3) ?
    C13 C14 H14 . . 107.0 ?
    C15 C14 H14 . . 107.0 ?
    C9 C14 H14 . . 107.0 ?
    N1 C15 C14 . . 113.2(3) ?
    N1 C15 H15A . . 108.9 ?
    C14 C15 H15A . . 108.9 ?
    N1 C15 H15B . . 108.9 ?
    C14 C15 H15B . . 108.9 ?
    H15A C15 H15B . . 107.7 ?
    O2 C16 N2 . . 123.6(4) ?
    O2 C16 C7 . . 119.5(4) ?
    N2 C16 C7 . . 116.8(3) ?
    N2 C17 C20 . . 111.1(4) ?
    N2 C17 C18 . . 109.8(3) ?
    C20 C17 C18 . . 111.8(3) ?
    N2 C17 C19 . . 106.4(3) ?
    C20 C17 C19 . . 108.1(4) ?
    C18 C17 C19 . . 109.5(4) ?
    C17 C18 H18A . . 109.5 ?
    C17 C18 H18B . . 109.5 ?
    H18A C18 H18B . . 109.5 ?
    C17 C18 H18C . . 109.5 ?
    H18A C18 H18C . . 109.5 ?
    H18B C18 H18C . . 109.5 ?
    C17 C19 H19A . . 109.5 ?
    C17 C19 H19B . . 109.5 ?
    H19A C19 H19B . . 109.5 ?
    C17 C19 H19C . . 109.5 ?
    H19A C19 H19C . . 109.5 ?
    H19B C19 H19C . . 109.5 ?
    C17 C20 H20A . . 109.5 ?
    C17 C20 H20B . . 109.5 ?
    H20A C20 H20B . . 109.5 ?
    C17 C20 H20C . . 109.5 ?
    H20A C20 H20C . . 109.5 ?
    H20B C20 H20C . . 109.5 ?
    C26 C21 C22 . . 118.1(4) ?
    C26 C21 C4 . . 121.7(4) ?
    C22 C21 C4 . . 120.1(4) ?
    C23 C22 C21 . . 120.2(4) ?
    C23 C22 H22 . . 119.9 ?
    C21 C22 H22 . . 119.9 ?
    C24 C23 C22 . . 121.3(4) ?
    C24 C23 H23 . . 119.4 ?
    C22 C23 H23 . . 119.4 ?
    C23 C24 C25 . . 119.0(4) ?
    C23 C24 H24 . . 120.5 ?
    C25 C24 H24 . . 120.5 ?
    C26 C25 C24 . . 119.8(5) ?
    C26 C25 H25 . . 120.1 ?
    C24 C25 H25 . . 120.1 ?
    C25 C26 C21 . . 121.5(4) ?
    C25 C26 H26 . . 119.2 ?
    C21 C26 H26 . . 119.2 ?
    C28 C27 C32 . . 118.7(3) ?
    C28 C27 C5 . . 122.9(3) ?
    C32 C27 C5 . . 118.3(3) ?
    C29 C28 C27 . . 120.3(4) ?
    C29 C28 H28 . . 119.9 ?
    C27 C28 H28 . . 119.9 ?
    C28 C29 C30 . . 120.3(4) ?
    C28 C29 H29 . . 119.9 ?
    C30 C29 H29 . . 119.9 ?
    C31 C30 C29 . . 119.8(4) ?
    C31 C30 H30 . . 120.1 ?
    C29 C30 H30 . . 120.1 ?
    C32 C31 C30 . . 120.3(4) ?
    C32 C31 H31 . . 119.9 ?
    C30 C31 H31 . . 119.9 ?
    C31 C32 C27 . . 120.6(4) ?
    C31 C32 H32 . . 119.7 ?
    C27 C32 H32 . . 119.7 ?
    C38 C33 C34 . . 119.5(4) ?
    C38 C33 C6 . . 118.6(3) ?
    C34 C33 C6 . . 121.9(4) ?
    C35 C34 C33 . . 120.1(4) ?
    C35 C34 H34 . . 119.9 ?
    C33 C34 H34 . . 119.9 ?
    C34 C35 C36 . . 120.2(4) ?
    C34 C35 H35 . . 119.9 ?
    C36 C35 H35 . . 119.9 ?
    C35 C36 C37 . . 120.4(4) ?
    C35 C36 H36 . . 119.8 ?
    C37 C36 H36 . . 119.8 ?
    C36 C37 C38 . . 119.5(4) ?
    C36 C37 H37 . . 120.2 ?
    C38 C37 H37 . . 120.2 ?
    C37 C38 C33 . . 120.3(4) ?
    C37 C38 H38 . . 119.8 ?
    C33 C38 H38 . . 119.8 ?
    C7 N1 C1 . . 111.6(3) ?
    C7 N1 C15 . . 111.0(3) ?
    C1 N1 C15 . . 108.9(3) ?
    C16 N2 C17 . . 124.8(3) ?
    C16 N2 H1N . . 111(3) ?
    C17 N2 H1N . . 120(3) ?
    C5 N3 C3 . . 122.5(3) ?
    C5 N3 H3N . . 117(3) ?
    C3 N3 H3N . . 121(3) ?
    C6 O4 C2 . . 118.2(3) ?
loop_
    _geom_torsion_atom_site_label_1
    _geom_torsion_atom_site_label_2
    _geom_torsion_atom_site_label_3
    _geom_torsion_atom_site_label_4
    _geom_torsion_site_symmetry_1
    _geom_torsion_site_symmetry_2
    _geom_torsion_site_symmetry_3
    _geom_torsion_site_symmetry_4
    _geom_torsion
    _geom_torsion_publ_flag
    N1 C1 C2 O4 . . . . 51.4(4) ?
    N1 C1 C2 C3 . . . . 170.4(3) y
    O4 C2 C3 N3 . . . . 52.7(4) ?
    C1 C2 C3 N3 . . . . -66.3(4) y
    O4 C2 C3 C4 . . . . 178.4(3) y
    C1 C2 C3 C4 . . . . 59.4(4) y
    N3 C3 C4 C21 . . . . -66.6(4) ?
    C2 C3 C4 C21 . . . . 167.0(3) ?
    N1 C7 C8 C9 . . . . -54.5(5) ?
    C16 C7 C8 C9 . . . . -178.9(3) ?
    C7 C8 C9 C10 . . . . 177.6(4) ?
    C7 C8 C9 C14 . . . . 53.6(5) ?
    C8 C9 C10 C11 . . . . -70.2(5) ?
    C14 C9 C10 C11 . . . . 52.6(5) ?
    C9 C10 C11 C12 . . . . -55.8(5) ?
    C10 C11 C12 C13 . . . . 56.2(5) ?
    C11 C12 C13 C14 . . . . -55.1(5) ?
    C12 C13 C14 C15 . . . . 177.6(3) ?
    C12 C13 C14 C9 . . . . 52.7(5) ?
    C10 C9 C14 C13 . . . . -51.0(5) ?
    C8 C9 C14 C13 . . . . 73.5(4) ?
    C10 C9 C14 C15 . . . . -178.0(3) ?
    C8 C9 C14 C15 . . . . -53.6(4) ?
    C13 C14 C15 N1 . . . . -69.4(4) ?
    C9 C14 C15 N1 . . . . 57.3(4) ?
    N1 C7 C16 O2 . . . . 159.3(4) ?
    C8 C7 C16 O2 . . . . -77.9(5) ?
    N1 C7 C16 N2 . . . . -25.0(5) ?
    C8 C7 C16 N2 . . . . 97.9(4) ?
    C3 C4 C21 C26 . . . . 117.9(4) ?
    C3 C4 C21 C22 . . . . -63.6(5) ?
    C26 C21 C22 C23 . . . . 1.7(6) ?
    C4 C21 C22 C23 . . . . -176.8(3) ?
    C21 C22 C23 C24 . . . . -1.0(6) ?
    C22 C23 C24 C25 . . . . -0.1(7) ?
    C23 C24 C25 C26 . . . . 0.5(7) ?
    C24 C25 C26 C21 . . . . 0.2(7) ?
    C22 C21 C26 C25 . . . . -1.3(6) ?
    C4 C21 C26 C25 . . . . 177.2(4) ?
    O3 C5 C27 C28 . . . . -146.7(4) ?
    N3 C5 C27 C28 . . . . 32.6(5) ?
    O3 C5 C27 C32 . . . . 29.7(5) ?
    N3 C5 C27 C32 . . . . -151.0(4) ?
    C32 C27 C28 C29 . . . . -0.7(6) ?
    C5 C27 C28 C29 . . . . 175.6(4) ?
    C27 C28 C29 C30 . . . . 0.7(6) ?
    C28 C29 C30 C31 . . . . -0.2(6) ?
    C29 C30 C31 C32 . . . . -0.2(6) ?
    C30 C31 C32 C27 . . . . 0.1(6) ?
    C28 C27 C32 C31 . . . . 0.3(6) ?
    C5 C27 C32 C31 . . . . -176.2(3) ?
    O5 C6 C33 C38 . . . . 6.1(6) ?
    O4 C6 C33 C38 . . . . -173.6(4) ?
    O5 C6 C33 C34 . . . . -175.7(4) ?
    O4 C6 C33 C34 . . . . 4.6(6) ?
    C38 C33 C34 C35 . . . . 1.3(7) ?
    C6 C33 C34 C35 . . . . -176.8(4) ?
    C33 C34 C35 C36 . . . . -0.6(7) ?
    C34 C35 C36 C37 . . . . 0.1(8) ?
    C35 C36 C37 C38 . . . . -0.3(8) ?
    C36 C37 C38 C33 . . . . 1.0(7) ?
    C34 C33 C38 C37 . . . . -1.5(7) ?
    C6 C33 C38 C37 . . . . 176.7(4) ?
    C16 C7 N1 C1 . . . . -63.7(4) ?
    C8 C7 N1 C1 . . . . 176.5(3) ?
    C16 C7 N1 C15 . . . . 174.5(3) ?
    C8 C7 N1 C15 . . . . 54.8(4) ?
    C2 C1 N1 C7 . . . . 130.4(3) ?
    C2 C1 N1 C15 . . . . -106.6(3) ?
    C14 C15 N1 C7 . . . . -57.9(4) ?
    C14 C15 N1 C1 . . . . 178.8(3) ?
    O2 C16 N2 C17 . . . . 10.8(7) ?
    C7 C16 N2 C17 . . . . -164.7(4) ?
    C20 C17 N2 C16 . . . . -57.7(6) ?
    C18 C17 N2 C16 . . . . 66.5(5) ?
    C19 C17 N2 C16 . . . . -175.1(4) ?
    O3 C5 N3 C3 . . . . 1.0(6) ?
    C27 C5 N3 C3 . . . . -178.3(3) ?
    C4 C3 N3 C5 . . . . 138.6(4) y
    C2 C3 N3 C5 . . . . -95.4(4) ?
    O5 C6 O4 C2 . . . . -4.2(6) ?
    C33 C6 O4 C2 . . . . 175.5(3) ?
    C3 C2 O4 C6 . . . . 131.5(3) y
    C1 C2 O4 C6 . . . . -105.0(4) ?
loop_
    _geom_hbond_atom_site_label_D
    _geom_hbond_atom_site_label_H
    _geom_hbond_atom_site_label_A
    _geom_hbond_site_symmetry_A
    _geom_hbond_distance_DH
    _geom_hbond_distance_HA
    _geom_hbond_distance_DA
    _geom_hbond_angle_DHA
    N2 H1N O5 . 0.90(5) 2.55(5) 3.384(5) 154(4)
    N2 H1N N1 . 0.90(5) 2.32(5) 2.773(4) 111(4)
    N3 H3N O3 2 0.93(5) 2.04(5) 2.929(4) 161(4)
    C18 H18B O2 2_646 0.98 2.39 3.310(5) 157
    C20 H20A O2 . 0.98 2.35 2.963(6) 120
    C29 H29 O5 2 0.95 2.58 3.467(5) 157
_shelx_hkl_file
;
   0   0  -1 53281.9 627.451   1
   0   0   1 50388.6 634.433   1
   0   0  -2 2062.07 283.004   1
   0   0   3 21098.3 771.575   1
   0   0  -3 22091.7 766.366   1
   0   0   4 519.316 325.423   1
   0   0  -4 361.614 342.537   1
   0   0   5 131608. 2521.22   1
   0   0  -5 132485. 2390.48   1
   0   0  -6 1497.04 476.611   1
   0   0  -7 23172.2 1297.76   1
   0   0   7 19521.3 693.254   3
   0   0  -8 4220.26 724.934   1
   0   0   8 4087.04 400.278   3
   0   0   8 4985.41 415.863   6
   0   0   9 7528.23 520.071   6
   0   0  -9 5791.49 867.665   1
   0   0   9 5990.00 482.350   3
   0   0  10 39200.5 1199.26   6
   0   0  10 37889.1 1075.29   8
   0   0 -11 761.992 455.535  13
   0   0  11 560.808 329.377   6
   0   0 -11 271.043 547.655   1
   0   0  11 609.261 299.900   8
   0   0  12 1179.68 355.060   8
   0   0  12 1470.32 422.242   6
   0   0 -12 1094.18 423.552   3
   0   0 -12 969.948 482.936  13
   0   0  13 239.500 324.740  16
   0   0  13 197.045 320.941   8
   0   0 -13 267.449 467.388  13
   0   0  13 945.799 413.564   6
   0   0 -13 38.2876 394.216   3
   0   0 -14 3066.26 580.011   3
   0   0  14 2518.61 511.680   6
   0   0 -14 2121.84 530.678  13
   0   0  14 3408.79 474.640  16
   0   0  14 2641.83 472.477   8
   0   0 -15 24076.9 1503.30  10
   0   0 -15 23685.1 1191.51  13
   0   0  15 25068.4 1015.27  16
   0   0  15 24161.4 1078.73   8
   0   0  15 19504.6 1127.34   6
   0   0 -15 29197.3 1271.37   3
   0   0 -16 6391.88 909.123  10
   0   0  16 6134.18 584.745   8
   0   0 -16 5680.28 628.484  13
   0   0 -16 7513.53 707.535   3
   0   0 -17 309.497 479.451   7
   0   0 -17 430.889 314.223  13
   0   0 -17 247.405 575.814  10
   0   0 -17-354.847 349.475   3
   0   0  17-835.579 372.118   8
   0   0 -18 4605.55 684.016  10
   0   0 -18 5238.22 623.464   7
   0   0 -18 7014.40 557.481   3
   0   0  18 6147.39 489.915   8
   0   0 -19 125.648 363.274  10
   0   0 -19 95.4942 234.193   3
   0  -1   0-137.924 298.498   1
   0   1   0-183.387 289.027   1
   0   1   1 78158.6 1096.34   1
   0  -1  -1 77967.6 1111.77   1
   0   1   2 254617. 2159.96   1
   0   1  -2 260092. 2521.44   1
   0   1  -3 210954. 2519.17   1
   0   1   3 206164. 2298.95   1
   0  -1   3 204771. 2694.22   1
   0   1   4 4732.34 505.651   1
   0  -1  -4 5701.00 556.176   1
   0  -1   4 5207.04 627.846   1
   0   1  -5 18366.1 1032.36   1
   0   1   5 18749.3 1017.20   1
   0  -1   5 19343.0 1115.40   1
   0  -1  -5 19806.7 1039.37   1
   0  -1   6 36177.6 1682.63   1
   0   1  -6 36104.5 1503.88   1
   0   1   6 37379.5 1532.56   1
   0  -1  -6 39150.0 1543.21   1
   0   1  -7 28872.2 1447.10   1
   0  -1   7 31772.6 874.802   3
   0  -1  -7 32688.1 1573.30   1
   0  -1   7 30386.3 819.181   7
   0   1   7 29861.5 828.706   3
   0   1   7 26759.4 1518.45   1
   0  -1   8 33622.0 1257.24   5
   0  -1   8 35261.5 966.495   7
   0   1   8 34441.5 958.654   3
   0  -1   8 36131.1 1005.16   3
   0  -1   8 34027.4 861.233   8
   0  -1  -8 38020.1 1817.34   1
   0   1  -8 33623.5 1713.50   1
   0   1  -9 2904.64 641.199   1
   0  -1   9 3981.57 469.391   6
   0  -1  -9 3329.44 742.335   1
   0  -1   9 3871.00 388.200   8
   0  -1   9 4009.11 420.407   3
   0  -1   9 3940.45 450.221  12
   0  -1 -10 6737.64 1001.77   1
   0   1 -10 5181.73 908.182   1
   0   1  10 7982.91 584.400   6
   0  -1  10 7339.22 621.927   6
   0  -1 -10 7813.67 727.303  13
   0  -1  10 7140.10 493.764   8
   0  -1  10 8111.76 519.139  16
   0  -1  10 7244.12 555.763  12
   0  -1  11 1604.04 442.315   6
   0   1  11 1681.81 377.204   8
   0  -1 -11 2290.10 436.346   3
   0  -1 -11 919.894 731.443   1
   0  -1 -11 1992.49 520.832  13
   0  -1  11 1187.79 323.260   8
   0  -1  11 1653.59 515.390   5
   0   1  11 1562.61 374.694   6
   0   1 -11 1888.59 501.301  13
   0  -1  11 1493.54 340.608  16
   0  -1  12 10627.6 640.751  16
   0  -1 -12 11643.7 942.919  13
   0   1 -12 10833.8 833.280  13
   0  -1  12 10002.7 830.386   5
   0  -1 -12 10981.0 769.668   3
   0   1  12 10962.3 737.553   8
   0   1 -12 11689.1 806.673   3
   0   1  12 9168.00 734.493   6
   0  -1 -12 10265.0 1026.56  10
   0  -1  12 10364.1 656.848   8
   0  -1  12 10005.6 793.526   6
   0  -1 -13 2821.24 809.111  10
   0   1  13 3720.56 513.204   8
   0  -1 -13 3602.20 556.074   3
   0   1  13 2239.43 488.993   6
   0  -1  13 2585.80 564.277   6
   0   1 -13 2911.21 557.117  13
   0  -1 -13 3781.63 667.478  13
   0  -1  13 3221.83 572.796   5
   0   1 -13 3021.09 567.091   3
   0  -1  13 3325.24 460.569   8
   0  -1  13 2789.30 410.661  16
   0  -1 -14 7210.76 707.219   3
   0  -1  14 6578.39 555.736  16
   0  -1 -14 6922.28 801.557  13
   0   1  14 6855.69 611.164  16
   0   1 -14 7183.85 749.983   3
   0  -1  14 6662.80 608.713   8
   0   1  14 6684.50 647.108   8
   0   1 -14 5849.79 662.012  13
   0   1  14 5458.65 671.040   6
   0  -1 -14 6932.01 980.247  10
   0   1  15 1927.60 447.512   8
   0  -1 -15 1570.99 558.706   7
   0   1 -15 1250.22 405.998  13
   0   1  15 1132.24 463.164   6
   0   1 -15 2777.61 563.521   3
   0   1 -15 2548.16 764.922  10
   0  -1 -15 1540.24 472.384   3
   0   1  15 1855.84 429.874  16
   0  -1  15 1419.09 386.911   8
   0  -1 -15 1995.83 754.868  10
   0  -1 -15 1826.15 543.324  13
   0  -1  16 1719.11 387.552   8
   0   1  16 1137.30 446.643   6
   0  -1 -16 574.092 637.717  10
   0   1 -16 2117.59 713.589  10
   0  -1 -16 2199.30 508.229   3
   0   1  16 2219.64 458.394   8
   0  -1 -16 1482.36 474.666  13
   0  -1 -16 1721.78 617.822   7
   0   1 -16 1672.63 469.813   3
   0   1  16 2255.82 434.736  16
   0  -1 -17 557.133 360.316  13
   0  -1 -17 89.1157 345.536   3
   0  -1 -17-293.372 467.188   7
   0  -1  17 288.690 308.991   8
   0   1 -17 704.581 575.958  10
   0  -1 -17 118.683 613.855  10
   0   1 -17 315.855 358.158   3
   0   1  17 136.367 317.955   8
   0   1 -18-335.683 411.695   7
   0   1 -18 423.333 299.396   3
   0  -1 -18 482.372 304.916   3
   0   1  18 697.146 290.563   8
   0   1 -18 92.2448 496.849  10
   0  -1 -18 368.245 273.413  13
   0  -1 -19 102.186 214.728   3
   0   1 -19 285.780 358.052  10
   0  -1 -19-157.841 356.545  10
   0   1 -19 363.342 229.647   3
   0  -2   0 925730. 5739.70   1
   0   2   0 928477. 5968.08   1
   0   2   1 221288. 2716.96   1
   0   2  -1 218004. 3129.42   1
   0  -2  -2 177563. 2535.16   1
   0  -2   2 185786. 2263.44   2
   0   2  -2 180216. 2624.60   1
   0   2   2 186771. 2477.77   1
   0  -2  -3 300646. 3577.29   1
   0   2  -3 293458. 3645.47   1
   0  -2  -4 76641.6 1944.64   1
   0   2  -4 72576.7 1917.54   1
   0   2   5 4779.12 597.784   1
   0  -2  -5 6256.38 726.060   1
   0   2  -5 5697.68 709.212   1
   0   2  -6-47.7173 405.845   1
   0   2   6 228.575 383.160   1
   0  -2  -6 113.777 463.394   1
   0  -2   7 23356.7 959.299  12
   0  -2   7 21337.9 747.793   7
   0  -2   7 23910.7 765.763   3
   0   2  -7 21891.2 1367.87   1
   0  -2   8 3580.50 388.373   3
   0  -2   8 3875.46 505.657   6
   0  -2   8 3766.83 392.891   7
   0  -2  -8 3919.99 741.209   1
   0   2  -8 3646.37 708.059   1
   0  -2   8 3118.70 571.196   5
   0  -2  -8 2360.26 483.816   4
   0  -2  -9 4438.49 857.568   1
   0  -2   9 3947.35 550.991   6
   0   2  -9 3511.13 729.505   1
   0  -2  -9 4479.33 462.188   3
   0  -2   9 3894.64 365.658   8
   0  -2   9 4220.55 495.875  12
   0  -2   9 3932.80 427.617   3
   0  -2   9 3936.38 438.315   7
   0  -2  -9 4526.85 581.535  13
   0  -2  10 20928.3 1158.10   5
   0  -2  10 23684.8 789.253  16
   0  -2  10 20881.5 791.747   8
   0   2 -10 18496.0 1608.75   1
   0  -2 -10 19561.5 1711.63   1
   0  -2 -10 22807.5 926.375   3
   0  -2  10 23142.2 988.852  12
   0  -2  10 24572.2 1106.68   6
   0  -2  10 22795.3 917.104   7
   0  -2 -10 23156.2 1192.26  13
   0  -2 -10 23261.1 1245.43  10
   0  -2 -11 12789.9 761.230   3
   0  -2 -11 11406.6 1021.87  10
   0  -2  11 12914.1 799.443  12
   0  -2 -11 13792.7 978.819  13
   0  -2  11 11527.4 651.778   8
   0  -2 -12 4784.86 560.818   3
   0  -2 -12 5036.58 715.960  13
   0  -2  12 4232.83 462.241   8
   0  -2  12 3933.02 628.639   6
   0   2  12 4615.89 561.932   6
   0  -2  12 4904.69 559.619  12
   0   2 -12 4741.41 584.279   3
   0   2  12 4870.22 553.275   8
   0  -2  13 7945.69 785.850   6
   0   2 -13 10835.4 828.898   3
   0  -2  13 10427.1 931.469   5
   0  -2 -13 10597.7 924.659   7
   0  -2 -13 11144.1 980.338  13
   0  -2  13 9498.97 648.991   8
   0  -2 -13 10213.4 1077.50  10
   0  -2  13 10604.8 705.224  12
   0  -2 -13 11138.7 785.309   3
   0   2  13 9263.58 792.015   6
   0   2  13 10605.1 777.235   8
   0  -2 -14 10220.0 1104.79  10
   0   2  14 8043.55 744.271   6
   0   2 -14 9933.78 780.835   3
   0  -2 -14 7775.52 839.328   7
   0   2  14 9518.24 753.296   8
   0  -2  14 7189.83 612.359   8
   0  -2 -14 10063.4 772.828   3
   0  -2 -14 9445.85 919.979  13
   0  -2  14 6674.33 763.324   5
   0  -2 -15 11041.2 930.393   7
   0  -2 -15 14178.4 888.630   3
   0   2  15 10296.9 812.291   6
   0  -2 -15 13339.6 985.655  13
   0   2  15 14231.9 911.793   8
   0  -2 -15 12435.7 1170.87  10
   0   2  15 14949.7 874.920  16
   0   2 -15 14451.5 903.052   3
   0  -2 -16 223.455 348.327   3
   0  -2 -16 581.423 441.147  13
   0   2 -16 687.737 389.569   3
   0   2  16 768.682 401.704   6
   0  -2 -16 1064.90 707.636  10
   0   2  16 566.979 396.562   8
   0  -2 -16 579.237 474.285   7
   0   2  16 395.008 361.602  16
   0   2  17 1329.35 398.420   8
   0  -2 -17 1779.37 617.638  10
   0  -2 -17 1408.55 429.369  13
   0   2 -17 1577.30 380.406   3
   0  -2 -17 1639.11 381.176   3
   0   2  17 2628.49 415.115  16
   0  -2 -18 139.358 470.726  10
   0  -2 -18 290.774 282.586  13
   0  -2 -18 16.1350 271.686   3
   0   2  18 329.930 279.469   8
   0   2 -18 419.373 399.439   7
   0   2 -18-38.9523 244.832   3
   0   2 -18 785.238 492.098  10
   0  -2 -19 181.920 326.562  10
   0   3   0-13.7517 478.064   1
   0   3   0 120.949 378.148   2
   0  -3  -1 205105. 3271.53   1
   0   3  -1 202258. 3765.55   1
   0   3   1 203509. 3296.76   1
   0   3   2 52329.6 1642.36   1
   0   3  -2 49685.8 2052.27   1
   0  -3  -2 54008.0 1773.82   1
   0  -3  -3 70876.0 2124.75   1
   0   3   3 68297.0 1905.68   1
   0  -3   3 65937.8 1707.27   2
   0   3  -3 67478.2 2673.29   1
   0   3  -4 21817.2 1721.42   1
   0   3   4 19574.4 1123.63   1
   0  -3   4 22158.5 1090.93   2
   0  -3   5 6695.42 705.201   2
   0  -3   5 6537.97 618.215   5
   0   3  -5 6823.02 803.297   1
   0  -3   5 6375.69 493.480  14
   0   3   5 4815.20 680.664   1
   0  -3  -5 7656.25 865.640   1
   0  -3   5 6649.88 567.529  12
   0  -3  -5 5163.36 507.332   6
   0  -3   6 338.497 256.904   7
   0   3   6 441.491 369.149   1
   0  -3  -6 604.043 526.305   1
   0  -3  -6 147.947 293.236   6
   0  -3   6 680.249 436.926   5
   0  -3  -6 393.036 422.092   4
   0  -3  -6 615.249 390.061  10
   0  -3  -6 628.341 339.497  13
   0  -3   6 609.138 365.354  12
   0  -3  -7 3873.76 530.010  13
   0  -3  -7 3028.66 563.647   4
   0  -3   7 3491.38 399.470   7
   0  -3   7 3747.60 514.807  12
   0  -3  -7 3354.05 400.892  17
   0  -3   7 3402.88 565.870   6
   0  -3  -7 3203.14 335.218   3
   0  -3  -7 3742.20 556.238  10
   0  -3  -7 4385.19 800.322   1
   0   3  -7 3865.88 693.830   1
   0  -3   7 3539.50 356.379   3
   0  -3   7 3990.50 614.235   5
   0  -3  -8 940.438 391.262   7
   0  -3   8 1128.96 480.713   6
   0  -3   8 885.385 316.261   7
   0  -3  -8 811.149 477.693  10
   0  -3   8 1333.97 538.379   5
   0  -3  -8 1428.82 645.932   1
   0  -3  -8 609.180 308.026  11
   0   3  -8 1115.34 547.172   1
   0  -3  -8 673.839 285.036  17
   0  -3  -8 1224.05 423.768  13
   0  -3  -8 995.657 269.617   3
   0  -3  -8 1066.97 489.069   4
   0  -3  -9 17541.2 1020.68  13
   0  -3  -9 18052.9 961.808   7
   0  -3  -9 17062.5 1097.81  10
   0  -3  -9 16402.3 747.173   3
   0  -3   9 15990.9 789.291   7
   0  -3  -9 14695.4 1483.60   1
   0  -3   9 18324.0 943.149  12
   0   3  -9 14642.7 1375.24   1
   0  -3  -9 13848.3 952.279   4
   0  -3  -9 15534.6 697.799  17
   0  -3  10 4938.50 526.842   7
   0  -3 -10 4591.59 656.499   4
   0  -3  10 5553.11 621.985  12
   0  -3 -10 4958.08 763.552  10
   0  -3 -10 3867.13 1007.55   1
   0  -3 -10 4891.13 485.272   3
   0  -3  10 4432.78 607.820   6
   0  -3 -10 5757.23 691.556  13
   0  -3  10 4706.68 699.448   5
   0  -3 -10 5283.88 642.027   7
   0  -3 -11 11679.1 1095.27  10
   0  -3 -11 10012.8 808.832   4
   0  -3 -11 12688.8 973.803  13
   0  -3 -11 10854.1 882.631   7
   0  -3 -11 11464.1 717.393   3
   0   3 -11 11734.3 756.679   3
   0  -3  11 13220.1 1000.03   5
   0  -3  11 13492.6 878.155  12
   0  -3  11 11110.0 902.725   6
   0  -3 -12 20547.8 1204.27  13
   0  -3 -12 18202.2 1136.79   7
   0  -3  12 19668.2 1207.26   5
   0  -3 -12 19949.9 953.352   3
   0  -3 -12 19694.9 1384.10  10
   0  -3  12 22198.4 1097.83  12
   0   3 -12 19635.0 967.085   3
   0   3  12 20039.6 1027.51   8
   0   3  13 13148.2 872.462   8
   0  -3  13 14760.8 887.485  12
   0   3 -13 12938.8 824.475   3
   0  -3 -13 13543.4 1247.57  10
   0  -3 -13 13954.7 1085.78  13
   0   3  13 12632.5 863.154   6
   0  -3  13 13517.8 1033.07   5
   0  -3 -13 10700.4 934.109   7
   0  -3 -13 13073.4 829.772   3
   0  -3 -14-793.177 728.580  10
   0  -3  14-57.0537 486.053   5
   0   3  14 122.038 370.145   6
   0   3 -14 141.480 351.304   3
   0  -3  14-623.952 375.151  12
   0  -3 -14-300.782 338.498   3
   0  -3 -14 150.268 506.069  13
   0   3  14 177.971 403.303   8
   0  -3 -14-545.536 478.389   7
   0  -3 -15 2188.83 733.454  10
   0   3  15 1135.17 432.608   8
   0   3  15 1194.52 435.351   6
   0  -3  15 996.736 432.390   5
   0   3 -15 1684.62 441.068   3
   0  -3 -15 1283.60 528.233  13
   0  -3 -15 1513.05 417.011   3
   0  -3 -16 801.024 354.525   3
   0  -3 -16 1394.26 653.460  10
   0   3  16 327.190 353.096  16
   0   3 -16 777.122 329.963   3
   0   3  16 1610.57 407.780   8
   0   3  16 277.853 381.132   6
   0  -3 -16 1595.17 503.598  13
   0  -3 -17 1199.30 567.875  10
   0   3  17 1436.24 372.243   8
   0   3  17 1626.54 369.714  16
   0  -3 -17 1192.24 338.113   3
   0  -3 -17 1600.09 419.667  13
   0   3 -17 1232.95 315.312   3
   0   3 -18-163.031 353.958  10
   0  -3 -18-34.0585 416.686  10
   0   3  18 375.544 281.267   8
   0   3 -18-92.6320 213.894   3
   0  -3 -18 203.292 260.459  13
   0  -3 -18 9.66555 216.017   3
   0   4   0 183712. 3976.21   1
   0   4   0 178516. 3504.75   2
   0  -4  -1 130348. 3110.18   1
   0   4  -1 121116. 3450.49   1
   0   4   1 127744. 3204.69   1
   0  -4  -2 94875.0 2696.99   1
   0   4  -2 86497.9 3216.42   1
   0   4   2 86490.1 2543.95   1
   0   4  -2 86359.1 2492.22   1
   0  -4  -3 29000.1 1063.54   6
   0  -4  -3 38788.8 1838.96   1
   0  -4   3 32345.4 1079.38   5
   0  -4   3 32328.8 1033.64  12
   0   4  -3 37938.8 1759.37   1
   0  -4  -3 29616.9 1135.09   4
   0   4   3 32272.0 1547.56   1
   0   4  -4 19580.6 1367.67   1
   0  -4  -4 20884.3 1406.26   1
   0  -4   4 18819.3 915.841   5
   0  -4   4 17719.2 737.023  14
   0  -4   4 17476.3 855.989  12
   0   4   4 16492.5 1130.72   1
   0  -4  -4 13521.9 806.728   6
   0  -4  -4 17477.1 889.475  10
   0  -4  -4 17008.8 955.229   4
   0  -4   4 16737.3 661.727   7
   0  -4  -5 430.844 448.172   4
   0  -4   5 94.1100 210.786  10
   0  -4  -5 156.120 304.396  13
   0   4   5 411.710 361.435   1
   0  -4  -5 343.585 349.421   6
   0  -4  -5 319.660 536.397   1
   0   4  -5-2.62615 442.255   1
   0  -4  -5 300.361 370.623  10
   0  -4   5 419.294 383.368   6
   0  -4   5 371.731 286.391   7
   0  -4   5 239.294 357.237  12
   0  -4   5 440.628 413.346   5
   0  -4   6 238.412 351.438   2
   0  -4  -6 120.134 324.802  11
   0  -4   6 337.066 286.153   7
   0  -4   6-128.692 356.549  12
   0  -4  -6-214.079 450.928  10
   0  -4   6 241.337 250.035  10
   0  -4  -6 338.405 513.937   1
   0  -4  -6 172.169 334.512   6
   0  -4  -6 113.307 316.063  13
   0   4  -6-106.471 485.429   1
   0  -4  -6 472.680 437.305   4
   0  -4  -7 7243.67 658.984  13
   0  -4  -7 7125.50 1021.31   1
   0  -4  -7 6290.48 752.711   4
   0  -4  -7 6226.90 618.912  11
   0  -4  -7 6256.27 433.625   3
   0  -4  -7 6516.83 722.660  10
   0  -4   7 6461.89 509.607   7
   0   4  -7 7512.76 990.133   1
   0  -4  -8 10717.0 581.265   3
   0  -4  -8 10267.2 706.242  11
   0  -4   8 11246.3 937.476   5
   0  -4   8 13325.5 862.340  12
   0  -4  -8 12441.9 845.824  13
   0  -4  -8 10514.2 709.541  17
   0  -4  -8 10025.0 1233.07   1
   0  -4   8 10957.4 702.393   7
   0  -4  -8 11200.5 954.836  10
   0  -4  -8 9181.67 870.093   4
   0   4  -8 10613.0 1225.08   1
   0  -4  -9 1685.20 641.904  10
   0  -4  -9 1225.74 312.070   3
   0   4  -9 1849.31 362.536   3
   0  -4   9 2179.04 435.487   7
   0  -4   9 1982.36 527.943  12
   0  -4  -9 1774.36 499.237  13
   0  -4  -9 1177.32 359.413  11
   0  -4   9 1462.74 568.335   5
   0  -4  -9 1289.51 373.229  17
   0  -4 -10 9843.82 994.330  10
   0  -4 -10 8348.25 655.636  17
   0  -4 -10 8964.62 626.772  11
   0  -4  10 11189.2 974.232   5
   0  -4  10 11520.1 869.814  12
   0  -4 -10 8312.20 846.950   4
   0  -4 -10 11542.2 873.465  13
   0  -4 -10 8209.15 632.610   3
   0   4 -10 9553.51 618.679   3
   0  -4  10 10487.6 736.483   7
   0  -4 -11 47569.0 1980.01  10
   0   4 -11 42941.2 1310.04   3
   0  -4  11 51718.1 1689.31  12
   0  -4 -11 40671.5 1326.97   3
   0  -4 -11 39653.8 1544.89   4
   0  -4 -11 48898.9 1744.52  13
   0  -4  11 48383.9 1850.64   5
   0  -4  11 48671.6 1486.53   7
   0  -4 -12 1461.77 589.787  13
   0  -4 -12 1696.14 470.572   4
   0  -4 -12 1466.19 716.810  10
   0   4  12 1675.67 460.833   8
   0  -4 -12 1382.13 373.008   3
   0   4 -12 1488.46 384.220   3
   0  -4  12 1861.22 498.474  12
   0  -4  12 1682.56 651.612   5
   0  -4 -13 41152.9 1915.55  10
   0  -4 -13 37414.7 1623.73  13
   0  -4  13 33078.7 1669.41   5
   0  -4 -13 38725.0 1273.26   3
   0  -4  13 44956.4 1517.13  12
   0   4  13 42839.4 1449.81   8
   0   4 -13 37074.5 1257.87   3
   0  -4 -14 2749.92 802.915  10
   0   4  14 2872.31 536.502   6
   0  -4 -14 2504.88 420.315   3
   0   4 -14 2132.83 411.372   3
   0   4  14 3581.32 564.461   8
   0  -4 -14 2775.97 623.020  13
   0  -4  14 3319.69 641.814   5
   0  -4  14 3169.97 503.132  12
   0  -4 -15 2647.78 424.426   3
   0  -4  15 3650.34 472.908  12
   0   4  15 3117.41 536.345   6
   0  -4 -15 3219.63 578.524  13
   0   4  15 3359.42 530.050   8
   0  -4  15 2878.33 584.951   5
   0  -4 -15 2092.01 717.512  10
   0   4 -15 2428.13 387.571   3
   0  -4 -16 483.873 562.586  10
   0   4  16 1270.65 391.251  16
   0  -4 -16 726.452 295.412   3
   0  -4  16 746.383 365.797   5
   0   4 -16 330.873 249.512   3
   0  -4 -16 879.926 431.286  13
   0   4  16 1022.49 377.331   8
   0   4  16 973.836 411.597   6
   0   4 -17 1421.71 441.879  10
   0   4  17 1164.51 319.332  16
   0  -4 -17 568.719 231.279   3
   0   4  17 999.763 315.227   8
   0  -4 -17 241.100 439.891  10
   0  -4 -17 593.878 331.713  13
   0  -4 -18-174.503 225.555  13
   0  -4  18 114.089 267.653  15
   0  -4 -18 201.004 333.571  10
   0  -4  18 9.38672 257.664   9
   0   4  18-132.249 237.419   8
   0  -5   0 8.49253 288.953  15
   0  -5   0 201.462 333.669   5
   0  -5   0-72.6701 281.232  10
   0  -5   0 380.186 362.579   4
   0   5   0-162.270 377.923   2
   0  -5   0 115.582 349.542   6
   0   5   1 29764.6 1847.37   2
   0  -5  -1 30230.8 995.537  15
   0  -5   1 30283.1 968.748   5
   0  -5  -1 31672.2 973.852  10
   0  -5   1 34030.6 1030.95   4
   0   5   1 35565.1 1970.31   1
   0  -5  -1 33636.3 1120.25   4
   0  -5   1 31506.5 1086.71  15
   0  -5   1 29555.4 927.337  12
   0  -5  -1 31825.3 1093.38   6
   0  -5   1 29535.9 848.306  10
   0  -5   1 30331.4 963.674   9
   0  -5   1 31948.1 1106.77   6
   0  -5  -2 11410.3 728.369   6
   0  -5   2 10402.9 555.550   7
   0  -5   2 10826.7 677.681   5
   0  -5  -2 12229.3 807.168   4
   0  -5   2 10289.8 534.916  10
   0  -5   2 11550.3 669.960  12
   0   5  -2 12601.8 1187.83   1
   0  -5   2 11856.7 640.289   4
   0   5   2 10945.0 1108.92   1
   0  -5  -2 11636.6 705.697  10
   0  -5  -2 10370.0 610.102  15
   0  -5   2 10575.6 665.945   9
   0  -5   3 10243.9 552.287  10
   0  -5   3 11593.6 821.701  15
   0  -5   3 11382.0 748.969   9
   0  -5  -3 13708.5 1252.79   1
   0  -5  -3 11633.9 652.097  15
   0   5  -3 13607.6 1186.86   1
   0  -5   3 11711.2 681.143  11
   0  -5  -3 11071.7 602.627  13
   0  -5   3 10928.9 777.112   5
   0  -5  -3 12077.1 784.182   6
   0  -5   3 12614.1 730.740  12
   0  -5   3 11436.1 594.318   7
   0  -5  -3 11796.7 764.467  10
   0  -5   3 11870.0 616.185   4
   0  -5   3 11332.5 818.450   6
   0  -5   4 779.830 245.817  10
   0  -5  -4 918.823 429.549  10
   0  -5  -4 1013.31 398.026   6
   0  -5   4 719.487 307.346   7
   0  -5  -4 719.737 287.299  13
   0  -5   4 1368.89 432.520  12
   0  -5   4 955.907 464.637   5
   0  -5   4 625.635 356.686   9
   0  -5  -4 908.007 617.522   1
   0  -5  -5 6179.53 700.697  10
   0  -5  -5 6297.91 572.549  13
   0  -5   5 5888.97 508.251   7
   0  -5   5 6273.67 711.219   5
   0   5  -5 6170.65 938.412   1
   0  -5   5 6505.56 634.725  12
   0  -5  -5 5242.25 604.398   6
   0  -5  -5 5363.65 626.806  11
   0  -5   5 5262.38 455.455  10
   0  -5  -6 2757.07 590.742  10
   0  -5  -6 3318.54 581.341   6
   0  -5  -6 2717.63 463.329  13
   0  -5   6 3076.06 594.749   5
   0  -5   6 3344.32 538.734  12
   0   5  -6 2807.68 735.988   1
   0  -5   6 3169.18 423.894   7
   0  -5  -6 1830.88 715.072   1
   0  -5   6 2289.44 371.149  10
   0  -5   6 2876.39 547.967   6
   0  -5   7 19948.8 1058.46  12
   0  -5  -7 18054.5 1120.36  10
   0  -5  -7 17341.8 986.164  13
   0   5  -7 16594.5 1592.78   1
   0  -5   7 18362.6 862.076   7
   0  -5   7 18155.7 1158.80   5
   0  -5  -7 17609.9 969.875  11
   0  -5   7 16303.2 1057.15   6
   0  -5  -7 18662.0 1095.08   6
   0  -5  -8 4230.40 526.700  17
   0  -5  -8 4090.01 582.817  13
   0  -5   8 5425.69 649.771  12
   0  -5   8 3713.12 701.926   5
   0  -5  -8 4213.43 543.463  11
   0  -5  -8 3310.80 705.296   4
   0  -5   8 3689.36 610.718   6
   0  -5   8 4367.48 522.915   7
   0  -5  -8 4459.76 751.621  10
   0  -5   9 3712.69 603.031   6
   0  -5   9 4785.39 767.575   5
   0  -5   9 4403.99 557.757   7
   0  -5  -9 4140.45 533.034  17
   0  -5  -9 4241.66 615.929  13
   0  -5  -9 3934.30 759.844  10
   0  -5  -9 3391.80 690.102   4
   0  -5   9 4370.66 647.931  12
   0  -5  -9 3608.55 511.160  11
   0  -5 -10 18869.1 1100.35  13
   0  -5  10 19861.5 983.139   7
   0  -5  10 21539.9 1155.93  12
   0  -5 -10 19206.7 1156.60   4
   0  -5 -10 18187.4 912.481  17
   0  -5 -10 18666.9 931.394  11
   0  -5  10 20315.8 1255.91   5
   0  -5 -10 19709.7 1348.19  10
   0  -5 -11 3430.10 446.277  11
   0  -5  11 4728.46 598.912   7
   0  -5 -11 4558.29 852.167  10
   0   5  11 4042.65 528.629   8
   0  -5  11 4865.25 803.359   5
   0  -5 -11 3928.99 642.420  13
   0  -5  11 5689.66 741.679  12
   0  -5 -11 3269.04 616.471   4
   0  -5  12 24278.9 1209.13  12
   0  -5 -12 17420.3 1037.34   4
   0   5  12 22441.5 1059.56   8
   0  -5  12 20836.1 1283.48   5
   0  -5 -12 19812.4 1382.24  10
   0  -5 -12 21503.1 1219.08  13
   0  -5 -13 4277.49 842.548  10
   0  -5 -13 4291.55 659.238  13
   0  -5 -13 3118.69 474.949   4
   0  -5  13 4426.86 739.915   5
   0   5  13 4513.77 546.488   8
   0  -5  14 3945.78 535.519  12
   0   5  14 2439.70 511.454   6
   0  -5 -14 2437.83 686.281  10
   0   5  14 3327.09 502.933   8
   0  -5  14 3150.47 592.824   5
   0  -5 -14 2600.52 565.280  13
   0   5  15 3874.69 494.193   8
   0  -5 -15 2441.19 657.364  10
   0   5  15 2647.53 482.308   6
   0  -5  15 3881.99 461.257  12
   0  -5  15 3194.09 547.418   5
   0  -5 -15 3105.67 522.689  13
   0  -5 -16 728.399 473.555  10
   0  -5  16 759.613 405.071   9
   0   5  16 388.737 354.931   6
   0  -5  16-25.6606 379.894  15
   0  -5  16 303.053 302.655   5
   0  -5 -16 439.607 334.873  13
   0   5  16 902.433 323.233  16
   0   5  16 743.391 316.736   8
   0  -5  17 756.878 336.709   9
   0  -5 -17 849.531 392.969  10
   0  -5 -17 621.179 276.164  13
   0   5  17 947.491 271.964  16
   0   5  17 596.374 273.363   8
   0  -6   0 52367.5 1302.47   5
   0  -6   0 57632.8 1510.51   4
   0  -6   0 53949.6 1471.13  15
   0  -6   0 52460.9 1201.22   7
   0  -6   0 52896.0 1235.73  10
   0  -6   0 58354.4 1595.20   6
   0  -6   0 53818.1 1359.01   9
   0  -6   0 53939.3 1470.03  11
   0  -6   0 50021.9 1227.94  12
   0  -6  -1 34002.6 1096.11  10
   0  -6  -1 33943.5 1197.08  11
   0  -6  -1 35756.2 1192.51  15
   0  -6   1 32522.6 1059.62  12
   0  -6   1 39310.5 1335.97   6
   0  -6   1 36118.6 1199.98  11
   0  -6   1 33696.6 1121.21   9
   0  -6  -1 37267.8 1268.38   4
   0  -6  -1 34130.4 1036.83   5
   0  -6   1 34105.3 1241.95  15
   0  -6   1 32358.8 975.144  10
   0  -6   1 37356.8 1183.38   4
   0  -6   1 33201.7 988.223   7
   0  -6  -1 37796.3 1292.32   6
   0   6  -1 38161.8 2103.33   1
   0  -6   1 33239.3 1107.08   5
   0  -6   2 2496.34 442.251   9
   0  -6   2 3533.62 574.955   6
   0  -6  -2 3080.53 505.972   6
   0  -6  -2 2933.85 539.614   4
   0  -6   2 2774.61 499.728  15
   0  -6   2 2600.40 381.706   7
   0   6  -2 3090.65 738.628   1
   0  -6  -2 2851.19 459.381  10
   0  -6   2 3399.71 455.473   4
   0  -6  -2 3046.20 534.878  11
   0  -6   2 2848.91 445.617  12
   0  -6  -2 2976.94 451.523  15
   0  -6   2 2843.65 488.882   5
   0  -6  -3 4352.56 565.020  11
   0  -6  -3 4274.69 627.685   4
   0  -6   3 3965.23 563.779   5
   0  -6  -3 5079.64 623.528   6
   0  -6   3 3541.31 429.726  10
   0  -6   3 3785.14 578.213  15
   0  -6   3 4098.49 508.862  11
   0  -6   3 5031.81 638.753   6
   0  -6  -3 3937.77 544.497  10
   0  -6   3 3694.45 510.200   9
   0  -6   3 4368.27 531.711  12
   0  -6   3 3699.12 446.910   7
   0  -6  -3 3790.58 490.474  15
   0   6  -3 3443.06 705.678   1
   0   6  -4-375.859 487.868   1
   0  -6  -4 824.772 449.672  10
   0  -6   4 287.871 461.384   6
   0  -6  -4 287.325 277.576  13
   0  -6   4 191.692 244.640  10
   0  -6  -4 383.828 406.635   6
   0  -6   4 501.157 298.308  11
   0  -6  -4 18.9090 446.958   4
   0  -6   4 494.795 367.488   9
   0  -6   4 420.234 303.809   7
   0  -6   4-104.036 383.909  12
   0  -6   4 677.361 484.056   5
   0  -6   5 477.037 336.454   7
   0  -6  -5 72.8397 394.287  11
   0  -6  -5 107.274 297.969  13
   0  -6   5 135.403 278.623  10
   0  -6   5-2.81579 465.538   5
   0   6  -5 1162.08 627.340   1
   0  -6   5 210.446 382.779  12
   0  -6  -5-32.9753 408.315   6
   0  -6   5 36.3733 433.917  15
   0  -6   5 236.782 388.926   9
   0  -6  -5 463.521 477.632   4
   0  -6  -5 196.370 422.220  10
   0  -6   6 718.202 448.085   6
   0  -6  -6 927.603 517.949  10
   0  -6  -6 1252.17 521.157   6
   0  -6   6 1098.75 336.221   7
   0  -6  -6 1358.93 416.040  13
   0  -6   6 1532.54 569.340   5
   0  -6   6 1133.08 481.549   9
   0  -6  -6 1385.54 574.909   4
   0  -6   6 1075.08 547.814  15
   0  -6   6 1150.04 327.699  10
   0  -6  -6 1458.96 477.753  11
   0  -6   6 1369.32 486.810  12
   0  -6   7 796.056 603.053   5
   0  -6   7-303.188 489.667  15
   0  -6   7 424.051 439.725   9
   0  -6  -7 1060.33 558.938  10
   0  -6  -7 732.287 499.211   6
   0  -6   7 619.534 462.336   6
   0  -6  -7 602.804 405.231  11
   0  -6  -7 745.844 511.362   4
   0  -6   7 603.743 359.843   7
   0  -6  -7 165.993 354.148  13
   0  -6   7 919.582 481.286  12
   0  -6  -8 29032.7 1228.69  11
   0  -6   8 31354.2 1531.33   5
   0  -6   8 26238.4 1397.21   9
   0  -6  -8 28029.5 1433.91   4
   0  -6  -8 28505.8 1288.02  13
   0  -6   8 33768.9 1376.72  12
   0  -6   8 24732.7 1249.43   6
   0  -6   8 30393.2 1174.80   7
   0  -6  -8 27694.6 1490.12  10
   0  -6  -8 29296.9 1243.35  17
   0  -6   9 9139.81 855.415  12
   0  -6   9 5780.92 674.569   6
   0  -6   9 8058.28 841.132   9
   0  -6  -9 7756.38 696.332  17
   0  -6  -9 7436.47 680.965  11
   0  -6   9 7981.91 891.702   5
   0  -6  -9 7144.25 805.951   4
   0  -6   9 7484.54 656.907   7
   0  -6  -9 7825.84 744.094  13
   0  -6  -9 8648.23 968.400  10
   0  -6  10 41280.0 1735.12   5
   0  -6 -10 39678.2 1530.24  13
   0  -6 -10 39094.2 1575.44   4
   0  -6 -10 38706.7 1367.18  17
   0  -6 -10 37558.2 1296.06  11
   0   6  10 40517.6 1314.15   8
   0  -6  10 39592.7 1367.55   7
   0  -6  10 35507.7 1596.26   9
   0  -6 -10 38978.6 1728.44  10
   0  -6 -11 5720.52 854.124  10
   0  -6 -11 5427.00 697.645   4
   0  -6 -11 4680.33 506.287  11
   0  -6  11 5692.85 840.563   5
   0  -6  11 5156.46 764.345   9
   0  -6  11 6641.98 731.300  12
   0  -6 -11 5787.68 714.719  13
   0   6  11 5885.50 592.635   8
   0  -6 -12 1209.46 433.607   4
   0  -6  12 1132.05 574.983   9
   0  -6 -12 1319.31 493.990  13
   0  -6 -12 1626.15 652.025  10
   0   6  12 852.789 366.394   8
   0  -6  12 1613.37 652.645  15
   0  -6  12 1488.83 600.179   5
   0  -6  12 1795.01 494.423  12
   0  -6  13 1486.56 532.552   9
   0  -6 -13 1347.16 462.714  13
   0  -6  13 1487.54 449.271  12
   0   6  13 1463.19 388.400   8
   0  -6 -13 1543.65 627.246  10
   0  -6  13 913.701 522.428   5
   0  -6  13 801.855 542.588  15
   0  -6 -13 1059.44 397.668   4
   0  -6  14 1298.88 526.183  15
   0   6  14 1150.41 414.232   6
   0  -6 -14 1641.89 462.226  13
   0  -6 -14 500.142 530.258  10
   0  -6  14 1217.17 470.168   9
   0  -6  14 1744.10 494.762   5
   0  -6  14 1342.08 397.407  12
   0   6  14 1381.28 355.079   8
   0  -6 -15 2172.15 426.501  13
   0  -6  15 1130.31 384.044   5
   0  -6 -15 1661.90 512.548  10
   0   6  15 1979.95 347.046   8
   0   6  15 1978.54 407.671   6
   0   6  15 2269.38 371.697  16
   0  -6  15 2499.09 365.559  12
   0  -6  15 1641.31 424.134   9
   0   6  16 457.774 233.015   8
   0   6  16 683.669 249.656  16
   0  -6 -16 271.316 332.305  10
   0  -6  16-40.8207 274.604   9
   0  -6  16 116.684 295.496  15
   0  -6 -16 848.537 286.025  13
   0  -7   0 332.209 359.365  15
   0  -7   0 270.989 313.133  10
   0  -7   0-223.803 435.424   6
   0  -7   0 110.464 327.826   5
   0  -7   0-525.788 419.751  11
   0  -7   0 164.199 382.388   4
   0  -7  -1 22081.2 1031.57  15
   0  -7   1 20743.9 1005.29  11
   0  -7  -1 23368.5 1141.94   6
   0  -7   1 21183.6 1045.81  15
   0  -7  -1 19738.3 866.163  10
   0  -7   1 22172.2 978.375   9
   0  -7   1 23425.8 1126.27   6
   0  -7   1 22060.6 966.288   4
   0  -7  -1 21631.9 1043.76   4
   0  -7  -1 20629.5 1017.25  11
   0  -7   1 19452.3 884.860  12
   0  -7   1 21729.4 965.574   5
   0  -7   1 18769.2 832.363  10
   0  -7  -2 3628.02 503.738  15
   0  -7  -2 3230.86 541.396   4
   0  -7   2 2533.60 411.475  10
   0  -7   2 3251.57 518.916   5
   0  -7   2 3417.74 508.798  11
   0  -7  -2 4410.10 527.679  10
   0  -7   2 3142.07 484.612  12
   0  -7   2 3180.85 407.821   7
   0  -7   2 3418.21 453.139   4
   0  -7   2 3318.49 482.290   9
   0  -7   2 3730.99 583.702  15
   0  -7   2 3672.00 612.770   6
   0  -7  -2 3184.42 555.915  11
   0  -7  -2 4052.91 627.958   6
   0  -7  -3 250.370 460.768   4
   0  -7  -3 56.5588 377.903  10
   0  -7   3 247.065 280.717   7
   0  -7   3 340.829 305.955   4
   0  -7   3 125.331 381.611  12
   0  -7  -3 301.449 494.629   6
   0  -7   3 479.082 331.907  11
   0  -7  -3 394.472 463.849  11
   0  -7   3-380.250 459.293   6
   0  -7   3 585.171 344.176   9
   0  -7   3 192.994 458.136   5
   0  -7   3 277.447 271.269  10
   0  -7   3 214.299 415.808  15
   0  -7   4 3005.41 421.898  10
   0  -7   4 4274.00 617.007   5
   0  -7   4 3399.40 422.174   7
   0  -7   4 3969.30 483.684  11
   0  -7  -4 3379.67 649.791   4
   0  -7  -4 5466.60 712.809   6
   0  -7  -4 3985.81 622.914  11
   0  -7   4 4098.35 670.299   6
   0  -7   4 4432.13 592.386  12
   0  -7  -4 3393.55 566.869  10
   0  -7   4 4133.05 562.697   9
   0  -7   4 3746.75 617.486  15
   0  -7  -5 1248.15 561.816   6
   0  -7  -5 1274.22 579.794   4
   0  -7  -5 1390.45 483.853  11
   0  -7   5 1094.89 336.675  10
   0  -7   5 839.500 473.184   6
   0  -7  -5 1591.63 519.431  10
   0  -7   5 1701.58 590.593   5
   0  -7   5 881.820 322.865   7
   0  -7   5 1130.06 416.606   9
   0  -7   5 2157.75 509.565  12
   0  -7   6 11724.4 992.436   5
   0  -7   6 10250.9 862.697   6
   0  -7  -6 12355.8 906.028  11
   0  -7  -6 10101.6 727.523  13
   0  -7  -6 11726.4 1040.59   6
   0  -7  -6 12724.5 1041.86   4
   0  -7   6 11291.8 899.068   9
   0  -7  -6 12760.0 959.396  10
   0  -7   6 13957.4 937.509  12
   0  -7   6 9833.31 979.308  15
   0  -7   6 11501.1 731.905   7
   0  -7   7 2198.33 557.258   9
   0  -7   7 3165.21 607.759  12
   0  -7   7 2717.51 437.721   7
   0  -7  -7 2250.10 527.369  17
   0  -7  -7 3082.82 683.939   4
   0  -7   7 2168.22 529.213   6
   0  -7   7 2789.65 642.655  15
   0  -7  -7 2621.26 649.786  10
   0  -7  -7 3040.22 579.490  11
   0  -7  -7 2559.36 479.734  13
   0  -7   7 2906.81 663.328   5
   0  -7  -8 2920.27 502.000  13
   0  -7   8 2742.21 593.857   9
   0  -7  -8 2745.09 562.687  17
   0  -7  -8 3642.83 709.672   4
   0  -7   8 2928.29 505.565   7
   0  -7  -8 3394.07 687.132  10
   0  -7   8 3465.80 702.566   5
   0   7   8 2468.97 373.207   8
   0  -7   8 1434.86 433.830   6
   0  -7  -8 3401.66 571.597  11
   0  -7   8 3336.93 587.892  12
   0  -7  -9 7704.78 835.030   4
   0   7   9 8125.69 595.885   8
   0  -7   9 7887.58 783.792   9
   0  -7  -9 8577.20 714.563  11
   0  -7  -9 9232.50 946.973  10
   0  -7   9 8367.87 694.550   7
   0  -7   9 10823.3 894.947  12
   0  -7  -9 8017.46 730.520  17
   0  -7  -9 8575.46 750.975  13
   0  -7   9 10256.2 940.559   5
   0   7  10 4878.89 505.394   8
   0  -7 -10 5861.47 712.314   4
   0  -7  10 6403.82 721.572  12
   0  -7  10 6180.81 820.431   5
   0  -7  10 5672.68 560.412   7
   0  -7 -10 5241.98 615.942  13
   0  -7 -10 6104.23 629.337  17
   0  -7 -10 5614.51 808.693  10
   0  -7 -10 6682.05 630.505  11
   0  -7  10 4243.37 679.416   9
   0  -7  11 4431.11 636.987   9
   0  -7 -11 5828.49 655.580  13
   0  -7  11 6272.04 760.190   5
   0   7  11 5161.40 505.559   8
   0  -7 -11 5848.34 658.483   4
   0  -7 -11 5085.90 737.283  10
   0  -7 -11 5141.81 522.690  11
   0  -7 -12 1950.98 422.972   4
   0  -7  12 1915.13 531.808   5
   0  -7  12 3049.32 509.495  12
   0  -7  12 1485.76 484.391   9
   0  -7 -12 2200.13 478.517  13
   0   7  12 1774.61 356.636   8
   0  -7 -12 1387.88 518.547  10
   0  -7 -13 1239.70 505.799  10
   0  -7  13 529.490 389.761   9
   0  -7 -13 209.049 262.868   4
   0  -7  13 1082.52 498.076  15
   0   7  13 652.878 278.223   8
   0  -7 -13 140.908 339.951  13
   0  -7  13 717.538 440.095   5
   0  -7  13 583.324 340.734  12
   0  -7 -14 987.133 330.842  13
   0  -7  14 1037.34 397.181  15
   0   7  14 2402.56 362.128  16
   0   7  14 1220.61 350.038   6
   0  -7 -14 1326.66 435.158  10
   0  -7  14 2219.69 353.965  12
   0   7  14 1578.88 297.306   8
   0  -7  14 1794.25 388.288   5
   0  -7  14 889.065 336.890   9
   0   7  15 216.705 213.998  16
   0  -7 -15 232.667 232.019  13
   0  -7  15-288.711 264.322   9
   0  -7  15 111.496 250.622   5
   0  -7  15 715.723 308.261  15
   0  -8   0 9492.35 734.655  11
   0  -8   0 11105.1 804.732  15
   0  -8   0 11854.5 878.058   6
   0  -8   0 10690.1 744.277   4
   0  -8   1 1539.17 463.536  15
   0  -8  -1 1480.81 513.820   6
   0  -8   1 1277.16 421.533  11
   0  -8  -1 1802.25 475.506   4
   0  -8   1 1418.88 503.638   6
   0  -8  -1 817.578 302.414  10
   0  -8   1 1539.75 433.870   4
   0  -8   1 930.078 367.519   5
   0  -8  -1 1144.57 379.470  15
   0  -8  -1 1606.26 492.311  11
   0  -8  -2 2453.48 519.635  11
   0  -8   2 2812.25 424.304   4
   0  -8   2 3194.10 478.839  11
   0  -8   2 3285.06 620.666   6
   0  -8  -2 3359.33 624.622   6
   0  -8   2 3172.41 559.304  15
   0  -8  -2 4374.67 646.798   4
   0  -8   2 3207.66 530.772   5
   0  -8   2 2901.28 454.350  12
   0  -8  -2 2793.64 418.907  10
   0  -8  -3 9598.86 789.321  11
   0  -8   3 8663.43 694.158   9
   0  -8   3 9935.65 657.871   4
   0  -8  -3 8052.92 643.335  10
   0  -8   3 9525.36 840.721  15
   0  -8   3 8131.40 646.887  11
   0  -8  -3 10011.5 839.041   4
   0  -8  -3 11891.1 918.224   6
   0  -8   3 9269.39 766.106   5
   0  -8   3 10129.8 871.073   6
   0  -8  -4 13154.6 923.225  11
   0  -8   4 13044.8 943.701   6
   0  -8   4 14086.8 931.683   5
   0  -8   4 12905.1 851.932  12
   0  -8  -4 13063.3 951.908   4
   0  -8   4 12270.8 815.391   9
   0  -8  -4 15929.5 1076.75   6
   0  -8   4 11694.5 911.266  15
   0  -8  -4 11118.0 767.108  10
   0  -8   4 10886.8 645.780   7
   0  -8   5 1414.40 523.174  15
   0  -8   5 2030.53 543.733   5
   0  -8   5 2476.79 526.614  12
   0  -8   5 1422.79 351.161   7
   0  -8  -5 2154.24 536.776  11
   0  -8   5 992.912 461.101   6
   0  -8  -5 1290.16 430.216  10
   0  -8  -5 2705.07 628.897   4
   0  -8  -5 2178.08 604.938   6
   0  -8   5 1072.25 422.714   9
   0  -8   6 7004.42 542.686   7
   0  -8   6 7319.04 709.872   6
   0  -8   6 8385.29 751.460   9
   0  -8   6 9732.33 777.458  12
   0  -8  -6 9594.71 822.455  11
   0  -8   6 9344.17 857.017   5
   0  -8  -6 8607.57 759.140  17
   0  -8  -6 7498.00 730.769  10
   0  -8  -6 8067.07 879.207   4
   0  -8   6 6823.41 775.073  15
   0  -8   7 976.293 426.648   9
   0  -8   7 770.737 516.942  15
   0  -8   7 577.725 442.629  12
   0  -8  -7 1170.65 547.648   4
   0  -8  -7 812.683 514.047  17
   0  -8   7 668.466 347.918   7
   0  -8   7 412.425 475.212   5
   0  -8  -7 617.082 428.010  10
   0  -8  -7 1168.57 477.331  11
   0  -8  -8 1010.94 468.216  10
   0  -8  -8 665.826 408.753  11
   0  -8  -8 1307.92 537.937   4
   0  -8   8 654.105 326.712   7
   0  -8   8 812.272 528.979   5
   0  -8  -8 973.149 437.815  17
   0  -8   8 385.248 411.014   9
   0  -8   8 1473.20 563.659  15
   0  -8   9 1038.87 498.396  15
   0  -8  -9 1833.36 461.463  17
   0  -8   9 2570.67 498.538  12
   0  -8   9 1646.31 470.510   9
   0  -8  -9 1231.77 403.086  11
   0  -8  -9 1765.23 523.677   4
   0  -8  -9 1222.35 463.366  10
   0  -8  -9 1387.35 385.756  13
   0  -8   9 1753.56 548.859   5
   0  -8  10 1738.98 467.303   9
   0  -8 -10 1251.78 459.627  10
   0  -8  10 1299.61 510.443  15
   0  -8 -10 1580.69 377.173  11
   0  -8 -10 1648.56 380.833  13
   0  -8  10 1606.87 494.498   5
   0  -8  10 2220.70 471.600  12
   0  -8 -10 1175.54 442.732   4
   0  -8  11 917.191 433.945   5
   0  -8  11 183.044 435.075  15
   0  -8  11 1081.47 411.213   9
   0  -8 -11 759.972 353.247   4
   0  -8 -11 533.138 413.157  10
   0  -8 -11 714.766 286.499  11
   0  -8 -11 674.755 313.492  13
   0  -8  11 560.985 329.986  12
   0  -8 -12 565.640 358.006  10
   0  -8  12 487.613 367.389   5
   0  -8  12 238.740 386.325  15
   0  -8 -12 408.938 281.200   4
   0  -8 -12-41.3061 252.698  13
   0  -8  12 428.880 332.945   9
   0  -8  12 52.3407 277.287  12
   0  -8  13 212.835 237.597  12
   0   8  13 125.191 272.127   6
   0  -8  13 226.740 283.756   5
   0   8  13 304.912 219.362  16
   0  -8  13 77.8805 309.507  15
   0  -8  13 31.3122 255.110   9
   0  -9   0 457.921 430.468   6
   0  -9   0 482.174 350.309   4
   0  -9   0 205.143 322.130  15
   0  -9   0 15.4931 385.875  11
   0  -9  -1 6587.46 647.888  11
   0  -9  -1 8476.96 784.861   6
   0  -9   1 8347.04 777.516   6
   0  -9   1 6086.51 574.786  11
   0  -9  -1 7416.96 639.023   4
   0  -9   1 7005.84 576.819   4
   0  -9   1 7731.01 692.235  15
   0  -9   2 4742.16 658.077   6
   0  -9   2 4758.52 582.184  15
   0  -9   2 3651.42 475.588  11
   0  -9  -2 4586.59 575.144  11
   0  -9  -2 4646.84 574.165   4
   0  -9   2 4412.61 465.249   4
   0  -9  -2 4944.63 650.220   6
   0  -9   2 4591.32 516.811   5
   0  -9   3 5182.55 614.049  15
   0  -9   3 6573.09 712.789   6
   0  -9  -3 6597.74 714.652   6
   0  -9   3 5705.08 583.469   5
   0  -9  -3 5764.32 653.342   4
   0  -9   3 4929.39 509.287  12
   0  -9  -3 4761.77 621.312  11
   0  -9   3 4858.48 488.589  11
   0  -9  -4 2733.38 545.609   4
   0  -9  -4 2260.84 492.632  17
   0  -9   4 2655.29 442.522  12
   0  -9   4 2242.20 486.661  15
   0  -9   4 3172.47 529.393   5
   0  -9  -4 2988.48 548.401  11
   0  -9   4 2125.68 481.128   6
   0  -9  -4 2207.22 582.315   6
   0  -9   5 3090.15 471.332  12
   0  -9   5 2636.74 496.286  15
   0  -9  -5 2348.24 510.373   4
   0  -9   5 3445.06 553.312   5
   0  -9  -5 3000.81 544.534  17
   0  -9   5 2735.89 573.079   6
   0  -9  -5 3297.71 560.103  11
   0  -9   6 2625.42 485.653  12
   0  -9  -6 2878.14 554.549   4
   0  -9  -6 2702.83 483.434  17
   0  -9   6 2281.19 491.412  15
   0  -9   6 2793.89 535.937   5
   0  -9  -6 3356.07 544.617  11
   0  -9   7 555.415 345.600  12
   0  -9   7 731.042 408.004  15
   0  -9  -7 983.861 398.624  17
   0  -9   7 225.412 409.809   5
   0  -9  -7-17.2650 390.169   4
   0  -9  -7 223.562 357.323  11
   0  -9  -8 3714.92 481.076  17
   0  -9   8 4283.69 514.316  12
   0  -9   8 3963.84 563.359   5
   0  -9  -8 3126.87 510.179   4
   0  -9  -8 3856.69 511.431  11
   0  -9   8 2471.25 508.147  15
   0  -9   9 4529.33 536.412   5
   0  -9   9 4208.32 483.691  12
   0  -9  -9 4178.52 502.524   4
   0  -9  -9 3771.40 442.235  11
   0  -9 -10 406.426 245.819  11
   0  -9  10 515.785 308.834  12
   0  -9 -10 812.351 319.506   4
   0  -9  10 817.359 343.874   5
   0  -9  10 403.565 313.207  15
   0  -9  11 301.901 240.331  12
   0  -9  11 226.310 268.346  15
   0  -9 -11 368.092 228.433   4
   0  -9  11 964.551 319.280   5
   0  -9  12 949.872 259.382   5
   0   9  12 487.952 229.137   6
   0 -10   0 2087.16 397.327  17
   0 -10   0 3655.42 524.177   6
   0 -10   0 2510.16 401.941  11
   0 -10   0 2499.92 371.059   4
   0 -10   1 2535.51 404.046  17
   0 -10   1 3948.12 522.315   6
   0 -10   1 2962.59 410.218  11
   0 -10  -1 3519.54 460.308  17
   0 -10  -1 4482.14 540.522   6
   0 -10  -1 2440.40 426.943  11
   0 -10  -1 3302.41 429.047   4
   0 -10   2 11325.4 604.159  11
   0 -10  -2 12572.4 734.626  17
   0 -10  -2 12081.2 714.626  11
   0 -10   2 13898.8 817.279   6
   0 -10   2 10663.1 617.963  17
   0 -10  -2 12799.2 706.858   4
   0 -10  -3 14145.6 781.330  11
   0 -10   3 13057.8 715.198  15
   0 -10  -3 13714.2 777.232  17
   0 -10   3 14128.1 768.387   6
   0 -10  -3 14624.2 781.327   4
   0 -10  -4 818.639 359.969  11
   0 -10   4 1176.35 309.735  15
   0 -10  -4 1541.21 371.191   4
   0 -10  -4 1586.93 396.524  17
   0 -10  -5 517.015 317.146   4
   0 -10   5 534.792 305.340  15
   0 -10  -5 527.759 351.795  17
   0 -10   5 367.578 333.316   5
   0 -10  -5 299.581 311.156  11
   0 -10   6 2518.97 381.937   5
   0 -10  -6 3037.99 433.457   4
   0 -10  -6 3059.68 423.919  17
   0 -10  -6 2779.24 403.794  11
   0 -10  -7-104.588 267.076  11
   0 -10   7 823.202 305.127   5
   0 -10   7 224.494 261.792  15
   0 -10  -7 200.063 274.777   4
   0 -10   8 683.044 279.755   5
   0 -10  -8 427.925 254.839   4
   0 -10  -8 323.412 238.641  11
   0 -10   8 241.641 243.479  15
   0 -10  -9 167.065 208.929   4
   0 -10  -9 285.676 197.276  11
   0 -11   0 16.1867 193.570  11
   0 -11   0 76.9618 229.738  17
   0 -11  -1 1547.89 284.470  17
   0 -11  -1 1141.08 260.172  11
   0 -11  -2-43.0349 249.484  17
   0 -11  -2 352.613 248.230  11
   0 -11  -2 422.091 213.035   4
   0 -11  -3-9.70096 216.007  11
   0 -11  -3 409.684 253.747  17
   0 -11  -3 375.944 241.679   4
   0 -11  -4 1048.43 256.737  11
   0 -11  -4 1030.83 242.466   4
   0 -11  -5-25.0946 198.187  11
   0 -11  -5 336.755 215.791   4
   1   0 -19 126.410 250.205   3
   1   0 -19 41.4505 428.607  10
  -1   0  18 623.942 280.532   8
   1   0 -18 839.205 555.495  10
   1   0 -18 409.986 290.558  13
   1   0 -18-243.168 414.603   7
   1   0 -18 382.905 315.448   3
  -1   0  17 2277.50 409.143   8
   1   0 -17 1944.40 460.029  13
   1   0 -17 3452.95 531.227   3
   1   0 -16 8317.08 1024.70  10
   1   0 -16 9386.29 759.110   3
  -1   0  16 6834.65 551.622  16
  -1   0  16 7780.82 646.895   8
   1   0 -16 6958.31 709.499  13
   1   0 -15 15976.7 1070.14  13
  -1   0  15 15435.2 790.576  16
   1   0 -15 16917.5 993.554   3
  -1   0  15 15555.5 851.338   8
  -1   0  14-76.6820 315.899  16
   1   0 -14-250.400 467.077  13
   1   0 -14-688.256 442.957   3
  -1   0  14 43.0338 307.114   8
  -1   0  13 9896.32 750.052   6
  -1   0  13 11618.5 719.775   8
  -1   0  12 18901.7 829.893   8
  -1   0  12 17843.7 883.930   6
  -1   0  11 22621.2 925.070   6
  -1   0  11 22065.6 903.061   3
   1   0 -10 1124.24 523.496   1
  -1   0  10 1883.41 360.744   3
  -1   0  10 1409.20 301.420   6
   1   0  -9-197.341 402.854   1
  -1   0   9-369.029 369.403   5
   1   0  -8 266.409 392.093   1
  -1   0   8 306.269 225.050   7
   1   0  -7 21864.8 1158.77   1
  -1   0   7 21139.3 1353.44   1
   1   0  -6 290355. 3682.25   1
  -1   0   6 292202. 4338.87   1
   1   0  -5 11234.2 723.907   1
  -1   0   5 11739.3 832.931   1
  -1   0   4 39831.3 1303.43   1
   1   0  -3 239321. 2228.04   1
  -1   0   1 152478. 1566.93   2
   1   0  -1 143144. 1530.61   2
  -1   0   1 157657. 1543.90   1
   1   0  -1 145252. 1442.78   1
  -1   0   0 471377. 2459.48   1
   1   0   0 467913. 2398.36   1
  -1   0  -1 15100.6 561.081   1
   1   0   1 14751.9 521.728   1
   1   0   2 150417. 1829.29   1
  -1   0  -2 161028. 1955.29   1
  -1   0  -3 2673.58 456.965   1
   1   0   3 2554.61 384.386   1
   1   0   4 100881. 2131.33   1
  -1   0  -4 105087. 2133.90   1
   1   0   5 4352.10 572.063   1
  -1   0  -5 5602.50 664.429   1
  -1   0  -6 2064.23 525.595   1
   1   0   6 2359.37 547.253   1
   1   0   7 61134.0 1171.27   8
  -1   0  -7 58066.1 2184.54   1
  -1   0  -8 3952.42 756.826   1
   1   0   8 4803.52 448.177   6
  -1   0  -8 5133.87 486.602   3
  -1   0  -8 5148.73 574.441  13
   1   0   8 4599.82 419.846   8
   1   0   9 9215.36 630.876   6
   1   0   9 8750.82 556.639   8
  -1   0  -9 9182.11 654.861   3
  -1   0  -9 9398.11 754.900  13
  -1   0  -9 6900.37 991.240   1
  -1   0 -10 689.064 365.964   3
  -1   0 -10 928.824 428.612  13
   1   0  10 226.211 310.435   6
  -1   0 -10 522.538 583.019   1
   1   0  10 526.383 311.188   8
   1   0  11 441.939 329.790  16
  -1   0 -11 566.779 373.946   3
   1   0  11 628.307 378.737   6
   1   0  11 537.246 320.484   8
  -1   0 -11 427.603 408.005  13
  -1   0 -12 197.156 585.361  10
   1   0  12 213.597 383.709   6
   1   0  12 279.137 349.061   8
  -1   0 -12 1809.51 548.313  13
   1   0  12 722.869 372.364  16
  -1   0 -12 388.876 411.614   3
   1   0  13-144.197 347.284   8
  -1   0 -13 385.908 448.944  13
   1   0  13-487.920 451.764   6
   1   0  13 18.9363 344.088  16
  -1   0 -13 407.434 618.382  10
  -1   0 -13-343.172 429.306   3
   1   0  14 513.096 343.788  16
  -1   0 -14 461.570 471.646   3
   1   0  14 226.127 361.046   8
  -1   0 -14 1.27248 405.372  13
   1   0  14 228.456 438.968   6
  -1   0 -15 856.710 624.612  10
  -1   0 -15 2189.39 530.538   3
   1   0  15 1342.00 436.095   8
  -1   0 -15 1118.30 446.332  13
   1   0  15 494.739 464.634   6
  -1   0 -16 9.20647 306.878  13
  -1   0 -16-288.753 585.735  10
   1   0  16 200.510 493.367   6
  -1   0 -16-100.569 369.597   3
  -1   0 -16 647.299 542.153   7
   1   0  16 16.2471 373.172   8
  -1   0 -17 380.246 523.438  10
  -1   0 -17 58.0909 463.087   7
  -1   0 -17 632.654 352.228   3
   1   0  17 756.201 331.180   8
  -1   0 -18 1238.44 316.070   3
  -1   0 -18 1313.85 420.120   7
   1   0  18 1195.77 293.643   8
  -1   0 -18 863.681 460.026  10
   1  -1 -19 347.334 246.267   3
  -1   1  19 707.975 265.271   8
   1   1 -19 185.190 438.293  10
   1  -1 -19 9.31811 417.300  10
   1   1 -19 246.860 249.136   3
   1  -1 -18 5976.42 546.845  13
  -1   1  18 8291.41 587.868   8
   1   1 -18 8827.73 622.624   3
   1   1 -18 6047.59 762.247  10
   1  -1 -18 6804.55 816.948  10
   1  -1 -18 8678.00 627.060   3
   1   1 -17 1177.83 427.979   3
   1  -1 -17 949.113 417.479  13
   1  -1 -17 763.582 671.581  10
   1  -1 -17 617.718 465.340   7
   1   1 -17 1396.86 649.428  10
   1  -1 -17 1554.99 431.011   3
  -1   1  17 922.807 368.867   8
  -1   1  17 735.889 328.701  16
  -1   1  16 867.752 367.734  16
  -1  -1  16 375.211 325.514   8
   1  -1 -16 1166.70 497.898  13
   1  -1 -16 1895.30 491.894   3
   1   1 -16 1590.24 478.401   3
   1  -1 -16 615.520 740.922  10
   1   1 -16 777.244 377.997  13
   1  -1 -16 892.735 496.422   7
  -1   1  16 1345.53 415.618   8
   1   1 -16 1697.92 743.806  10
  -1  -1  15 770.034 350.619   8
   1  -1 -15 532.176 489.344  13
  -1  -1  15 1034.34 480.135   5
  -1   1  15 402.215 362.676   8
   1   1 -15 328.636 400.129   3
   1   1 -15 583.824 430.107  13
   1  -1 -15 511.902 755.804  10
   1  -1 -15 369.000 395.180   3
  -1   1  14 7769.07 719.066   6
  -1  -1  14 9456.21 837.881   5
   1   1 -14 11995.4 871.408   3
   1  -1 -14 10808.7 798.426   3
  -1  -1  14 10084.8 623.624  16
  -1   1  14 11052.2 767.609   8
  -1  -1  14 10408.1 675.889   8
   1  -1 -14 12239.7 1006.83  13
   1   1 -14 9980.48 835.766  13
  -1   1  13 32336.5 1245.19   6
   1   1 -13 38086.3 1501.91  13
   1  -1 -13 39891.1 1368.38   3
  -1  -1  13 36523.9 1149.42   8
  -1   1  13 39051.8 1293.35   8
  -1  -1  13 38941.4 1140.16  16
   1  -1 -13 41877.8 1825.46  10
  -1  -1  13 35112.6 1455.67   5
   1  -1 -13 40707.8 1631.78  13
  -1   1  12 7992.93 610.531   6
  -1  -1  12 8854.76 574.824   8
  -1  -1  12 9350.96 855.414   5
  -1  -1  12 9310.27 578.562  16
   1  -1 -11 4682.09 903.566   1
  -1  -1  11 5357.97 530.805   6
   1   1 -11 4437.67 879.792   1
  -1  -1  11 5689.23 509.661   3
  -1   1  11 5374.80 498.685   3
  -1  -1  11 5559.76 675.491   5
  -1  -1  11 5355.79 453.877   8
  -1   1  11 5458.64 495.015   6
  -1  -1  11 5877.86 542.636  12
  -1  -1  10 19445.3 725.235   8
   1  -1 -10 19341.1 1482.00   1
  -1  -1  10 20866.5 913.674  12
  -1   1  10 18394.3 779.695   3
   1   1 -10 17870.3 1457.09   1
  -1  -1  10 20461.1 840.893   3
  -1  -1  10 21154.4 826.937   7
  -1  -1  10 21089.0 857.824   6
  -1  -1  10 21016.1 1053.79   5
  -1  -1   9 12841.0 711.708  12
  -1   1   9 11436.7 603.149   3
   1   1  -9 10175.5 1037.09   1
  -1  -1   9 12516.3 643.941   3
  -1  -1   9 12841.4 617.474   7
   1  -1  -9 11908.3 1071.59   1
  -1  -1   8 13003.8 603.153   7
   1   1  -8 12223.5 1016.58   1
  -1  -1   8 14049.3 629.678   3
  -1  -1   8 12245.7 777.640   5
  -1   1   8 12943.8 587.420   3
   1  -1  -8 14236.7 1041.23   1
   1   1  -7 26562.0 1354.58   1
   1  -1  -7 25304.1 1251.11   1
  -1   1   6 16203.1 1046.69   1
   1  -1  -6 16575.4 930.128   1
   1  -1  -5 5491.01 554.808   1
  -1   1   5 5616.51 581.766   1
   1   1  -5 6457.15 662.573   1
  -1   1   4 5040.97 458.594   1
   1   1  -4 5536.67 612.448   1
   1  -1  -4 5376.85 459.779   1
   1   1  -3 306726. 3190.91   1
  -1   1   3 294690. 2205.31   1
   1   1  -2 17821.6 984.607   1
   1  -1  -2 19976.9 399.891   1
  -1   1   2 18197.2 375.930   1
   1   1  -1 204149. 2672.45   1
  -1   1   1 205925. 2574.77   2
  -1  -1   1 198957. 2596.83   1
   1  -1   0 36530.7 645.127   1
  -1  -1   0 32775.5 1081.43   1
   1  -1   0 36188.9 1066.47   2
   1   1   0 33720.7 1052.46   1
  -1   1   0 36736.8 627.383   1
  -1   1  -1 41316.6 930.378   1
   1   1   1 42773.7 1151.89   1
  -1  -1  -1 42413.4 1175.73   1
  -1  -1  -2 999999. 5725.04   1
  -1   1  -2 984762. 5052.37   1
  -1  -1  -3 27674.5 1110.05   1
   1  -1   3 26752.5 1063.35   1
  -1   1  -3 27549.1 1042.75   1
  -1   1  -4 50800.1 1545.07   1
   1   1   4 49884.8 1558.83   1
  -1  -1  -4 54859.8 1671.20   1
   1  -1   5 9411.63 840.784   1
  -1   1  -5 9560.21 816.069   1
   1   1   5 9246.47 802.390   1
  -1  -1  -5 10048.7 867.927   1
  -1  -1  -6 8799.28 907.381   1
  -1   1  -6 7872.78 806.155   1
   1   1   6 7814.62 818.121   1
   1  -1   7 10394.1 638.171   6
  -1  -1  -7 9568.08 703.180  13
  -1  -1  -7 9084.28 552.300   3
   1  -1   7 7909.48 458.374   8
  -1  -1  -7 8954.97 959.547   1
  -1   1  -7 7993.50 898.771   1
   1  -1   7 8434.95 464.894  16
   1   1   8 11354.2 612.651   8
   1  -1   8 11622.0 546.023  16
  -1  -1  -8 12544.7 827.007  13
  -1   1  -8 11657.6 732.861  13
   1  -1   8 10033.6 547.847   8
  -1   1  -8 8361.35 987.268   1
  -1  -1  -8 9153.61 1039.73   1
   1  -1   8 11682.2 714.673   6
   1  -1   8 11481.2 616.111  12
  -1  -1  -8 11145.5 650.673   3
  -1   1  -9 2333.52 437.875  13
  -1  -1  -9 2587.68 567.309  10
  -1  -1  -9 2156.67 698.828   1
  -1  -1  -9 2688.66 406.611   3
   1  -1   9 2433.03 363.681   8
  -1  -1  -9 2942.70 536.580  13
   1   1   9 2785.98 395.544   8
  -1   1  -9 2048.02 614.660   1
   1  -1   9 2738.28 445.430   6
   1  -1   9 2733.29 548.920   5
   1   1   9 2580.05 388.089   6
   1  -1   9 2871.26 346.432  16
  -1   1  -9 3279.20 458.038   3
   1  -1   9 3127.67 419.146  12
  -1  -1 -10 3593.07 474.205   3
   1  -1  10 3956.57 438.514  12
  -1   1 -10 3810.94 556.114  13
   1  -1  10 3434.80 579.810   5
   1   1  10 3417.30 440.086   8
  -1  -1 -10 2099.87 791.875   1
  -1   1 -10 2038.48 646.950   1
  -1   1 -10 3939.04 517.554   3
  -1  -1 -10 3423.95 577.789  13
   1  -1  10 3159.38 421.114   8
   1   1  10 2913.89 429.744   6
   1  -1  10 3459.63 410.151  16
   1  -1  10 3351.71 526.093   6
  -1  -1 -11 20637.1 1193.02  13
  -1   1 -11 21535.3 1038.87   3
  -1  -1 -11 21243.9 1005.81   3
  -1   1 -11 20071.7 1083.48  13
   1   1  11 19686.2 941.215   8
   1  -1  11 22088.3 1127.06   6
   1  -1  11 20343.0 865.607  16
   1   1  11 19131.2 990.327   6
  -1  -1 -11 19805.4 1269.26  10
   1  -1  11 18870.8 880.188   8
   1  -1  11 18163.4 1054.33   5
  -1   1 -12 840.861 404.881   3
   1  -1  12 197.755 306.832  16
   1  -1  12 323.536 416.722   6
  -1  -1 -12 1376.75 541.409  13
   1  -1  12 610.033 336.861   8
   1   1  12 9.40260 345.825   8
  -1  -1 -12 389.384 645.260  10
  -1  -1 -12 556.263 391.410   3
  -1   1 -12 745.572 389.557  13
   1   1  12 435.639 388.817   6
   1   1  13 2244.24 501.961   8
   1   1  13 1167.77 474.901   6
  -1  -1 -13 1887.99 513.046   3
  -1   1 -13 1486.13 428.730  13
   1   1  13 2077.31 480.178  16
  -1   1 -13 2286.13 521.101   3
   1  -1  13 1771.67 584.620   6
  -1  -1 -13 1565.91 538.447  13
  -1  -1 -13 2118.30 791.268  10
   1  -1  13 1924.22 445.245   8
  -1   1 -13 1831.72 716.452  10
   1  -1  14 2499.43 479.939   8
   1   1  14 2780.27 494.815  16
  -1   1 -14 2137.83 699.973  10
  -1  -1 -14 2668.98 581.470  13
  -1  -1 -14 2113.02 523.024   3
  -1  -1 -14 3081.48 857.872  10
   1   1  14 2519.41 501.951   8
  -1  -1 -14 2749.81 707.994   7
   1   1  14 1970.65 522.894   6
  -1   1 -14 2874.30 559.243   3
   1   1  15 19034.9 1033.47   8
  -1  -1 -15 16163.4 1270.79  10
  -1   1 -15 21663.9 1091.83   3
   1   1  15 19699.6 960.922  16
  -1  -1 -15 17740.3 1040.81  13
   1   1  15 17189.7 1077.85   6
  -1  -1 -15 18784.7 1215.50   7
   1  -1  15 16523.6 895.790   8
   1  -1  15 13725.4 1037.14   6
  -1  -1 -15 20674.6 1074.29   3
   1   1  16 4774.13 579.633   8
   1   1  16 3840.76 602.060   6
   1  -1  16 3599.91 459.101   8
  -1  -1 -16 3760.09 684.877   7
  -1  -1 -16 3045.06 487.222  13
  -1  -1 -16 5046.54 564.664   3
  -1   1 -16 5064.48 593.042   3
  -1   1 -16 3607.62 721.357  10
  -1  -1 -16 3305.07 738.084  10
  -1  -1 -17 688.322 578.960  10
  -1  -1 -17 1971.00 369.542  13
  -1  -1 -17 1333.66 481.458   7
   1  -1  17 843.521 282.929   8
  -1   1 -17 1406.76 381.404   3
  -1   1 -17 867.703 535.300  10
  -1   1 -17 1460.67 564.914   7
   1   1  17 674.231 314.191   8
  -1  -1 -17 991.156 349.309   3
  -1  -1 -18 297.601 462.634  10
  -1   1 -18 368.148 265.784   3
   1   1  18 575.675 283.434   8
  -1  -1 -18 144.238 254.332   3
  -1   1 -18 554.417 409.513  10
  -1   1 -18 306.548 395.276   7
   1  -2 -19 811.923 446.071  10
   1   2 -19 659.428 239.753   3
   1   2 -19 1197.30 390.110   7
   1  -2 -19 1219.64 301.364  13
  -1   2  19 600.565 252.074   8
   1   2 -19 959.642 474.729  10
   1  -2 -19 923.280 271.103   3
   1   2 -18 575.419 306.523   3
   1  -2 -18 591.662 522.271  10
  -1   2  18 1177.88 300.836  16
  -1   2  18 869.982 330.349   8
   1  -2 -18 861.853 362.480  13
   1  -2 -18 346.789 302.321   3
   1  -2 -17 3380.66 562.793  13
   1  -2 -17 3013.32 722.713  10
   1   2 -17 3893.17 518.366   3
   1  -2 -17 3792.91 492.482   3
  -1   2  17 3153.49 431.288  16
  -1   2  17 3963.41 499.261   8
   1   2 -16 8053.51 683.275   3
   1  -2 -16 7828.88 1001.72  10
   1  -2 -16 8019.44 797.339  13
   1  -2 -16 8330.54 704.177   3
  -1   2  16 8241.79 681.670   8
  -1   2  16 8090.13 647.699  16
   1  -2 -15 8055.26 803.035   7
   1  -2 -15 10051.1 753.861   3
  -1   2  15 10834.2 785.918   8
  -1  -2  15 7682.64 797.241   5
   1  -2 -15 9336.19 1093.64  10
  -1   2  15 8220.73 716.225   6
   1   2 -15 11066.3 812.055   3
   1  -2 -15 10585.3 935.028  13
  -1   2  14 9994.27 770.053   6
  -1   2  14 13001.1 860.000   8
   1  -2 -14 12315.6 825.011   3
   1  -2 -14 13881.2 1060.73  13
   1   2 -14 12202.8 835.140   3
   1  -2 -14 10256.9 853.866   7
   1  -2 -13 32669.6 1643.70  10
   1   2 -13 27003.0 1163.37  13
  -1  -2  13 26561.7 987.392   8
  -1  -2  13 31417.1 1187.47  12
   1  -2 -13 30380.1 1185.63   3
   1  -2 -13 32641.4 1496.30  13
  -1   2  13 28881.2 1147.08   6
   1  -2 -12 8720.30 942.496  10
  -1  -2  12 8957.40 697.508  12
  -1  -2  12 8136.86 547.408   8
  -1  -2  12 9204.79 866.605   5
   1  -2 -12 9438.12 850.133  13
   1  -2 -12 8565.79 667.626   3
  -1  -2  11 10608.7 914.748   5
  -1  -2  11 11440.4 700.879   7
  -1  -2  11 10927.0 767.390  12
   1  -2 -11 9681.94 748.620   4
  -1  -2  11 10546.1 584.915   8
  -1  -2  11 10117.7 659.002   3
  -1  -2  10 16426.7 914.482   3
  -1  -2  10 14963.7 846.201  12
  -1  -2  10 14906.5 736.512   7
   1  -2 -10 15252.1 1026.65  10
   1   2 -10 11502.8 1249.30   1
  -1  -2  10 13165.8 593.457   8
   1  -2 -10 12061.5 1235.62   1
   1  -2  -9 13583.6 1210.76   1
  -1  -2   9 11504.5 925.769   5
  -1  -2   9 13578.8 838.051  12
  -1   2   9 13057.1 624.858   3
  -1  -2   9 14446.4 688.279   7
   1   2  -9 12003.1 1170.21   1
  -1  -2   8 15534.6 665.485   7
   1   2  -8 15615.5 1228.15   1
  -1  -2   8 13381.7 914.958   5
  -1   2   8 15031.7 631.581   3
  -1  -2   8 16714.9 688.023   3
   1  -2  -8 17059.8 1201.10   1
  -1  -2   7 16002.9 635.653   7
   1  -2  -7 15583.3 701.502   8
  -1  -2   7 15713.9 709.043  14
  -1  -2   7 14202.1 849.305   5
  -1  -2   7 15588.9 859.606  12
   1  -2  -7 17134.8 1089.89   1
  -1   2   6 5414.30 647.537   1
   1  -2  -6 7278.08 710.888   1
   1   2  -6 6418.35 784.326   1
   1  -2  -5 21665.1 1000.42   1
  -1   2   5 18789.0 906.147   1
   1   2  -5 20629.4 1192.35   1
   1  -2  -4 188872. 2488.07   1
   1   2  -4 192485. 4116.66   1
   1   2  -4 190546. 3226.10   1
   1  -2  -3 359091. 3066.33   1
  -1   2   3 350330. 2617.12   1
   1  -2  -2 197800. 2142.23   1
  -1   2   2 200915. 1873.97   1
  -1   2   1 905463. 6633.96   2
  -1  -2   1 894549. 6840.73   1
  -1   2   0 130833. 2028.06   1
   1   2   0 129811. 2532.01   1
  -1   2   0 127245. 2446.63   2
  -1  -2   0 128433. 2511.18   1
   1   2   1 14531.8 907.103   1
  -1   2  -1 12464.7 675.533   1
  -1  -2  -1 13977.6 950.939   1
   1  -2   2 108556. 2292.37   2
  -1  -2  -2 106154. 2320.54   1
   1   2   3 13123.9 910.967   1
  -1   2  -3 13042.9 899.611   1
  -1  -2  -3 15359.4 1058.12   1
  -1   2  -4 60972.8 1836.37   1
  -1  -2  -4 63462.6 2022.22   1
   1   2   4 57563.5 1877.76   1
   1  -2   4 57245.0 1962.53   1
  -1   2  -5 10905.6 913.512   1
  -1  -2  -5 12129.5 1027.73   1
   1  -2   5 10320.1 975.936   1
   1   2   5 10208.6 914.330   1
  -1   2  -6 17445.0 1183.91   1
  -1  -2  -6 19082.1 1327.65   1
   1  -2   6 18291.1 667.034   7
   1  -2   6 17850.4 795.313  12
   1  -2   7 2913.33 314.675  16
  -1  -2  -7 2614.81 357.096   3
  -1   2  -7 2207.17 570.336   1
   1  -2   7 2697.67 439.682   6
  -1  -2  -7 2317.48 501.413  10
  -1  -2  -7 2937.22 711.840   1
   1  -2   7 2805.54 542.645   5
  -1  -2  -7 3351.17 501.734  13
   1  -2   7 2996.87 436.859  12
   1  -2   7 2342.51 336.383   7
   1  -2   7 2494.38 307.498   8
  -1   2  -8 3063.55 419.657   3
  -1   2  -8 1748.78 574.427   1
  -1  -2  -8 3099.02 408.371   3
  -1  -2  -8 3355.49 850.288   1
  -1  -2  -8 2703.37 514.614  13
   1  -2   8 2891.69 436.623  12
   1  -2   8 2716.41 378.681   7
   1  -2   8 2501.15 335.179   8
   1  -2   8 3201.37 505.156   6
  -1  -2  -9 6383.78 1031.66   1
   1  -2   9 7635.81 616.923  12
   1  -2   9 7642.60 705.646   6
  -1   2  -9 5683.78 908.269   1
   1  -2   9 6892.46 739.897   5
   1   2   9 7437.86 582.907   8
  -1  -2  -9 7652.18 728.393  13
  -1   2  -9 8073.29 600.621   3
   1  -2   9 6470.70 496.309   8
  -1  -2  -9 7510.27 579.681   3
  -1  -2 -10 1789.61 848.359   1
   1  -2  10 3603.80 610.805   6
  -1   2 -10 3391.17 485.053   3
   1   2  10 2980.43 448.159   8
   1  -2  10 2903.92 422.075   8
   1  -2  10 3330.34 478.134  12
  -1  -2 -10 3714.32 603.819  13
  -1  -2 -10 2779.45 687.302  10
   1  -2  10 3530.22 654.239   5
  -1  -2 -10 3701.39 495.070   3
  -1  -2 -11 1906.38 438.466   3
   1   2  11 1004.09 391.776   6
  -1  -2 -11 2232.31 606.259   7
   1  -2  11 2177.18 583.172   5
  -1  -2 -11 1909.20 554.794  13
  -1   2 -11 1823.46 454.773   3
  -1  -2 -11 2141.89 688.988  10
   1   2  11 1852.27 448.151   8
   1  -2  11 1959.49 409.314  12
   1  -2  11 1698.67 421.536   8
   1  -2  12 6159.02 590.802   8
   1  -2  12 6134.14 572.335  12
   1  -2  12 5653.22 760.217   5
  -1  -2 -12 7129.75 978.358   7
   1   2  12 6511.83 665.890   8
  -1  -2 -12 6700.41 792.297  13
  -1  -2 -12 5736.55 925.827  10
  -1   2 -12 6921.14 693.679   3
   1   2  12 6331.07 653.848   6
  -1  -2 -12 6718.25 647.724   3
   1  -2  12 6070.68 769.285   6
   1  -2  13 893.436 487.353   5
   1   2  13 1300.15 471.317   8
   1   2  13 565.132 416.109   6
   1  -2  13 581.481 356.126   8
  -1  -2 -13 1047.79 525.495  13
   1  -2  13 1354.39 538.310   6
  -1  -2 -13 1594.07 716.584  10
  -1  -2 -13 549.061 394.076   3
  -1   2 -13 1109.62 460.637   3
  -1  -2 -13 846.822 564.956   7
  -1  -2 -14 7659.51 1008.72  10
  -1   2 -14 8406.50 739.411   3
  -1   2 -14 6766.39 875.479  10
  -1  -2 -14 7604.84 823.744  13
   1   2  14 6351.09 738.674   6
  -1  -2 -14 8321.44 721.769   3
   1   2  14 8792.56 727.501  16
   1  -2  14 5048.58 731.768   6
  -1  -2 -14 6393.65 837.314   7
   1   2  14 8403.62 734.727   8
   1  -2  14 6850.10 593.140   8
  -1   2 -15 8523.70 702.501   3
  -1   2 -15 6497.89 820.545  10
  -1  -2 -15 5861.10 764.611   7
  -1  -2 -15 6607.59 912.790  10
  -1  -2 -15 6520.44 733.012  13
   1   2  15 8491.30 747.556   8
  -1  -2 -15 8428.05 714.164   3
   1   2  15 7249.60 734.121   6
   1   2  15 7916.43 674.895  16
   1  -2  15 5608.64 554.711   8
  -1  -2 -16 572.613 436.500   7
  -1  -2 -16 911.908 606.688  10
  -1  -2 -16 592.571 404.772  13
   1   2  16 1264.08 398.747  16
  -1   2 -16 665.831 343.304   3
   1   2  16 615.885 428.953   6
   1   2  16 1390.18 425.392   8
  -1   2 -16 1385.80 615.373  10
  -1  -2 -16 760.694 371.006   3
  -1  -2 -17 4382.13 590.937   7
  -1  -2 -17 3947.21 659.835  10
  -1   2 -17 4679.92 476.514   3
   1   2  17 5507.86 517.935   8
   1   2  17 4387.37 592.638   6
  -1   2 -17 4081.57 619.653  10
  -1  -2 -17 4933.08 482.754   3
  -1  -2 -17 4642.84 496.271  13
   1  -2  18 754.929 336.818   9
  -1  -2 -18 938.388 268.041   3
  -1   2 -18 1015.05 254.378   3
  -1  -2 -18 1026.12 438.695  10
   1   2  18 1207.15 315.797   8
  -1   2 -18 1330.54 420.220   7
   1  -3 -19 371.746 360.221  10
  -1   3  19 676.483 242.990   8
  -1   3  18 1174.47 335.208   8
   1  -3 -18 520.166 260.902   3
   1  -3 -18 411.400 489.269  10
   1   3 -18 514.529 246.412   3
   1  -3 -18 1088.76 355.500  13
  -1   3  18 769.167 314.777  16
   1   3 -17 836.244 320.940   3
   1  -3 -17 253.500 384.904  13
   1  -3 -17 628.906 306.303   3
   1   3 -17 465.441 506.228  10
  -1   3  17 496.858 337.279  16
   1  -3 -17 842.752 597.238  10
  -1   3  17 369.482 321.154   8
   1   3 -16 1411.08 389.804   3
   1  -3 -16 2239.16 562.620  13
   1  -3 -16 2241.38 711.820  10
  -1  -3  16 1938.96 570.352   5
  -1   3  16 2647.65 472.389   8
  -1   3  16 1786.08 437.382   6
   1  -3 -16 1566.89 391.349   3
   1  -3 -15 742.131 397.462   3
  -1   3  15 1190.20 418.635   8
   1   3 -15 895.671 372.178   3
  -1  -3  15 729.304 537.056   5
  -1   3  15 624.043 386.493   6
   1  -3 -15 1055.18 550.298  13
   1  -3 -15 984.938 719.561  10
  -1   3  14 3055.10 556.682   8
  -1   3  14 1835.54 428.066   6
   1  -3 -14 2584.69 757.430  10
  -1  -3  14 2805.58 505.989  12
   1  -3 -14 3149.43 490.104   3
   1   3 -14 2009.43 440.070   3
   1  -3 -14 2827.73 645.613  13
  -1  -3  14 2685.74 627.066   5
   1  -3 -13 296.681 652.340  10
   1   3 -13 557.680 359.851   3
   1  -3 -13 731.472 550.220  13
   1  -3 -13 475.641 324.590   3
  -1  -3  13 790.751 434.079  12
   1  -3 -12 3899.88 795.403  10
  -1  -3  12 3152.41 534.660  12
   1  -3 -12 1617.43 490.066   4
  -1  -3  12 2697.95 480.274   7
   1  -3 -12 2955.12 470.434   3
   1  -3 -12 3977.23 676.224  13
  -1  -3  11 22627.7 1127.87  12
  -1  -3  11 21753.8 1187.43   5
   1  -3 -11 18436.9 1056.67   4
   1  -3 -11 22791.7 1203.86  13
  -1  -3  11 22567.8 963.955   7
   1  -3 -11 21388.7 909.814   3
   1  -3 -11 21254.8 1352.99  10
  -1  -3  10 235.364 383.750  12
   1  -3 -10 319.815 547.145  10
  -1  -3  10 330.752 315.023   7
   1  -3 -10-78.1563 404.952  13
  -1  -3  10 251.547 273.853   3
   1   3 -10 617.752 516.729   1
   1  -3 -10 430.694 255.472  17
   1  -3 -10-55.1351 457.769   4
   1  -3 -10 161.727 260.044   3
   1  -3  -9 12255.8 907.453   4
  -1  -3   9 14004.2 878.779  12
  -1  -3   9 13832.2 706.440   7
   1  -3  -9 12436.6 614.969  17
  -1  -3   9 13271.7 664.069   3
   1   3  -9 12974.0 1314.29   1
  -1  -3   9 12868.7 962.845   5
   1  -3  -9 12122.8 1224.52   1
   1  -3  -8 684.995 545.625   1
  -1  -3   8 332.991 233.512   3
  -1  -3   8 466.329 287.729   7
  -1  -3   8 559.638 412.403  12
   1   3  -8 769.180 550.923   1
  -1  -3   7 14895.0 689.579   7
   1   3  -7 16155.8 1304.49   1
   1  -3  -7 13340.9 800.647   6
  -1  -3   7 13860.6 844.661  12
   1  -3  -7 15023.0 915.759  10
  -1   3   7 12972.5 977.308   1
   1  -3  -7 17882.8 1214.75   1
   1  -3  -7 16678.0 765.236   8
  -1  -3   7 15659.4 618.509   3
  -1  -3   7 15757.0 772.096  14
  -1  -3   7 16121.2 669.453  10
   1  -3  -6 12150.1 937.052   1
   1   3  -6 11447.2 1065.93   1
  -1  -3   6 10372.3 509.955  10
  -1  -3   6 10270.0 759.287  12
  -1   3   6 9422.85 754.980   1
   1  -3  -6 8900.42 727.871   4
   1  -3  -6 9466.36 635.090   6
  -1  -3   6 10352.7 542.006   7
  -1  -3   6 10821.8 613.569  14
   1  -3  -6 11339.8 612.779   8
   1  -3  -5 28164.2 1253.62   1
   1   3  -5 30662.7 1619.63   1
  -1   3   5 23937.7 1032.03   1
   1   3  -4 55200.6 2074.92   1
   1   3  -4 55211.9 2658.31   1
   1  -3  -4 52839.4 1572.14   1
  -1   3   4 48752.8 1304.66   1
   1  -3  -3 120373. 2258.54   1
  -1   3   3 119053. 1907.47   1
   1   3  -2 214541. 4473.77   1
  -1   3   2 222175. 2769.40   1
   1  -3  -2 216545. 2974.55   1
   1   3  -1 151760. 2210.44   2
  -1   3   1 154198. 3270.87   2
   1   3  -1 157971. 3508.04   1
  -1   3   1 153551. 2654.09   1
  -1  -3   1 154145. 3348.65   1
  -1   3   0 171208. 3333.25   2
  -1  -3   0 175371. 3447.38   1
  -1   3   0 172389. 3065.76   1
   1   3   0 178312. 3573.45   1
  -1   3  -1 37837.7 1336.32   1
  -1   3  -1 38098.8 1593.32   1
  -1  -3  -1 39920.7 1705.47   1
   1   3   1 40768.4 1709.64   1
   1   3   2 91017.0 2502.45   1
   1  -3   2 86868.1 2341.35   2
  -1   3  -2 88078.6 2108.91   1
  -1  -3  -2 91360.0 2554.71   1
   1   3   3 14840.1 1064.34   1
  -1  -3  -3 17236.4 1227.90   1
   1  -3   3 15154.8 1071.05   2
  -1   3  -3 16069.6 1041.24   1
   1  -3   4 11673.7 996.028   2
   1   3   4 9000.49 950.207   1
  -1  -3  -4 11916.9 1113.36   1
  -1   3  -4 11491.7 975.447   1
   1  -3   5 6043.48 427.659   7
  -1  -3  -5 5185.51 645.521   4
  -1   3  -5 5845.44 763.024   1
   1  -3   5 6413.69 570.894  12
   1  -3   5 5635.68 615.659   5
  -1  -3  -5 6584.15 579.953  13
  -1  -3  -5 6183.51 601.047  10
  -1  -3  -5 6539.79 906.812   1
  -1  -3  -6 15148.1 633.266   3
  -1   3  -6 14932.7 1198.51   1
  -1  -3  -6 16701.0 854.464   7
   1  -3   6 17412.5 1005.49   6
   1  -3   6 16172.9 967.116   5
  -1  -3  -6 15181.8 706.112  11
   1  -3   6 16450.8 855.279  12
  -1  -3  -6 16964.2 922.553  10
  -1  -3  -6 14203.8 671.229  17
  -1  -3  -6 16723.1 1373.83   1
  -1  -3  -6 16974.6 900.827  13
   1  -3   6 15351.9 671.785   7
  -1  -3  -7 30527.3 961.464  11
  -1  -3  -7 27429.3 1226.47   4
   1  -3   7 32146.2 1009.80   7
  -1  -3  -7 34230.9 1254.66   7
  -1  -3  -7 30960.5 950.736  17
   1  -3   7 32851.4 1214.71  12
   1  -3   7 38252.5 1463.24   6
  -1  -3  -7 33132.8 1314.55  13
  -1  -3  -7 31237.7 956.125   3
  -1  -3  -7 33671.6 1305.38  10
  -1   3  -7 30136.4 1785.15   1
   1  -3   7 30343.3 1331.98   5
  -1  -3  -7 30962.4 2012.23   1
  -1   3  -7 33191.9 1009.96   3
  -1  -3  -8 3075.81 400.551  11
  -1  -3  -8 3102.33 803.954   1
  -1  -3  -8 2741.21 544.201   4
   1  -3   8 3343.97 647.039   5
   1  -3   8 3535.68 522.438  12
  -1  -3  -8 3921.33 586.947  13
  -1  -3  -8 3269.68 620.914  10
   1  -3   8 3626.08 612.705   6
  -1  -3  -8 2674.87 377.823  17
  -1   3  -8 3298.12 414.219   3
  -1   3  -8 2559.07 715.600   1
   1  -3   8 2899.20 358.718   8
   1  -3   8 2719.21 426.644   7
  -1  -3  -8 3130.28 393.220   3
  -1  -3  -8 3359.27 560.579   7
   1  -3   9 13494.6 694.262   8
  -1  -3  -9 15364.8 765.825   3
  -1   3  -9 11019.7 1292.96   1
  -1  -3  -9 16019.4 984.637   7
  -1  -3  -9 13182.2 876.260   4
   1  -3   9 13915.3 774.158   7
  -1  -3  -9 14411.2 1064.73  10
  -1  -3  -9 12275.5 1484.57   1
  -1   3  -9 15383.0 795.374   3
   1  -3   9 15975.6 1088.77   5
  -1  -3  -9 16330.1 1004.13  13
   1  -3   9 17219.3 948.165  12
   1  -3   9 15578.3 1052.16   6
  -1   3 -10 2491.42 443.944   3
  -1  -3 -10 2805.51 612.293  13
  -1  -3 -10 2047.21 398.679   3
   1   3  10 2598.77 470.060   8
   1  -3  10 1698.09 359.562   8
  -1  -3 -10 2621.36 597.650   7
   1  -3  10 2789.72 611.888   6
  -1  -3 -10 2851.83 720.444  10
   1  -3  10 2745.84 509.537  12
   1  -3  10 1883.12 598.987   5
  -1  -3 -11 3202.20 639.954  13
   1  -3  11 2747.73 669.211   6
   1  -3  11 2302.96 611.770   5
  -1  -3 -11 2691.34 464.158   3
   1  -3  11 2010.18 403.106   8
   1  -3  11 2584.07 505.131  12
   1   3  11 2739.60 516.751   8
  -1  -3 -11 2795.42 755.037  10
  -1   3 -11 2777.35 472.557   3
  -1  -3 -11 2225.73 621.651   7
   1  -3  12 942.947 526.822   5
  -1  -3 -12 1112.29 549.091  13
  -1  -3 -12 1986.30 471.034   3
   1   3  12 1692.35 478.821   6
   1  -3  12 1484.85 426.326  12
  -1  -3 -12 1313.61 575.968   7
  -1   3 -12 965.910 379.133   3
   1  -3  12 1101.61 584.302   6
  -1  -3 -12 1130.07 684.014  10
   1   3  12 1791.50 491.756   8
  -1  -3 -13 6244.90 634.916   3
   1   3  13 7014.96 718.775   8
   1   3  13 5889.48 687.586   6
   1  -3  13 6864.01 632.930  12
  -1  -3 -13 7611.26 859.867  13
   1  -3  13 5346.11 736.577   5
  -1   3 -13 6504.54 646.069   3
  -1  -3 -13 5629.31 1045.17  10
  -1  -3 -13 6325.73 835.360   7
   1   3  14 324.949 421.429  16
  -1   3 -14 262.504 343.819   3
  -1  -3 -14 334.763 490.601   7
   1  -3  14 959.407 489.429   5
  -1  -3 -14 334.585 471.157  13
   1   3  14 9.34225 413.763   8
   1   3  14 1123.35 466.690   6
  -1  -3 -14 233.357 679.009  10
  -1  -3 -14 14.4903 352.732   3
   1  -3  14-137.277 304.086  12
   1   3  15 1365.05 444.512  16
   1   3  15 1460.91 458.451   8
  -1   3 -15 849.707 370.242   3
  -1   3 -15 1334.70 596.999  10
  -1  -3 -15 1329.10 480.011  13
  -1  -3 -15 1288.44 528.845   7
  -1  -3 -15 1132.42 693.061  10
  -1  -3 -15 1029.82 384.261   3
   1   3  15 1089.07 452.167   6
  -1  -3 -16 2660.25 486.112  13
  -1  -3 -16 3201.59 443.895   3
  -1  -3 -16 4439.96 750.483  10
  -1   3 -16 2285.14 538.974  10
  -1   3 -16 3467.72 426.415   3
   1   3  16 4040.16 494.303  16
   1   3  16 3939.56 558.701   6
   1   3  16 4361.84 534.049   8
  -1  -3 -17 848.323 269.107   3
   1   3  17 1047.43 415.899   6
   1   3  17 1185.29 354.633   8
   1  -3  17 317.742 364.336  15
  -1  -3 -17 537.821 450.849  10
  -1   3 -17 820.068 249.997   3
  -1  -3 -17 320.739 301.865  13
  -1   3 -17 1365.97 430.849  10
   1  -3  18 108.949 257.237   9
  -1   3 -18 736.904 336.160   7
  -1  -3 -18 141.343 323.248  10
  -1   4  18-8.90884 245.622   8
   1  -4 -18-454.835 298.369  13
  -1   4  18-70.7581 245.650  16
   1  -4 -18 414.849 374.973  10
  -1   4  17 206.375 313.046  16
   1   4 -17 162.437 437.487  10
   1  -4 -17-85.3001 241.225   3
   1  -4 -17 340.450 336.472  13
   1  -4 -17 57.7134 485.882  10
  -1  -4  17-175.885 306.853   5
  -1   4  17 80.3766 293.707   8
   1   4 -17-163.368 209.951   3
  -1   4  16 1439.23 388.354   8
   1  -4 -16 1882.63 486.709  13
   1   4 -16 1577.27 341.882   3
  -1  -4  16 1686.60 509.007   5
  -1   4  16 1546.51 401.076   6
  -1  -4  16 2569.53 399.385  12
   1  -4 -16 1332.03 612.960  10
   1  -4 -16 1025.66 316.919   3
   1   4 -15-47.9139 282.516   3
   1  -4 -15 415.002 315.790   3
  -1   4  15 735.819 406.371   8
   1  -4 -15 882.361 650.359  10
  -1   4  15 424.062 404.081   6
   1  -4 -15 794.408 488.011  13
  -1  -4  15-102.339 490.557   5
  -1   4  14 190.056 388.975   6
   1  -4 -14 131.741 316.849   3
   1   4 -14-123.422 307.352   3
  -1  -4  14 394.631 422.016  12
  -1  -4  14 614.468 593.011   5
   1  -4 -14 381.267 493.895  13
   1  -4 -14 543.233 688.742  10
  -1   4  14 794.342 434.336   8
   1  -4 -13 8171.03 626.503   3
  -1  -4  13 10444.8 830.794  12
  -1  -4  13 9270.40 938.284   5
   1  -4 -13 10257.9 908.120  13
   1  -4 -13 9298.74 1035.06  10
   1  -4 -13 7451.05 708.652   4
   1   4 -13 7694.09 621.966   3
  -1  -4  12 18582.3 1206.31   5
  -1  -4  12 19799.2 1097.34  12
   1  -4 -12 16782.4 828.791   3
   1  -4 -12 19168.8 1165.42  13
   1   4 -12 16745.6 849.535   3
   1  -4 -12 19024.5 1334.33  10
  -1  -4  12 19031.6 987.937   7
   1  -4 -11 30447.5 1400.61   4
   1  -4 -11 35295.0 1475.50  13
  -1  -4  11 34538.6 1391.70  12
   1  -4 -11 34190.6 1687.57  10
  -1  -4  11 33882.9 1231.34   7
   1  -4 -10 7222.91 722.914  13
   1  -4 -10 7025.47 880.041  10
   1  -4 -10 6272.39 776.114   4
  -1  -4  10 6178.27 799.025   5
   1  -4 -10 5253.95 499.534   3
  -1  -4  10 6945.19 616.957   7
   1  -4 -10 6195.57 571.969  11
   1  -4 -10 5938.44 529.990  17
  -1  -4   9 2401.23 427.388   7
   1  -4  -9 2274.21 629.129  10
   1  -4  -9 1502.57 371.959  17
  -1  -4   9 2398.36 539.258  12
   1  -4  -9 1542.49 291.300   3
   1  -4  -9 1641.44 472.749  13
  -1  -4   9 1790.13 320.740   3
   1  -4  -9 1521.14 532.362   4
   1  -4  -8 6826.22 785.622  10
  -1  -4   8 7341.59 573.172   7
  -1  -4   8 6528.85 695.602  12
   1  -4  -8 5537.79 698.551   4
   1  -4  -8 6309.36 439.521   3
   1  -4  -8 7308.49 679.231  13
  -1  -4   8 6752.26 719.261   5
  -1  -4   8 5743.34 432.642   3
   1   4  -7 2671.87 695.525   1
   1  -4  -7 2635.28 559.017   1
  -1  -4   7 2649.30 374.274  10
   1  -4  -7 2369.57 455.053  13
   1  -4  -7 1772.81 495.874  10
  -1  -4   7 2718.16 505.874  12
   1  -4  -7 2710.74 449.367   8
  -1  -4   7 2286.61 530.356   5
   1  -4  -7 2007.91 440.885   6
  -1  -4   7 2595.84 396.290   7
  -1  -4   7 2206.16 425.708  14
   1  -4  -7 2626.01 562.401   4
  -1  -4   6 46187.0 1475.83   5
   1  -4  -6 47888.0 1359.65  13
   1  -4  -6 49134.0 1910.51   1
   1  -4  -6 43555.8 1532.99   4
  -1  -4   6 46874.1 1466.15  12
  -1  -4   6 47482.1 1276.13  14
   1  -4  -6 43014.6 1381.97   6
  -1  -4   6 45306.0 1097.46  10
   1  -4  -6 48433.5 1476.10  10
   1  -4  -6 47550.7 1234.87   8
  -1  -4   6 46263.4 1170.82   7
   1  -4  -5 78218.8 2286.33   1
  -1  -4   5 67422.6 1255.74  10
   1  -4  -5 72683.6 1519.87  13
   1  -4  -5 72501.5 1711.35  10
  -1  -4   5 72590.3 1480.65  14
   1  -4  -5 66729.5 1700.30   6
   1  -4  -5 69165.0 1810.38   4
  -1   4   5 64538.5 1733.64   1
  -1  -4   5 71483.7 1373.08   7
  -1  -4   5 75461.2 1739.01   5
   1  -4  -5 73289.2 1434.55   8
   1  -4  -4 3253.96 608.116   1
  -1  -4   4 3493.47 354.006  10
  -1  -4   4 3289.26 378.663   7
   1  -4  -4 3397.37 537.713   4
  -1  -4   4 3147.06 385.925  14
   1   4  -4 3131.79 723.699   1
   1  -4  -4 3144.62 394.990  15
  -1  -4   4 3454.26 488.111  12
  -1   4   4 3278.66 444.853   1
   1  -4  -4 2782.71 465.428   6
  -1   4   3 65386.6 1743.24   1
   1  -4  -3 62417.1 1557.90   4
  -1   4   2 131925. 2737.23   1
  -1   4   2 133122. 3861.65   2
   1   4  -2 129444. 3995.89   1
   1  -4  -2 120193. 1986.64   6
   1   4  -1 29840.1 1815.90   1
  -1   4   1 29261.4 1428.91   1
  -1   4   1 27266.2 1630.36   2
   1   4  -1 28722.0 1184.64   2
  -1  -4   0 88136.2 2809.24   1
   1   4   0 75162.7 2168.00   2
  -1   4   0 79775.6 2530.31   1
  -1   4   0 80575.7 2680.60   2
  -1   4   0 76655.0 2074.21   1
   1   4   0 86093.2 2948.57   1
  -1   4  -1 34297.8 1871.38   1
  -1  -4  -1 34618.4 1070.81   4
  -1   4  -1 37685.9 1532.59   1
   1   4   1 37427.4 1970.13   1
  -1  -4  -1 32365.1 992.380  11
  -1  -4  -1 40817.9 1952.11   1
   1  -4   2 95464.8 1706.86   5
  -1  -4  -2 98111.9 1763.91   6
  -1  -4  -2 112758. 3303.98   1
   1  -4   2 96693.1 1954.00  15
  -1   4  -2 94341.3 3359.78   1
   1  -4   2 103198. 2004.17   6
   1   4   2 104945. 3256.55   1
  -1  -4  -2 89803.9 1831.14   4
  -1   4  -3 4465.00 674.821   1
  -1  -4  -3 4491.40 500.761   6
   1  -4   3 4855.69 597.988   6
   1   4   3 3974.11 713.071   1
   1  -4   3 4654.09 488.372  12
  -1  -4  -3 5128.86 606.211   4
   1  -4   3 4073.69 533.122   5
  -1  -4  -3 4414.76 901.691   1
  -1  -4  -3 4560.74 550.262  10
  -1  -4  -4 28948.1 1182.04  10
   1  -4   4 26595.2 1515.77   2
  -1  -4  -4 26643.0 1081.40   6
  -1  -4  -4 27200.0 1034.57  11
   1  -4   4 29337.0 1053.57  12
   1  -4   4 28354.0 859.207   7
  -1  -4  -4 28975.4 1261.08   4
   1  -4   4 29561.7 1180.02   5
  -1  -4  -4 27530.4 1034.39  13
  -1  -4  -5 10030.0 700.865  11
  -1  -4  -5 13498.7 1305.01   1
   1  -4   5 12868.9 772.528  12
  -1  -4  -5 11835.6 836.323  10
  -1  -4  -5 10290.9 784.829   6
  -1  -4  -5 11912.5 802.803   7
   1  -4   5 12092.9 851.193   5
   1  -4   5 11583.6 611.003   7
  -1   4  -5 12510.1 1138.67   1
  -1  -4  -5 12312.8 760.855  13
  -1  -4  -5 13777.4 926.676   4
   1  -4   5 10356.2 1069.76   2
   1  -4   6 6177.12 631.659  12
  -1  -4  -6 5084.53 611.720   7
   1  -4   6 5253.86 477.396   7
  -1  -4  -6 4682.38 912.798   1
  -1  -4  -6 5657.02 545.837  11
  -1   4  -6 5306.48 861.194   1
   1  -4   6 6420.50 735.877   5
   1  -4   6 5152.07 697.875   6
  -1  -4  -6 5407.67 599.156  13
  -1  -4  -6 4983.87 402.519   3
  -1  -4  -6 4989.57 645.052   4
  -1  -4  -6 5076.59 477.863  17
  -1  -4  -6 5691.64 680.218  10
  -1  -4  -7 11781.5 833.995  13
   1  -4   7 8255.05 1049.09   2
   1  -4   7 11420.7 782.051  12
  -1  -4  -7 10472.8 660.069  17
  -1  -4  -7 9827.85 549.920   3
  -1   4  -7 9417.52 1111.67   1
   1  -4   7 10821.0 922.040   6
  -1  -4  -7 11047.2 719.287  11
  -1  -4  -7 8484.56 883.519   4
  -1  -4  -7 11176.2 809.117   7
   1  -4   7 10673.4 650.937   7
  -1  -4  -7 10744.1 865.106  10
  -1  -4  -7 9666.66 1268.38   1
   1  -4   7 11523.2 934.361   5
  -1  -4  -8 7765.53 825.237  10
  -1  -4  -8 7108.34 581.710  11
  -1   4  -8 6913.09 524.136   3
  -1  -4  -8 7831.13 762.227   7
  -1  -4  -8 8211.16 717.807  13
  -1   4  -8 5077.25 922.433   1
  -1  -4  -8 6378.67 1177.64   1
   1  -4   8 10134.3 783.265  12
  -1  -4  -8 7856.62 780.145   4
   1  -4   8 8405.40 875.670   5
   1  -4   8 7369.03 588.925   7
  -1  -4  -8 7351.75 522.173   3
  -1  -4  -8 6519.25 582.724  17
   1  -4   8 7929.19 877.447   6
   1  -4   9 1258.72 607.427   5
  -1  -4  -9 1098.55 316.561   3
  -1   4  -9 972.285 317.817   3
  -1  -4  -9 527.664 290.456  11
   1  -4   9 716.095 372.105   7
   1  -4   9 1571.82 574.072   6
  -1  -4  -9 917.924 456.820   4
  -1  -4  -9 1357.22 502.067  13
   1  -4   9 1188.10 505.849  12
  -1  -4  -9 1052.70 618.781  10
  -1  -4  -9 629.339 478.669   7
  -1  -4 -10 614.837 472.458  13
   1  -4  10 1685.53 529.540  12
   1  -4  10 930.289 505.065   6
  -1  -4 -10 575.893 404.877   4
   1   4  10 1137.82 419.446   8
  -1  -4 -10 1293.91 658.657  10
  -1   4 -10 1046.67 349.191   3
  -1  -4 -10 803.562 339.913   3
   1  -4  10 614.753 558.046   5
  -1  -4 -10 772.252 528.423   7
  -1  -4 -11 8508.13 732.652   4
   1  -4  11 11080.0 983.550   5
  -1   4 -11 9470.03 674.035   3
  -1  -4 -11 9921.45 684.775   3
  -1  -4 -11 9580.80 1077.26  10
  -1  -4 -11 8905.28 860.649   7
   1   4  11 10099.9 766.933   8
   1  -4  11 11347.0 870.979  12
  -1  -4 -11 9921.32 933.791  13
   1  -4  12 506.173 427.947  12
  -1  -4 -12 123.265 475.311   7
  -1  -4 -12 591.110 746.182  10
  -1  -4 -12 575.499 354.329   3
   1   4  12-332.308 390.184   8
  -1   4 -12 457.053 332.191   3
   1  -4  12-465.248 536.336   5
  -1  -4 -12-231.535 509.073  13
  -1  -4 -13 6096.04 774.954  13
   1   4  13 4555.87 631.358   6
   1  -4  13 5069.35 697.699   5
   1   4  13 5349.99 643.745   8
  -1  -4 -13 4733.13 930.127  10
   1  -4  13 5714.50 616.734  12
  -1   4 -13 4317.69 487.215   3
  -1  -4 -13 4015.41 664.189   7
  -1  -4 -13 4694.92 527.769   3
   1  -4  14 1259.82 496.223   5
  -1  -4 -14 1565.09 550.192  13
  -1  -4 -14 1191.92 369.170   3
  -1   4 -14 1292.54 344.342   3
   1   4  14 1780.06 467.348   8
  -1  -4 -14 2234.15 737.262  10
   1  -4  14 1533.70 399.223  12
   1   4  14 1588.89 455.302  16
   1   4  14 975.069 453.058   6
   1   4  15 493.771 421.873   6
   1  -4  15-177.319 345.641   5
  -1  -4 -15 617.512 612.297  10
   1   4  15 205.292 368.375  16
   1   4  15 706.031 372.506   8
  -1   4 -15 384.624 275.420   3
  -1  -4 -15 852.421 448.627  13
  -1   4 -15 435.383 447.715  10
  -1  -4 -15 396.861 284.484   3
   1  -4  16-97.7208 399.478  15
   1   4  16 97.4517 308.415  16
   1   4  16 335.373 326.033   8
   1  -4  16-108.471 384.655   9
   1   4  16 469.531 346.871   6
  -1  -4 -16 750.355 474.696  10
  -1  -4 -16 3.66033 325.932  13
  -1  -4 -16 118.384 243.501   3
   1   4  17 362.801 259.625   8
   1  -4  17 394.332 330.303   9
  -1  -4 -17 586.260 285.124  13
  -1  -4 -17 636.141 406.584  10
   1   5 -17 755.700 388.115  10
  -1  -5  17 693.788 347.310   9
  -1   5  17 1004.07 291.828  16
  -1  -5  17 885.873 303.972   5
  -1   5  17 580.069 267.349   8
   1  -5 -17 104.097 285.596  13
   1  -5 -17-103.734 408.094  10
  -1  -5  17-163.567 328.538  15
   1  -5 -16 5761.54 594.174  13
  -1   5  16 5367.89 518.006   6
  -1  -5  16 5871.27 484.234  12
   1  -5 -16 4257.98 654.803  10
  -1  -5  16 4786.17 574.977   5
  -1   5  16 6106.47 532.501   8
  -1   5  15 7197.30 599.717   8
   1  -5 -15 6208.88 693.431  13
  -1   5  15 6401.72 626.961   6
   1  -5 -15 5316.63 766.504  10
  -1  -5  15 7669.97 626.125  12
  -1  -5  15 5262.53 693.235   5
  -1  -5  14 1883.75 632.202   5
  -1  -5  14 1680.08 469.245  12
   1  -5 -14 1186.92 368.908   4
   1  -5 -14 1562.55 679.412  10
   1  -5 -14 1457.21 494.125  13
  -1   5  14 2146.69 476.338   8
  -1   5  13 948.950 403.346   8
   1  -5 -13 968.096 500.839  13
  -1  -5  13 1302.04 638.350   5
  -1  -5  13 1153.46 482.491  12
   1  -5 -13 1126.86 456.873   4
   1  -5 -13 914.496 648.131  10
   1  -5 -12 6493.72 750.289   4
  -1  -5  12 8878.29 825.337  12
  -1  -5  12 7539.22 706.396   7
  -1  -5  12 7291.99 893.047   5
   1  -5 -12 8099.33 1003.23  10
   1  -5 -12 8234.04 831.837  13
   1  -5 -11 10188.4 870.985  13
   1  -5 -11 9049.88 676.230  17
   1  -5 -11 9794.91 911.683   4
  -1  -5  11 10236.2 841.386  12
   1  -5 -11 8586.07 641.636  11
  -1  -5  11 10804.2 789.270   7
   1  -5 -11 9449.22 986.816  10
  -1  -5  11 9320.00 973.473   5
   1  -5 -10 415.480 352.127  11
  -1  -5  10 481.192 556.134   5
   1  -5 -10 241.962 332.703  17
   1  -5 -10-126.710 516.897   4
  -1  -5  10 632.139 428.173   7
  -1  -5  10 682.354 500.034  12
   1  -5 -10 570.026 644.307  10
   1  -5 -10 405.248 470.259  13
   1  -5  -9 5627.20 664.577  13
   1  -5  -9 5549.96 568.198  17
  -1  -5   9 5960.37 695.759  12
  -1  -5   9 4872.85 773.541   5
   1  -5  -9 5423.65 627.082  11
   1  -5  -9 4520.45 803.126  10
   1  -5  -9 4701.91 792.192   4
  -1  -5   9 5953.56 589.268   7
   1  -5  -8 6107.48 671.944  11
  -1  -5   8 7254.65 865.164   5
  -1  -5   8 6992.90 589.115   7
   1  -5  -8 6750.71 748.540   6
   1  -5  -8 7029.54 686.472  13
   1  -5  -8 7474.59 807.275  10
   1  -5  -8 6141.59 813.490   4
   1   5  -7-459.799 487.402   1
  -1  -5   7 493.647 434.709  12
   1  -5  -7 312.191 331.117  13
   1  -5  -7-31.4163 418.761   6
  -1  -5   7 64.6699 307.467   7
  -1  -5   7 75.9673 271.880  10
   1  -5  -7 660.936 543.047   4
   1  -5  -7 173.349 448.753  10
  -1  -5   7 888.785 504.647   5
  -1  -5   6 23044.1 1076.12  12
   1  -5  -6 23147.7 1207.94   4
   1  -5  -6 21374.9 1105.10  10
   1  -5  -6 21575.0 941.691  13
  -1  -5   6 23123.6 973.513  14
   1   5  -6 23332.8 1745.50   1
  -1  -5   6 21031.0 885.067   7
   1  -5  -6 20966.0 1114.21   6
  -1  -5   6 20638.6 814.328  10
   1  -5  -6 22547.1 911.308   8
  -1  -5   6 21572.5 1116.57   5
   1  -5  -5 68249.4 1482.87   8
   1  -5  -5 68813.8 1854.47   6
  -1  -5   5 74562.5 1734.53  12
  -1  -5   5 66621.0 1861.51   5
   1  -5  -5 63068.0 1521.97  13
   1  -5  -5 69064.2 1931.69   4
   1  -5  -5 63165.2 1757.78  10
   1   5  -5 79035.9 3100.53   1
  -1  -5   5 64106.7 1338.43  10
  -1  -5   5 71425.0 1560.58  14
  -1  -5   5 68244.0 1465.66   7
  -1  -5   4 19986.2 1021.13   5
  -1  -5   4 19203.6 817.851  14
   1  -5  -4 16998.2 756.315  13
  -1  -5   4 20338.0 813.392   7
   1  -5  -4 20109.3 1066.97   4
   1  -5  -4 19248.6 773.403   8
  -1  -5   4 20945.2 775.002   4
  -1  -5   4 20333.5 939.976  12
   1  -5  -4 21430.0 1029.47   6
  -1  -5   4 19931.3 962.841   6
   1  -5  -4 17916.3 941.120  10
   1  -5  -4 19898.8 892.186  15
  -1  -5   4 20282.0 787.549  11
  -1  -5   4 19610.7 768.912  10
   1   5  -4 22781.8 1656.00   1
  -1  -5   4 17013.4 887.590   9
   1  -5  -3 129549. 2280.87   6
  -1  -5   3 121718. 2091.42  12
  -1  -5   3 129886. 2166.23   6
   1  -5  -3 111306. 2049.04  10
  -1  -5   3 117525. 1749.22  10
   1   5  -3 142571. 3966.01   1
  -1  -5   3 128694. 1867.10   4
   1  -5  -3 120463. 2391.74   4
   1  -5  -3 117831. 2076.96  15
  -1  -5   3 112587. 1814.19  14
  -1  -5   3 124046. 2257.80  15
  -1  -5   3 110330. 1966.16   9
  -1  -5   3 126952. 1938.33  11
   1  -5  -3 115214. 1726.36   8
  -1  -5   3 118958. 1855.50   7
  -1  -5   3 117631. 2152.03   5
  -1  -5   2 15095.7 788.594   6
  -1  -5   2 13421.7 703.297  12
  -1  -5   2 13535.5 635.764  10
   1  -5  -2 12800.7 700.419  15
  -1  -5   2 15365.8 732.785  11
  -1  -5   2 14428.7 687.084   4
  -1  -5   2 14116.8 762.422  15
   1  -5  -2 15185.0 838.926   4
  -1  -5   2 13033.8 645.693   7
   1  -5  -2 14862.0 832.886   6
  -1  -5   2 13342.9 733.846   5
   1  -5  -2 12213.5 627.693   5
   1  -5  -1 19571.5 926.643   6
  -1   5   1 20976.7 1443.98   1
   1  -5  -1 17335.4 723.600   5
  -1  -5   1 18546.0 728.171   7
   1  -5  -1 18494.7 786.585   9
  -1  -5   1 20290.3 879.266   6
  -1  -5   1 19694.5 831.174  11
  -1  -5   1 18276.4 737.291  10
   1  -5  -1 18508.0 839.187  15
  -1  -5   1 17611.3 750.493  12
  -1  -5   1 18709.2 817.292  15
  -1  -5   1 20272.9 846.172   4
  -1  -5   1 18447.8 753.095   5
   1  -5  -1 21714.5 927.008   4
   1   5   0 15774.3 1136.99   2
   1  -5   0 15578.6 726.738   5
   1  -5   0 19306.6 849.775   4
  -1   5   0 19172.4 1200.40   1
  -1   5   0 17076.5 1386.06   1
  -1  -5   0 17462.4 798.666  11
  -1  -5   0 18251.3 817.273   6
   1  -5   0 17180.1 763.646   9
   1  -5   0 14803.9 661.630  12
   1  -5   0 17334.7 839.200  15
  -1  -5   0 17939.2 760.262  10
  -1  -5   0 16347.7 709.499   7
  -1  -5   0 18370.1 827.688   4
   1  -5   0 18258.7 905.014   6
  -1  -5  -1 87998.7 1840.90   4
   1  -5   1 78630.8 1552.35  12
  -1  -5  -1 82759.1 1694.63  10
   1  -5   1 79596.5 1608.10   5
  -1   5  -1 78534.4 3073.15   1
   1  -5   1 83269.0 1694.32   9
   1   5   1 73958.1 2818.31   2
  -1  -5  -1 88382.4 1806.92   6
  -1  -5  -1 82376.9 1741.70  11
  -1   5  -1 92067.2 2704.11   1
   1  -5   1 87814.6 1947.95   6
   1  -5   1 88697.8 1703.92   4
  -1  -5  -1 82861.7 1586.99   7
   1  -5   1 85043.1 1868.62  15
  -1  -5  -1 102806. 3413.89   1
   1  -5   2 18034.1 983.576  15
   1  -5   2 17427.8 846.283   5
  -1   5  -2 19521.7 1328.38   1
  -1  -5  -2 19783.4 973.992   4
   1  -5   2 15979.6 660.718   7
  -1  -5  -2 16967.4 719.333  13
   1  -5   2 16332.3 862.986   9
  -1  -5  -2 18467.0 917.363  10
  -1  -5  -2 17310.8 874.699  11
  -1  -5  -2 16249.6 807.924   7
   1  -5   2 17166.1 810.661  12
  -1  -5  -2 16842.9 887.731   6
  -1  -5  -2 22252.1 1652.71   1
  -1  -5  -3 10375.6 639.179  13
  -1  -5  -3 12161.9 1338.09   1
  -1  -5  -3 9400.59 698.463   7
   1  -5   3 10705.5 760.446   5
  -1  -5  -3 10943.0 787.200  10
  -1   5  -3 10324.0 1031.37   1
  -1  -5  -3 11154.1 825.767   4
  -1  -5  -3 9970.06 757.869   6
   1  -5   3 10236.1 567.158   7
   1  -5   3 10250.9 878.087   6
  -1  -5  -3 10557.8 747.953  11
   1  -5   3 9982.67 734.875   9
   1  -5   3 10933.1 703.692  12
   1  -5   4 10465.2 784.079   9
  -1  -5  -4 10713.1 710.876  13
   1  -5   4 11628.3 854.756  15
   1  -5   4 12263.7 772.689  12
  -1  -5  -4 10920.5 815.402  10
  -1  -5  -4 10235.9 703.652  11
  -1  -5  -4 13279.8 1416.83   1
  -1  -5  -4 11152.9 855.760   4
  -1  -5  -4 10925.7 789.245   6
   1  -5   4 10919.1 594.839   7
   1  -5   4 10418.9 891.994   6
   1  -5   4 11838.9 838.020   5
  -1  -5  -4 9411.39 744.835   7
   1  -5   5 16031.5 980.376   9
  -1  -5  -5 15712.3 1583.34   1
  -1  -5  -5 16043.7 894.263  13
  -1  -5  -5 14425.2 910.741   7
   1  -5   5 15297.7 752.678   7
  -1  -5  -5 16254.8 1002.02  10
  -1  -5  -5 14564.8 987.887   6
  -1  -5  -5 16177.7 1041.71   4
  -1   5  -5 15007.9 1356.83   1
  -1  -5  -5 16005.3 907.794  11
   1  -5   5 17554.9 1053.27   5
   1  -5   5 18317.8 938.504  12
  -1  -5  -6 2841.09 485.832  13
  -1  -5  -6 3024.39 617.732   4
  -1  -5  -6 2184.53 495.530   7
  -1  -5  -6 2510.32 590.213  10
  -1   5  -6 2013.69 691.656   1
  -1  -5  -6 2309.89 455.337  17
   1  -5   6 2689.97 414.268   7
  -1  -5  -6 4354.81 1080.47   1
  -1  -5  -6 2409.16 452.432  11
   1  -5   6 2746.26 520.456  12
   1  -5   6 2994.96 642.800   6
   1  -5   6 2925.89 610.969   5
  -1  -5  -7 4606.11 721.522  10
   1  -5   7 4985.41 521.280   7
   1  -5   7 5446.13 647.270  12
   1  -5   7 4442.18 715.190   6
  -1  -5  -7 4215.77 524.636  17
  -1  -5  -7 5361.50 635.004  13
  -1  -5  -7 4583.01 698.719   4
  -1  -5  -7 4702.82 660.673   7
  -1  -5  -7 5159.66 575.368  11
   1  -5   7 5456.17 798.543   5
   1  -5   8 15411.9 1103.41   6
  -1  -5  -8 15952.0 1031.26   4
   1  -5   8 17108.5 878.821   7
  -1  -5  -8 15907.1 877.821  11
   1  -5   8 19133.0 1060.67  12
   1  -5   8 17788.5 1180.00   5
  -1  -5  -8 16672.0 1010.45  13
  -1  -5  -8 16049.9 856.716  17
  -1  -5  -8 16498.1 1179.98  10
  -1  -5  -8 16226.8 992.448   7
  -1  -5  -9 7540.42 762.104  13
  -1  -5  -9 5536.28 682.802   7
   1  -5   9 6237.06 801.175   6
  -1  -5  -9 6428.43 621.975  17
   1  -5   9 8321.53 889.192   5
   1  -5   9 8335.09 815.764  12
  -1  -5  -9 7221.72 971.987  10
  -1  -5  -9 6740.80 625.138  11
  -1  -5  -9 7187.79 761.284   4
   1  -5   9 7772.40 662.303   7
   1   5   9 7743.72 644.958   8
   1  -5  10 19268.1 1206.43   6
  -1  -5 -10 24655.5 1285.64  13
  -1  -5 -10 25750.0 1521.45  10
  -1  -5 -10 22874.1 1155.98   4
  -1  -5 -10 23914.7 998.403  11
   1  -5  10 28204.3 1290.39  12
   1   5  10 24967.2 1086.95   8
  -1  -5 -10 17690.3 892.704   3
   1  -5  10 27037.7 1396.83   5
  -1  -5 -11 4198.65 874.830  10
   1  -5  11 4642.07 784.842   5
  -1  -5 -11 4423.48 593.779   4
  -1  -5 -11 4953.57 721.922  13
  -1  -5 -11 3884.35 441.026   3
   1   5  11 4194.29 560.625   8
   1   5  12 10494.5 789.228   8
  -1  -5 -12 8443.22 661.947   4
  -1  -5 -12 9187.97 1082.16  10
  -1  -5 -12 10303.2 942.785  13
  -1  -5 -12 8698.03 609.091   3
   1  -5  12 11104.4 934.326   5
   1  -5  12 11466.7 872.284  12
   1  -5  13 2393.86 602.536   5
  -1  -5 -13 1516.72 504.621  13
   1  -5  13 2703.67 506.492  12
   1   5  13 2158.67 470.804   8
   1   5  13 2359.28 496.426   6
  -1  -5 -13 2419.42 758.021  10
   1   5  14 5420.30 568.558  16
   1   5  14 4283.53 600.262   6
  -1  -5 -14 5013.49 624.316  13
   1  -5  14 3618.03 560.511   5
  -1  -5 -14 4582.04 779.918  10
   1   5  14 4953.33 557.751   8
   1  -5  14 5738.78 566.823  12
   1  -5  14 3986.78 654.435   9
   1  -5  14 3240.42 650.125  15
   1  -5  15 0.41123 395.942   9
   1  -5  15-140.871 315.591   5
   1  -5  15 185.178 415.468  15
  -1  -5 -15 659.105 508.211  10
   1   5  15 255.414 305.539   8
  -1  -5 -15-126.064 340.863  13
   1   5  15 345.821 311.894  16
   1   5  15 986.228 393.326   6
   1   5  16 640.747 306.455   8
   1   5  16 846.955 279.870  16
   1  -5  16 48.5936 310.970   9
   1   5  16 577.200 315.737   6
  -1  -5 -16 325.618 296.370  13
  -1  -5 -16 640.061 409.674  10
  -1  -6  16 407.319 243.961  12
   1  -6 -16 381.988 271.499  13
  -1  -6  16 362.212 314.969   5
  -1   6  16 740.691 283.440   8
  -1   6  16 122.086 257.246   6
  -1  -6  16 342.676 296.702   9
  -1   6  16 427.496 268.121  16
   1  -6 -16 312.245 388.347  10
  -1  -6  15-57.1521 372.615   5
   1  -6 -15 291.901 328.374  13
  -1  -6  15-109.723 429.219   9
  -1   6  15 105.236 301.573   6
  -1   6  15 607.639 300.025   8
   1  -6 -15 614.674 460.374  10
  -1  -6  15 17.9322 297.211  12
  -1  -6  15 700.577 425.858  15
   1  -6 -14 7689.70 696.039  13
  -1  -6  14 6078.19 738.709   5
  -1  -6  14 5336.04 684.682   9
   1  -6 -14 5041.78 515.366   4
   1  -6 -14 4414.34 701.154  10
  -1   6  14 6992.76 589.598   8
  -1  -6  14 4758.73 723.467  15
  -1   6  13 4512.07 535.988   8
  -1  -6  13 4390.39 732.938   5
   1  -6 -13 3952.83 555.511   4
   1  -6 -13 3062.20 682.932  10
  -1  -6  13 4706.58 593.618  12
  -1  -6  13 2412.28 590.200   9
   1  -6 -13 3520.97 596.038  13
  -1   6  12 1294.93 385.333   8
  -1  -6  12 940.427 588.360   5
   1  -6 -12 897.917 457.080  13
   1  -6 -12 724.162 309.295  11
  -1  -6  12 1213.76 509.041  12
   1  -6 -12 1233.50 627.944  10
   1  -6 -12 1174.72 495.328   4
  -1  -6  12 965.657 417.752   7
   1  -6 -11 733.067 373.727  11
   1  -6 -11 138.469 339.162  17
   1  -6 -11 589.354 464.656  13
   1  -6 -11 310.650 560.316  10
  -1  -6  11 70.9021 610.940   5
   1  -6 -11 484.045 525.636   4
  -1  -6  11 8.45585 474.564  12
  -1  -6  11 640.659 415.967   7
   1  -6 -10 9039.27 736.357  11
  -1  -6  10 11295.5 905.550  12
   1  -6 -10 9124.83 725.830  17
   1  -6 -10 10247.2 958.290   4
   1  -6 -10 8662.21 932.067  10
   1  -6 -10 10083.1 826.587  13
  -1  -6  10 10278.7 766.252   7
  -1  -6  10 9138.60 974.901   5
  -1  -6   9 45403.4 1791.27   5
   1  -6  -9 41071.0 1414.98  17
  -1  -6   9 44637.3 1420.86   7
   1  -6  -9 43862.7 1536.07  13
   1  -6  -9 42421.2 1753.33  10
   1  -6  -9 41838.7 1760.69   4
  -1  -6   9 47461.2 1644.98  12
   1  -6  -9 39216.4 1451.20  11
   1  -6  -8 905.583 558.632  10
  -1  -6   8 1872.02 601.220   5
   1  -6  -8 1444.70 491.853  11
   1  -6  -8 1736.69 560.181   6
  -1  -6   8 1499.09 421.595   7
   1  -6  -8 1972.58 456.252  13
   1  -6  -8 1880.53 635.990   4
  -1  -6   8 1619.58 563.979  12
   1  -6  -7 9860.28 864.264  11
  -1  -6   7 10918.9 687.129  10
  -1  -6   7 12077.4 744.779   7
  -1  -6   7 12905.0 903.424  12
   1  -6  -7 11641.7 990.151   6
   1  -6  -7 9414.64 746.392  13
  -1  -6   7 10015.3 976.088   5
   1  -6  -7 11159.8 943.020  10
  -1  -6   7 11400.9 871.136   9
  -1  -6   6 26134.0 1206.53   9
  -1  -6   6 23554.3 1275.94  15
  -1  -6   6 29234.2 1246.01  12
  -1  -6   6 28267.3 1046.79   7
   1  -6  -6 24942.5 1267.83  10
  -1  -6   6 24354.6 1319.47   5
   1  -6  -6 26891.4 1394.69   6
  -1  -6   6 23448.2 1153.31   6
   1  -6  -6 22528.9 1034.90  13
  -1  -6   6 25259.0 954.953  10
  -1  -6   5 2260.42 555.082   5
   1  -6  -5 1133.13 458.986  10
   1  -6  -5 1343.06 524.862   6
  -1  -6   5 2057.41 406.658   7
  -1  -6   5 1346.76 441.393   9
  -1  -6   5 1813.74 353.497  10
   1  -6  -5 1692.67 365.541  13
  -1  -6   5 1750.82 499.819   6
  -1  -6   5 1296.33 482.587  15
   1   6  -4 1728.69 654.358   1
   1  -6  -4 1559.94 349.665   8
  -1  -6   4 1772.75 366.225  10
  -1  -6   4 1911.61 373.333   7
   1  -6  -4 1902.58 528.034   6
  -1  -6   4 2166.97 552.517   5
  -1  -6   4 1820.16 451.567   6
  -1  -6   4 1392.23 382.987   9
  -1  -6   4 2442.86 392.376   4
   1  -6  -4 1150.75 418.934  10
  -1  -6   4 1999.07 381.844  11
  -1  -6   3 9537.39 747.621   5
  -1  -6   3 9538.53 627.927  14
  -1  -6   3 11268.5 826.129   6
  -1  -6   3 9691.62 781.201  15
  -1  -6   3 11561.4 675.490   4
   1  -6  -3 10655.1 832.263   4
   1  -6  -3 9767.07 739.662  15
  -1  -6   3 11629.9 699.143  11
  -1  -6   3 9357.56 647.845   9
   1  -6  -3 11545.4 857.720   6
  -1  -6   3 10498.5 650.515   7
   1   6  -3 10777.1 1297.10   1
   1  -6  -3 10077.8 632.110   5
   1  -6  -3 8542.51 698.946  10
  -1  -6   2 50685.3 1304.85   7
  -1  -6   2 56458.3 1429.11   4
   1  -6  -2 54955.6 1637.01   4
   1  -6  -2 55970.1 1633.08   6
  -1  -6   2 52108.4 1542.29  15
  -1  -6   2 50686.2 1270.28  10
  -1  -6   2 51805.9 1438.36   5
  -1  -6   2 58242.0 1607.57   6
   1  -6  -2 50594.4 1279.76   5
  -1  -6   2 50924.3 1373.79  12
  -1  -6   2 54659.3 1446.91  11
   1  -6  -2 50599.9 1524.25  15
  -1  -6   1 5178.91 504.136   5
   1  -6  -1 5236.00 555.657  15
   1  -6  -1 5646.10 624.628   4
  -1  -6   1 5866.36 505.534   7
  -1  -6   1 5054.40 491.815  12
  -1  -6   1 5044.79 520.006  15
   1  -6  -1 5866.99 618.434   6
  -1  -6   1 5455.21 541.338  11
  -1  -6   1 6722.31 623.093   6
   1  -6  -1 5107.04 504.467   5
  -1  -6   1 5825.52 500.966  10
  -1  -6   1 5083.41 543.699   4
  -1  -6   0 5683.70 490.240   7
   1  -6   0 5829.56 645.904   6
   1  -6   0 6302.08 584.886   4
  -1  -6   0 6463.67 585.743   6
  -1  -6   0 6159.14 585.814   4
   1  -6   0 5019.95 534.244   5
   1  -6   0 6108.12 556.552   9
  -1  -6   0 5707.84 519.512  15
   1  -6   0 5676.66 571.240  15
  -1  -6   0 5609.91 562.451  11
  -1   6   0 5809.75 833.450   1
  -1  -6   0 6102.16 536.894  10
  -1  -6  -1 1387.58 427.164  11
  -1   6  -1 935.706 445.299   1
   1  -6   1 1283.55 438.512   6
  -1  -6  -1 1327.31 389.999  10
  -1  -6  -1 1492.42 354.298  15
  -1  -6  -1 1212.67 367.252   7
   1  -6   1 1404.46 393.071   9
   1  -6   1 1705.66 426.835   5
   1  -6   1 2212.68 430.172   4
  -1  -6  -1 1265.93 418.747   6
   1  -6   1 1690.30 467.836  15
  -1  -6  -1 1588.94 447.416   4
   1  -6   1 1389.38 376.009  12
   1  -6   2 1839.70 448.936   9
  -1  -6  -2 2061.78 407.275   7
   1  -6   2 1752.83 461.710   5
  -1  -6  -2 1888.77 485.250   4
  -1  -6  -2 2234.17 506.091   6
   1  -6   2 2009.31 428.252  12
   1  -6   2 2129.52 485.648  15
   1  -6   2 1394.49 487.103   6
  -1  -6  -2 1883.69 351.544  15
   1  -6   2 1733.94 333.697   7
  -1  -6  -2 1539.43 454.228  11
  -1   6  -2 2067.07 568.918   1
  -1  -6  -2 2260.13 467.599  10
  -1  -6  -3 11221.3 839.102  10
   1  -6   3 10371.7 765.102   9
  -1  -6  -3 10220.9 775.142  11
   1  -6   3 11246.8 904.939  15
  -1  -6  -3 9842.48 823.403   4
   1  -6   3 10768.8 746.093  12
   1  -6   3 11111.2 806.559   5
  -1  -6  -3 9315.17 640.845  13
  -1  -6  -3 11796.4 1463.72   1
   1  -6   3 8702.22 578.250   7
  -1   6  -3 7843.56 952.780   1
  -1  -6  -3 9922.79 810.969   6
  -1  -6  -3 8383.47 678.676   7
   1  -6   3 10393.0 924.977   6
  -1  -6  -4 16064.1 871.553  13
  -1  -6  -4 14782.2 917.089   7
   1  -6   4 19207.8 1076.76   5
   1  -6   4 16479.5 799.223   7
  -1  -6  -4 16777.2 969.894  11
   1  -6   4 17893.6 1147.92  15
  -1  -6  -4 18157.8 1096.60   4
   1  -6   4 20018.2 1012.67  12
   1  -6   4 16314.9 1168.61   6
  -1  -6  -4 18152.2 1089.96  10
  -1  -6  -4 16216.1 1050.96   6
   1  -6   4 18327.3 1008.33   9
  -1   6  -4 15017.3 1403.79   1
   1  -6   5 10386.4 805.524  12
  -1  -6  -5 8745.04 736.704  11
   1  -6   5 8213.26 602.654   7
   1  -6   5 7815.65 764.674   9
   1  -6   5 8994.42 849.739   5
  -1  -6  -5 9109.34 848.262   6
  -1  -6  -5 8640.24 865.848  10
  -1  -6  -5 7518.24 684.476  13
  -1  -6  -5 8896.89 836.341   4
   1  -6   6 5840.40 566.936   7
  -1  -6  -6 5150.97 762.261  10
   1  -6   6 6488.19 805.577   5
   1  -6   6 5835.86 731.696   9
   1  -6   6 7903.47 758.716  12
  -1  -6  -6 5462.29 621.735  17
  -1  -6  -6 6704.97 686.849  11
   1  -6   6 6236.07 807.027  15
  -1  -6  -6 5799.58 774.728   4
  -1  -6  -6 5858.12 646.480  13
  -1  -6  -7 393.849 399.255  13
  -1  -6  -7 555.055 382.793  17
   1  -6   7 862.412 563.100   5
  -1  -6  -7 549.579 393.075  11
  -1  -6  -7 889.285 565.263   4
  -1  -6  -7-36.1238 548.278  10
   1  -6   7 511.119 365.013   7
   1  -6   7 802.512 510.072   9
   1   6   7 78.4354 280.525   8
   1  -6   7-293.535 528.467  15
   1  -6   7 689.834 535.194  12
  -1  -6  -8 4137.81 593.346  17
   1  -6   8 4930.78 685.472  12
   1  -6   8 3606.87 687.085   9
   1  -6   8 4401.80 531.082   7
  -1  -6  -8 4046.03 693.340   4
   1   6   8 4435.23 494.508   8
   1  -6   8 5717.47 812.034   5
  -1  -6  -8 4402.26 609.151  11
   1  -6   8 4672.27 781.834  15
  -1  -6  -8 4236.07 615.615  13
  -1  -6  -8 3831.48 752.792  10
  -1  -6  -9 13314.5 985.790   4
   1   6   9 12691.8 775.523   8
  -1  -6  -9 12988.2 875.668  17
  -1  -6  -9 13570.1 1100.96  10
  -1  -6  -9 13353.0 931.596  13
   1  -6   9 12975.5 1135.54  15
   1  -6   9 16439.0 1069.29  12
   1  -6   9 13154.6 1038.06   9
   1  -6   9 14179.0 856.413   7
  -1  -6  -9 12883.6 840.633  11
   1  -6   9 15470.5 1128.67   5
  -1  -6 -10 7929.55 967.273  10
   1   6  10 7857.05 645.970   8
   1  -6  10 8621.85 926.820   5
  -1  -6 -10 7460.55 765.127  13
   1  -6  10 6812.26 911.421  15
  -1  -6 -10 6343.98 597.727  11
  -1  -6 -10 7939.68 751.838   4
   1  -6  10 6266.03 824.604   9
  -1  -6 -11 480.351 297.071  11
  -1  -6 -11 1190.58 492.603  13
   1  -6  11-42.4685 565.708  15
   1  -6  11 168.864 523.462   9
   1  -6  11 229.529 534.011   5
  -1  -6 -11 1361.83 720.005  10
  -1  -6 -11 1190.62 434.492   4
   1   6  11 451.234 333.629   8
   1  -6  11 1524.36 513.917  12
   1   6  12 4779.03 531.268   8
   1  -6  12 5165.77 733.531   9
  -1  -6 -12 4416.82 503.775   4
   1  -6  12 5142.90 666.061   5
  -1  -6 -12 4569.03 809.125  10
   1  -6  12 6144.71 661.671  12
  -1  -6 -12 6030.12 698.056  13
   1  -6  12 4680.23 767.008  15
  -1  -6 -13 2744.95 518.401  13
   1  -6  13 2035.06 560.594   9
   1   6  13 2590.13 419.634   8
   1  -6  13 3452.08 494.016  12
   1  -6  13 2591.71 517.972   5
  -1  -6 -13 2523.78 672.800  10
   1   6  13 3019.97 530.583   6
   1  -6  14-234.874 400.421   9
   1  -6  14 513.788 384.740   5
   1  -6  14 660.156 316.142  12
   1   6  14 778.915 315.282   8
  -1  -6 -14 406.150 353.837  13
   1   6  14 548.163 302.083  16
  -1  -6 -14 466.415 478.819  10
   1   6  14 994.297 373.234   6
   1   6  15 1133.30 358.058   6
   1   6  15 938.566 278.098  16
   1   6  15 465.733 247.137   8
   1  -6  15 918.228 332.742   9
   1  -6  15 122.242 344.715  15
  -1  -6 -15 840.304 430.496  10
   1  -6  15 1147.49 340.482   5
  -1  -6 -15 1227.90 337.076  13
  -1  -7  15 299.961 313.714  15
   1  -7 -15 1391.15 309.088  13
  -1  -7  15 1822.37 370.408   5
  -1   7  15 905.214 242.930   8
  -1  -7  15 792.500 297.252   9
  -1   7  15 1484.54 328.473   6
  -1   7  15 1645.44 302.942  16
  -1  -7  15 2144.48 326.143  12
  -1  -7  14 2864.06 469.321   5
   1  -7 -14 2019.80 346.635   4
   1  -7 -14 2604.10 414.700  13
  -1  -7  14 3344.04 422.522  12
  -1   7  14 2214.91 342.528   8
  -1  -7  14 1133.91 444.645  15
  -1  -7  14 1396.86 402.426   9
   1  -7 -14 1808.01 440.998  10
  -1  -7  13 447.071 428.461   5
  -1  -7  13 1100.08 391.989  12
  -1  -7  13 10.6721 373.727   9
   1  -7 -13 387.569 344.098  13
   1  -7 -13 147.830 329.899   4
  -1   7  13 2.65418 262.272   8
   1  -7 -13-133.689 439.051  10
   1  -7 -12 951.217 404.699  13
  -1  -7  12 1823.06 502.240  12
  -1  -7  12 1199.66 557.694   5
  -1  -7  12 991.477 472.787   9
   1  -7 -12 466.543 282.595  11
  -1   7  12 925.741 315.742   8
   1  -7 -12 1370.92 541.655  10
   1  -7 -12 1072.70 447.009   4
  -1   7  11 6609.06 558.922   8
   1  -7 -11 6056.97 596.496  17
  -1  -7  11 6573.46 818.175   5
   1  -7 -11 5824.55 565.251  11
   1  -7 -11 6487.69 664.235  13
  -1  -7  11 5970.76 605.254   7
  -1  -7  11 4842.73 681.405   9
  -1  -7  11 7629.27 746.531  12
   1  -7 -11 6676.44 776.734   4
   1  -7 -11 5371.98 740.574  10
   1  -7 -10 462.093 378.882  11
  -1  -7  10 64.6361 358.435   7
   1  -7 -10 413.739 379.011  13
  -1  -7  10 669.460 503.623  12
   1  -7 -10 533.221 408.225  17
  -1  -7  10 362.324 433.316   9
   1  -7 -10 756.897 534.043  10
  -1  -7  10 243.100 539.955   5
   1  -7 -10 44.4479 495.237   4
   1  -7  -9 1493.92 471.697  17
  -1  -7   9 1945.96 573.947  12
   1  -7  -9 1594.67 638.557   4
  -1  -7   9 1166.41 403.865   7
  -1  -7   9 1304.19 519.605   9
   1  -7  -9 2313.39 649.789  10
   1  -7  -9 1527.99 429.881  13
   1  -7  -9 1640.96 468.037  11
  -1  -7   9 813.929 600.389   5
   1  -7  -8 2113.78 539.890  11
   1  -7  -8 3613.24 763.797   4
  -1  -7   8 993.536 443.594   9
   1  -7  -8 1964.27 431.775  13
  -1  -7   8 1454.22 643.455   5
  -1  -7   8 2662.83 587.609  12
  -1  -7   8 2399.53 467.027   7
   1  -7  -8 1835.79 561.134  10
   1  -7  -7 2131.25 547.765  10
   1  -7  -7 3529.77 750.710   4
   1  -7  -7 2591.39 485.045  13
  -1  -7   7 2986.17 686.672   5
  -1  -7   7 2670.07 469.596   7
  -1  -7   7 2532.09 489.548   9
  -1  -7   7 3731.23 602.558  12
  -1  -7   7 2801.47 434.151  10
   1  -7  -7 3590.57 729.550   6
   1  -7  -7 2899.84 608.868  11
  -1  -7   6 4717.61 639.740  12
  -1  -7   6 3342.62 693.689   5
  -1  -7   6 3629.86 489.333   7
  -1  -7   6 3149.14 625.259  15
  -1  -7   6 2245.55 396.854  10
   1  -7  -6 3915.84 767.908   4
   1  -7  -6 2828.93 587.333  11
   1  -7  -6 2758.96 560.584  10
   1  -7  -6 3142.05 676.434   6
  -1  -7   6 3304.36 557.558   6
  -1  -7   6 2936.13 569.776   9
  -1  -7   5 1659.18 441.274   9
  -1  -7   5 1690.63 478.340   6
  -1  -7   5 2054.56 469.809  12
  -1  -7   5 1669.81 356.340  10
   1  -7  -5 1575.36 585.481   6
  -1  -7   5 1527.73 374.645   7
   1  -7  -5 1412.03 471.565  10
  -1  -7   5 2085.13 556.444   5
   1  -7  -5 1817.17 625.708   4
  -1  -7   4 3604.91 457.689   4
  -1  -7   4 2366.12 433.304   9
  -1  -7   4 2954.29 564.865  15
   1  -7  -4 2970.04 555.835  11
  -1  -7   4 4057.82 620.183   6
  -1  -7   4 4239.95 604.314   5
   1  -7  -4 3860.47 660.340   6
  -1  -7   4 3182.80 464.007  11
  -1  -7   4 4289.95 558.475  12
  -1  -7   4 3035.16 419.061  10
   1  -7  -4 3559.00 670.924   4
  -1  -7   4 3864.74 501.085   7
  -1  -7   3 5134.79 540.255  11
  -1  -7   3 4085.98 600.470  15
  -1  -7   3 4673.15 495.967   7
   1  -7  -3 4959.82 598.033  15
  -1  -7   3 5205.02 649.566   6
  -1  -7   3 5460.67 537.569   4
  -1  -7   3 4886.92 748.674   5
   1  -7  -3 4878.68 698.268   6
   1  -7  -3 4294.33 645.378   4
  -1  -7   3 4600.22 487.918  10
  -1  -7   3 4515.22 527.901  12
  -1  -7   2 1099.19 413.884  11
  -1  -7   2 866.670 387.779   5
  -1  -7   2 900.795 347.639   4
   1  -7  -2 1389.09 492.079   4
   1  -7  -2 1018.55 490.352   6
  -1  -7   2 515.662 331.022  15
  -1  -7   2 451.503 304.093   7
  -1  -7   2 916.267 349.423  10
   1  -7  -2 1057.79 412.517  15
  -1  -7   2 853.059 359.906  12
   1  -7  -2 1169.97 365.171   5
  -1  -7   2 1606.67 492.516   6
  -1  -7   1 1987.65 407.195   7
  -1  -7   1 2070.94 402.483  15
  -1  -7   1 2312.90 469.086   4
  -1  -7   1 1845.25 375.705  10
  -1  -7   1 1939.19 503.076   6
  -1  -7   1 1908.70 449.196  11
  -1  -7   1 1750.06 414.509   5
   1  -7  -1 1731.17 443.993  15
   1  -7  -1 1910.13 441.440   5
   1  -7  -1 1888.26 489.575   4
   1  -7  -1 1712.12 527.562   6
  -1  -7   0 10253.3 649.224   7
  -1  -7   0 9772.69 674.794  15
   1  -7   0 11333.4 854.508   6
   1  -7   0 10165.9 709.457   5
  -1  -7   0 9637.71 650.236  10
  -1  -7   0 10741.3 753.540   4
   1  -7   0 7903.29 584.899  12
  -1  -7   0 9544.20 735.344  11
   1  -7   0 10121.0 775.210  15
   1  -7   0 10178.6 704.435   4
  -1  -7   0 11400.6 799.678   6
  -1  -7  -1 3289.48 545.763  11
  -1  -7  -1 3949.58 585.429   6
   1  -7   1 3522.23 560.653  15
   1  -7   1 3423.80 483.013   4
   1  -7   1 3177.24 499.233   5
   1  -7   1 3419.82 505.575   9
  -1  -7  -1 3226.53 469.772  15
   1  -7   1 3460.71 633.664   6
   1  -7   1 2319.67 477.509  11
  -1  -7  -1 2928.30 439.416   7
  -1  -7  -1 3393.22 578.871   4
   1  -7   1 3008.44 467.173  12
  -1  -7  -1 3311.29 478.343  10
   1  -7   2 4179.59 567.663   5
  -1  -7  -2 4300.13 626.550   6
   1  -7   2 3919.75 596.954  15
   1  -7   2 4184.31 495.596   4
  -1  -7  -2 3874.24 622.197   4
   1  -7   2 3987.81 670.417   6
  -1  -7  -2 4992.47 606.272  10
   1  -7   2 4124.34 551.856   9
  -1  -7  -2 3693.27 565.668  11
  -1  -7  -3 9241.30 773.090  11
   1  -7   3 10347.8 843.319   5
   1  -7   3 8630.75 674.474  11
  -1  -7  -3 9989.36 806.162  10
   1  -7   3 10339.9 803.498   9
  -1  -7  -3 10032.5 858.152   4
   1  -7   3 10523.0 764.098  12
  -1  -7  -3 10970.4 881.673   6
   1  -7   3 9459.45 903.770   6
   1  -7   3 9958.51 871.045  15
   1  -7   4 8160.11 596.415   7
   1  -7   4 9309.29 793.774   9
  -1  -7  -4 9102.63 841.596   4
   1  -7   4 10211.2 773.810  12
  -1  -7  -4 7147.64 636.675  13
  -1  -7  -4 8242.78 776.993  11
   1  -7   4 8727.68 915.580   6
  -1  -7  -4 10303.6 881.772   6
   1  -7   4 8863.16 863.398  15
   1  -7   4 9584.25 828.035   5
  -1  -7  -4 8893.36 811.636  10
  -1  -7  -5 17292.6 1157.30   6
   1  -7   5 14525.3 774.404   7
   1  -7   5 16125.7 1139.56   6
  -1  -7  -5 14458.8 864.750  13
   1  -7   5 16583.7 1105.45   5
   1  -7   5 16379.4 1033.02   9
  -1  -7  -5 17147.1 1103.32   4
  -1  -7  -5 16244.3 1083.89  10
  -1  -7  -5 14998.1 910.538  17
   1  -7   5 18335.9 1041.11  12
  -1  -7  -5 16693.8 997.458  11
   1  -7   6 9757.90 950.854  15
  -1  -7  -6 10978.3 955.350   4
   1  -7   6 9174.09 871.848   6
  -1  -7  -6 10542.4 829.569  11
   1  -7   6 8205.41 622.402   7
   1  -7   6 10132.6 835.524   9
  -1  -7  -6 9615.42 876.013  10
   1  -7   6 11937.9 872.204  12
  -1  -7  -6 9039.99 753.861  17
  -1  -7  -6 10060.1 768.724  13
   1  -7   6 11619.0 935.396   5
  -1  -7  -7 40449.6 1618.07   4
   1  -7   7 38144.2 1543.87   9
  -1  -7  -7 40302.6 1412.08  13
   1  -7   7 38824.4 1684.70  15
  -1  -7  -7 35944.6 1396.15  17
  -1  -7  -7 41932.3 1689.85  10
   1  -7   7 36235.0 1222.40   7
  -1  -7  -7 41852.0 1452.25  11
   1  -7   7 34652.0 1508.62   6
   1  -7   7 43196.1 1563.16  12
   1  -7   7 44211.5 1689.51   5
   1  -7   8 6035.31 745.737   9
  -1  -7  -8 6553.68 688.407  17
   1  -7   8 5023.31 546.741   7
   1  -7   8 6290.91 843.238  15
  -1  -7  -8 5997.49 643.497  13
  -1  -7  -8 5626.71 754.849   4
  -1  -7  -8 6880.93 845.680  10
   1   7   8 4886.92 469.468   8
   1  -7   8 7232.79 863.465   5
  -1  -7  -8 5175.81 644.714  11
   1  -7   9 12099.9 872.503  12
  -1  -7  -9 9398.62 946.291  10
   1  -7   9 8479.66 947.100  15
   1   7   9 7776.90 582.791   8
   1  -7   9 8166.07 824.720   9
   1  -7   9 9346.04 929.436   5
   1  -7   9 6268.09 683.429   6
  -1  -7  -9 9267.60 830.766   4
  -1  -7  -9 9263.55 730.948  11
  -1  -7  -9 9336.73 770.319  13
  -1  -7 -10 9915.70 971.552  10
   1  -7  10 13608.9 895.177  12
  -1  -7 -10 10443.0 810.711   4
   1  -7  10 8402.37 904.428  15
   1  -7  10 9863.31 864.096   9
  -1  -7 -10 9874.46 694.051  11
   1  -7  10 12598.0 960.443   5
  -1  -7 -10 10737.6 833.123  13
   1   7  10 8654.39 605.088   8
   1  -7  11 2787.50 571.990   5
  -1  -7 -11 1716.65 401.169   4
   1  -7  11 1809.18 535.545   9
  -1  -7 -11 1986.21 463.259  13
   1  -7  11 1792.25 570.405  15
   1   7  11 2116.06 370.642   8
   1  -7  11 3745.11 552.224  12
  -1  -7 -11 2091.89 371.517  11
  -1  -7 -11 2140.28 650.448  10
   1  -7  12 2375.00 449.559  12
   1  -7  12 2331.33 496.311   5
  -1  -7 -12 2912.15 622.885  10
   1   7  12 1628.26 354.649   8
   1  -7  12 1533.52 472.823   9
   1  -7  12 1027.30 485.637  15
  -1  -7 -12 1676.04 363.399   4
  -1  -7 -12 2378.25 466.003  13
   1   7  13 2946.53 462.840   6
   1  -7  13 1879.71 416.882   9
   1  -7  13 3643.44 453.846  12
   1  -7  13 2730.63 477.509   5
   1   7  13 2489.94 351.959   8
  -1  -7 -13 2757.60 530.973  10
   1   7  13 3219.10 393.466  16
  -1  -7 -13 2807.16 449.832  13
   1  -7  14 2432.88 369.217   5
   1  -7  14 1336.46 325.423   9
   1   7  14 1592.69 353.936   6
  -1  -7 -14 2843.94 384.957  13
   1  -7  14 590.474 312.307  15
  -1  -7 -14 2843.37 468.347  10
   1   7  14 2998.46 334.954  16
  -1  -8  14 483.007 269.676  15
  -1  -8  14 777.170 278.835   5
  -1  -8  14 678.405 232.281  12
  -1  -8  13 576.735 271.784   9
  -1  -8  13 841.816 366.221   5
   1  -8 -13 703.860 270.793   4
  -1  -8  13 480.894 274.601  12
  -1  -8  13 331.109 324.203  15
  -1  -8  12 69.0412 367.192  15
  -1  -8  12 898.388 346.888  12
   1  -8 -12 171.635 226.228  11
   1  -8 -12 752.142 348.979   4
  -1  -8  12 80.0068 364.442   5
  -1  -8  12 636.639 329.044   9
   1  -8 -11 997.837 411.759   4
  -1  -8  11 761.843 452.008  15
  -1  -8  11 1167.38 472.357   5
  -1  -8  11 370.460 355.965   9
   1  -8 -11 779.824 311.107  11
  -1  -8  10 3799.61 624.355   5
  -1  -8  10 4730.72 584.812  12
   1  -8 -10 3785.04 506.008  11
   1  -8 -10 4160.92 633.698   4
  -1  -8  10 2265.64 485.099   9
  -1  -8  10 2247.96 574.986  15
   1  -8 -10 3867.95 504.474  17
  -1  -8  10 3083.57 429.290   7
   1  -8  -9 5721.07 609.600  17
  -1  -8   9 6321.66 664.592  12
   1  -8  -9 5676.59 627.229  11
   1  -8  -9 6323.98 760.137   4
  -1  -8   9 5258.48 539.200   7
  -1  -8   9 3774.93 541.792   9
  -1  -8   9 4279.48 698.605  15
  -1  -8   9 5919.71 759.935   5
  -1  -8   8 5600.92 757.584   5
   1  -8  -8 5371.28 641.817  11
   1  -8  -8 6381.33 675.650  17
  -1  -8   8 4007.03 695.382  15
  -1  -8   8 3406.21 533.759   9
  -1  -8   8 6347.55 682.486  12
   1  -8  -8 5328.44 725.832   4
  -1  -8   8 4937.77 523.318   7
   1  -8  -7 3942.94 716.140   4
  -1  -8   7 3459.80 631.499  15
  -1  -8   7 3715.57 461.034   7
  -1  -8   7 3772.37 674.168   5
  -1  -8   7 4700.03 603.753  12
   1  -8  -7 3569.35 730.299   6
   1  -8  -7 3763.32 608.836  11
  -1  -8   7 2733.62 488.766   9
   1  -8  -6 9802.64 949.559   4
  -1  -8   6 11021.3 836.372  12
  -1  -8   6 8309.99 837.190  15
   1  -8  -6 11890.6 1023.50   6
  -1  -8   6 7155.10 589.630  10
  -1  -8   6 8564.08 640.037   7
   1  -8  -6 10376.9 864.342  11
  -1  -8   6 10992.2 870.183   5
  -1  -8   5 7628.87 742.529   5
  -1  -8   5 8014.82 723.934  12
  -1  -8   5 6968.88 591.470   7
   1  -8  -5 8481.67 903.768   6
   1  -8  -5 7796.34 773.863  11
  -1  -8   5 5643.76 704.692  15
   1  -8  -5 8060.51 848.418   4
  -1  -8   5 6528.94 660.980   6
  -1  -8   5 5157.98 528.052  10
  -1  -8   4 525.020 417.059   6
  -1  -8   4 214.186 413.456   5
  -1  -8   4 808.146 407.229  12
  -1  -8   4 545.743 292.411   4
   1  -8  -4 1104.89 572.883   6
  -1  -8   4 465.676 331.354   7
  -1  -8   4 417.290 296.032  10
   1  -8  -4 711.189 472.458  11
  -1  -8   4 508.835 425.472  15
  -1  -8   4 638.284 325.977  11
   1  -8  -4 758.519 513.772   4
   1  -8  -3 4169.50 634.258  11
  -1  -8   3 3779.99 486.432   7
   1  -8  -3 5198.86 749.065   6
  -1  -8   3 3254.39 426.764  10
  -1  -8   3 4693.11 659.665   6
  -1  -8   3 2623.73 496.899  15
  -1  -8   3 3617.39 536.638  12
   1  -8  -3 5106.75 661.582   4
  -1  -8   3 3476.19 498.881  11
  -1  -8   3 3808.11 471.575   4
  -1  -8   3 3736.30 536.785   5
  -1  -8   2 2158.40 453.705  15
  -1  -8   2 2475.72 418.124  12
  -1  -8   2 2413.84 463.795   5
   1  -8  -2 2184.93 478.109  15
  -1  -8   2 2298.60 448.087   4
   1  -8  -2 2586.56 609.235   6
   1  -8  -2 2702.95 575.227  11
  -1  -8   2 2417.38 453.159  11
  -1  -8   2 2505.24 405.672   7
  -1  -8   2 2791.50 559.748   6
   1  -8  -2 2910.35 568.011   4
  -1  -8   2 3087.70 427.924  10
  -1  -8   1 856.045 363.459  15
  -1  -8   1 611.545 403.121   6
   1  -8  -1 733.854 350.644   5
  -1  -8   1 1401.48 435.797   4
  -1  -8   1 893.374 379.673  11
   1  -8  -1 674.019 421.229  15
   1  -8  -1 601.710 521.545   6
   1  -8  -1 712.718 445.774  11
   1  -8  -1 849.395 406.416   4
  -1  -8   1 551.949 299.995   7
  -1  -8   0 2495.64 502.028   6
   1  -8   0 2279.29 468.496  15
   1  -8   0 1432.29 451.148  11
  -1  -8   0 1818.56 501.930  11
   1  -8   0 2384.65 447.545   5
   1  -8   0 3135.02 658.795   6
   1  -8   0 1414.29 396.399   4
  -1  -8   0 2308.83 437.135  10
  -1  -8   0 2303.79 469.349   4
  -1  -8   0 1506.34 383.310  15
  -1  -8  -1 18937.1 892.785  10
  -1  -8  -1 17651.4 991.750  11
   1  -8   1 17461.3 863.037   4
   1  -8   1 19200.5 971.442   5
   1  -8   1 16100.5 905.780  11
  -1  -8  -1 22251.0 1125.88   6
  -1  -8  -1 19210.9 1004.11   4
   1  -8   1 19852.7 1091.93  15
   1  -8   1 20133.7 1177.00   6
   1  -8   1 16196.3 821.767  12
  -1  -8  -2 1809.00 447.872  10
   1  -8   2 2034.01 509.283   5
   1  -8   2 846.137 360.857  11
  -1  -8  -2 1224.79 501.563  11
  -1  -8  -2 2071.98 521.401   4
   1  -8   2 1495.31 401.912  12
   1  -8   2 1859.22 515.585  15
   1  -8   2 1692.21 448.334   9
   1  -8   2 1842.14 581.633   6
  -1  -8  -2 1906.28 560.265   6
   1  -8   3 5746.21 721.370  15
   1  -8   3 6634.70 803.446   6
   1  -8   3 4858.90 519.757  11
  -1  -8  -3 5743.13 618.363  10
  -1  -8  -3 6900.26 774.773   6
   1  -8   3 5632.34 644.408   9
   1  -8   3 7104.26 741.197   5
   1  -8   3 5654.50 602.857  12
  -1  -8  -3 5867.61 693.500  11
  -1  -8  -3 5330.98 672.035   4
  -1  -8  -4 1647.11 505.599  11
   1  -8   4 1868.55 460.187  12
   1  -8   4 2316.05 571.050   5
  -1  -8  -4 2229.14 578.956   4
   1  -8   4 2197.49 590.779   6
  -1  -8  -4 1999.70 535.267  17
  -1  -8  -4 2038.04 502.598  10
   1  -8   4 2079.12 502.075   9
  -1  -8  -4 2494.82 654.375   6
   1  -8   4 2161.16 585.642  15
   1  -8   5 3393.07 553.826  12
   1  -8   5 2187.25 520.951   9
   1  -8   5 3182.92 632.277  15
  -1  -8  -5 2082.26 521.838  10
   1  -8   5 3063.60 642.084   5
  -1  -8  -5 2925.67 626.033   4
  -1  -8  -5 3092.58 579.708  17
   1  -8   5 2803.98 592.389   6
  -1  -8  -5 2711.09 550.217  11
   1  -8   6 7469.28 808.364   5
  -1  -8  -6 7157.07 700.141  17
  -1  -8  -6 7127.94 794.715   4
   1  -8   6 5242.88 673.276   6
  -1  -8  -6 6494.96 690.713  11
   1  -8   6 4368.07 447.238   7
   1  -8   6 7548.92 718.245  12
   1  -8   6 5851.61 662.018   9
  -1  -8  -6 7541.02 751.707  10
   1  -8   6 5937.54 727.143  15
   1  -8   7 13820.4 889.431  12
  -1  -8  -7 11526.1 808.594  17
  -1  -8  -7 9223.36 681.315  13
   1  -8   7 9470.60 837.658   6
   1  -8   7 9942.77 824.848   9
   1  -8   7 9444.81 913.109  15
   1  -8   7 12022.4 943.625   5
  -1  -8  -7 11067.2 824.764  11
  -1  -8  -7 10476.5 883.130   4
  -1  -8  -7 10436.3 886.824  10
  -1  -8  -8 18656.4 946.639  11
   1  -8   8 13966.9 958.471   9
   1  -8   8 18970.3 1086.01   5
   1  -8   8 13620.4 1005.65  15
  -1  -8  -8 17893.7 1018.43   4
  -1  -8  -8 16943.6 942.354  17
   1  -8   8 11114.0 808.340   6
   1  -8   8 18891.1 991.554  12
  -1  -8  -8 15266.8 993.081  10
  -1  -8  -8 14400.0 810.530  13
  -1  -8  -9 8846.52 813.873  10
   1  -8   9 7913.16 834.370  15
  -1  -8  -9 10267.6 687.063  11
   1  -8   9 7911.64 709.289   9
   1  -8   9 11129.6 863.335   5
  -1  -8  -9 9111.08 674.115  13
  -1  -8  -9 10015.9 757.753   4
   1  -8   9 11794.8 793.886  12
   1  -8  10 7749.44 691.485   9
  -1  -8 -10 8276.14 613.291  13
   1  -8  10 6721.59 712.345  15
   1  -8  10 11481.1 739.581  12
  -1  -8 -10 9511.95 616.481  11
   1  -8  10 11196.2 802.884   5
  -1  -8 -10 8459.42 729.280  10
  -1  -8 -10 9295.57 665.568   4
   1   8  11 3916.21 384.750  16
   1  -8  11 2327.66 470.614  15
   1  -8  11 2462.80 459.550   9
   1  -8  11 5022.35 506.985  12
  -1  -8 -11 2614.99 478.287  10
  -1  -8 -11 3362.06 453.753  13
  -1  -8 -11 3675.94 415.094   4
   1  -8  11 4511.35 561.715   5
   1  -8  12-63.0532 330.867  15
   1   8  12 732.270 243.595  16
  -1  -8 -12 231.638 208.717   4
   1  -8  12 895.724 293.916  12
  -1  -8 -12 596.734 326.596  10
   1  -8  12 737.200 336.178   5
  -1  -8 -12 611.099 254.418  13
   1  -8  12 345.721 329.179   9
   1  -8  13 83.0126 249.574  15
   1   8  13 472.936 261.315   6
   1  -8  13 523.187 259.632   5
  -1  -9  12 857.399 249.664  12
   1  -9 -12 376.435 222.544   4
  -1  -9  12 1289.81 309.080   5
   1  -9 -11 178.971 281.279   4
   1  -9 -11 63.8885 205.156  11
  -1  -9  11 650.923 340.444   5
  -1  -9  11 107.659 283.656  15
  -1  -9  11 38.4497 259.536  12
   1  -9 -10 3511.88 405.196  11
  -1  -9  10 4669.43 475.485  12
  -1  -9  10 2543.45 438.161  15
  -1  -9  10 4190.17 517.588   5
   1  -9 -10 3417.97 456.708   4
   1  -9  -9 1491.63 388.063  17
  -1  -9   9 1678.32 459.702   5
  -1  -9   9 1646.94 381.324  12
   1  -9  -9 1643.46 445.698   4
   1  -9  -9 2057.92 389.194  11
  -1  -9   9 798.387 359.984  15
  -1  -9   8 1066.07 446.276   5
   1  -9  -8 1321.11 403.728  17
  -1  -9   8 510.344 363.109  15
  -1  -9   8 834.802 296.037   7
  -1  -9   8 2159.73 424.111  12
   1  -9  -8 1257.78 384.996  11
   1  -9  -8 1398.91 474.162   4
   1  -9  -7 1306.80 421.021  17
  -1  -9   7 856.059 412.466   5
   1  -9  -7 783.935 422.597  11
  -1  -9   7 345.730 254.197   7
  -1  -9   7 474.603 373.522  15
  -1  -9   7 451.509 356.553  12
   1  -9  -7 690.161 432.892   4
  -1  -9   6 2204.78 442.616  12
  -1  -9   6 1639.36 314.809   7
  -1  -9   6 2294.04 480.247   5
   1  -9  -6 1859.22 465.362  11
   1  -9  -6 1579.22 467.744  17
   1  -9  -6 1869.73 523.922   4
  -1  -9   6 1432.09 412.365  15
  -1  -9   5 113.846 350.508  15
  -1  -9   5 217.417 341.096  12
  -1  -9   5 511.318 398.377   5
   1  -9  -5 330.032 462.046   4
   1  -9  -5 244.243 473.252   6
  -1  -9   5 759.935 313.910   7
   1  -9  -5 1292.22 458.729  11
  -1  -9   4 3091.52 468.775  15
  -1  -9   4 3669.98 490.123  12
  -1  -9   4 4073.83 531.338   5
   1  -9  -4 5202.99 705.643   6
   1  -9  -4 4703.59 635.597  11
  -1  -9   4 4104.86 514.777   6
   1  -9  -4 4293.58 623.364   4
  -1  -9   3 14764.8 903.230   6
   1  -9  -3 13492.3 884.023   4
  -1  -9   3 10844.3 746.992  15
   1  -9  -3 14342.9 920.534  11
  -1  -9   3 12550.6 739.709  11
  -1  -9   3 12740.3 711.492   4
   1  -9  -3 16683.7 1122.58   6
   1  -9  -2 2265.18 593.306   6
  -1  -9   2 1487.61 356.646   4
   1  -9  -2 1925.00 478.024  11
  -1  -9   2 2217.74 493.752   6
  -1  -9   2 1302.88 394.729  11
   1  -9  -2 1533.42 434.069   4
  -1  -9   1 10974.7 742.957  11
   1  -9  -1 14391.7 1003.22   6
   1  -9  -1 14175.4 896.145  15
  -1  -9   1 14087.7 935.472   6
   1  -9  -1 10812.7 770.170  11
  -1  -9   1 11438.3 703.045   4
   1  -9  -1 10910.7 726.935   4
  -1  -9   1 12157.9 641.639  10
  -1  -9   0 1024.60 313.936  10
   1  -9   0 1968.61 577.465   6
  -1  -9   0 1290.56 449.126   6
   1  -9   0 568.307 359.075  15
   1  -9   0 925.769 324.543   4
  -1  -9   0 1747.17 447.482   4
   1  -9   0 960.852 421.158  11
  -1  -9   0 2258.29 541.532  11
   1  -9   1 1821.73 563.352   6
  -1  -9  -1 1959.32 508.340   6
  -1  -9  -1 1208.05 413.685   4
  -1  -9  -1 1353.45 441.371  11
   1  -9   1 1549.89 363.881   4
   1  -9   1 1432.99 402.506   5
  -1  -9  -1 1449.42 438.992  17
   1  -9   1 1031.98 387.753  11
   1  -9   1 1435.16 440.998  15
  -1  -9  -2 970.755 435.374  11
  -1  -9  -2 1117.87 484.741  17
   1  -9   2 412.460 471.351   6
  -1  -9  -2 980.675 470.988   6
   1  -9   2 1280.54 463.521  15
   1  -9   2 1058.44 411.520   5
  -1  -9  -2 880.549 341.926  10
   1  -9   2 430.539 301.461  11
  -1  -9  -2 818.233 408.447   4
   1  -9   3 1538.62 480.899  15
   1  -9   3 1324.13 497.208   6
  -1  -9  -3 1315.60 385.026  10
   1  -9   3 1072.57 376.825  12
  -1  -9  -3 1047.92 460.032  17
   1  -9   3 1378.46 451.782   5
  -1  -9  -3 1442.24 454.082   4
  -1  -9  -3 1156.62 418.487  11
   1  -9   4 2540.70 542.638  15
  -1  -9  -4 2172.05 475.759  17
  -1  -9  -4 2650.16 429.984  10
   1  -9   4 3126.61 474.558  12
  -1  -9  -4 2813.91 513.993  11
   1  -9   4 3035.16 581.331   6
  -1  -9  -4 2943.35 519.469   4
   1  -9   4 2705.59 527.077   5
   1  -9   5 2378.07 456.749  12
  -1  -9  -5 2133.78 498.658  17
   1  -9   5 2053.61 494.064  15
  -1  -9  -5 2116.15 475.342  11
  -1  -9  -5 2295.34 494.962   4
   1  -9   5 1639.54 447.073   6
   1  -9   5 2614.50 512.347   5
  -1  -9  -5 2152.17 438.445  10
  -1  -9  -6 618.096 392.329  11
  -1  -9  -6 387.809 337.090  10
   1  -9   6 364.589 348.689  12
   1  -9   6-289.236 407.367  15
   1  -9   6 245.427 394.685   5
  -1  -9  -6-263.711 359.151   4
  -1  -9  -6 93.4483 363.925  17
   1  -9   6 157.156 358.593   9
   1  -9   6 484.115 390.546   6
  -1  -9  -7 4147.04 504.390  11
   1  -9   7 3418.93 543.607   5
   1  -9   7 3099.18 526.783  15
  -1  -9  -7 3531.11 517.653   4
   1  -9   7 4135.29 498.782  12
   1  -9   7 2428.54 456.945   9
  -1  -9  -7 3149.45 432.541  10
  -1  -9  -7 3297.05 475.627  17
   1  -9   8 7510.66 598.143   9
  -1  -9  -8 10208.9 701.140   4
  -1  -9  -8 6973.11 584.961  10
   1  -9   8 11021.3 701.367  12
   1  -9   8 11388.3 754.564   5
   1  -9   8 8046.13 697.345  15
  -1  -9  -8 12281.5 715.715  11
  -1  -9  -9 370.659 278.722  10
  -1  -9  -9 518.727 284.704  11
  -1  -9  -9 1022.56 342.562   4
   1  -9   9 1505.02 396.462   5
   1  -9   9 334.855 341.232  15
   1  -9   9 1969.51 431.378   9
   1  -9   9 1303.54 353.923  12
   1  -9  10 1930.07 361.964   5
   1  -9  10 1182.76 313.239   9
   1  -9  10 1142.88 347.641  15
  -1  -9 -10 2139.03 326.239   4
   1  -9  11 431.195 256.953   5
   1  -9  11 81.4592 257.872  15
   1 -10  -9 480.995 257.220   4
   1 -10  -9 469.762 231.088  11
   1 -10  -8 824.817 281.309  11
   1 -10  -8 568.675 286.268   4
  -1 -10   8 700.294 293.970   5
  -1 -10   8 1495.89 287.494  12
   1 -10  -8 762.678 297.279  17
   1 -10  -7 1196.97 337.698  17
   1 -10  -7 1305.36 378.013   4
  -1 -10   7 960.151 322.198   5
   1 -10  -7 897.127 302.447  11
  -1 -10   7 947.711 285.161  12
   1 -10  -6 2972.29 431.131  17
   1 -10  -6 2347.36 398.291  11
   1 -10  -6 2514.00 428.864   4
   1 -10  -5 371.855 339.576  17
   1 -10  -5 522.589 343.334   4
   1 -10  -5 811.290 344.969  11
   1 -10  -4 222.130 320.829   4
   1 -10  -4 1117.17 398.882  17
   1 -10  -4 738.010 339.144  11
   1 -10  -4 1693.11 473.720   6
   1 -10  -3 4962.11 555.790  11
   1 -10  -3 5329.17 515.745   4
   1 -10  -3 5941.97 586.394  17
  -1 -10   2 1038.41 292.249  11
   1 -10  -2 1200.61 428.313   6
  -1 -10   2 582.919 278.939  17
   1 -10  -2 979.049 329.475   4
  -1 -10   2 694.713 344.419   6
   1 -10  -2 1069.79 353.980  11
   1 -10  -1 1733.75 381.173  11
   1 -10  -1 2634.21 507.815   6
  -1 -10   1 2191.70 366.957  17
   1 -10  -1 2283.34 377.985   4
  -1 -10   1 2133.53 337.453   4
  -1 -10   1 1921.52 358.460  11
   1 -10   0 1529.22 362.619  11
  -1 -10   0 2138.90 400.494  11
  -1 -10   0 2015.97 355.948   4
  -1 -10   0 1865.20 386.441  17
   1 -10   0 2946.23 558.992   6
  -1 -10  -1 433.498 294.973   4
   1 -10   1 452.166 400.283   6
  -1 -10  -1 655.364 334.533  17
   1 -10   1 394.243 289.710  11
  -1 -10  -1 510.149 321.885  11
   1 -10   2 587.895 311.839  15
  -1 -10  -2 821.924 373.592  17
  -1 -10  -2 1207.17 363.046   4
   1 -10   2 764.601 412.912   6
  -1 -10  -2 1023.73 365.106  11
   1 -10   3 6224.84 492.995   5
   1 -10   3 4885.02 544.237   6
  -1 -10  -3 5514.35 519.727  17
  -1 -10  -3 5730.35 526.469   4
  -1 -10  -3 5689.48 531.861  11
   1 -10   3 5272.06 542.369  15
   1 -10   4 5324.11 519.484   5
   1 -10   4 3975.78 492.094  15
   1 -10   4 3778.70 468.197   6
  -1 -10  -4 4640.93 506.987  17
  -1 -10  -4 4002.74 492.608   4
  -1 -10  -4 4277.95 487.769  11
   1 -10   5 1137.96 362.787  15
  -1 -10  -5 1754.20 365.667  17
  -1 -10  -5 1532.98 353.180  11
  -1 -10  -5 1898.06 373.541   4
  -1 -10  -6 2652.01 386.637  11
   1 -10   6 3158.30 406.882   5
   1 -10   6 2242.82 384.819  15
  -1 -10  -6 3381.89 428.670   4
   1 -10   7 2018.33 353.043   5
  -1 -10  -7 1301.35 309.106  11
  -1 -10  -7 1643.45 335.362   4
   1 -10   8 3399.96 381.038   5
  -1 -10  -8 2763.02 319.247  11
  -1 -10  -8 3715.10 363.702   4
   1 -11  -6 2024.72 269.887  11
   1 -11  -5-10.9611 204.781  11
   1 -11  -5 132.826 219.767  17
   1 -11  -4 1442.31 295.043  17
   1 -11  -4 976.651 262.910  11
   1 -11  -3 924.297 278.086  11
   1 -11  -3 607.730 250.877  17
   1 -11  -2 319.786 250.799  17
   1 -11  -2 190.851 213.874  11
   1 -11  -1 178.508 221.807  17
   1 -11  -1 482.279 238.467  11
   1 -11   0 3292.94 355.214  17
  -1 -11  -1-223.218 227.591  11
  -1 -11  -1 223.906 210.334   4
   1 -11   1 230.366 281.052   6
  -1 -11  -2 1544.25 282.197  11
  -1 -11  -2 1050.96 237.629   4
  -1 -11  -3 132.753 202.496   4
  -1 -11  -3 166.013 220.085  11
  -1 -11  -4 2109.53 289.009  11
  -1 -11  -4 2529.84 289.242   4
  -1 -11  -5 1345.00 250.559  11
   2   0 -20-83.0731 210.723   3
   2   0 -20 73.4368 349.321  10
   2   0 -19 2207.46 373.740   3
   2   0 -19 972.527 502.303  10
   2   0 -18 9277.57 682.017   3
   2   0 -18 7941.52 884.304  10
  -2   0  18 7726.28 542.535   8
   2   0 -18 7245.12 617.074  13
   2   0 -17 686.192 404.522   3
  -2   0  17 73.7643 308.474   8
   2   0 -17 607.532 453.709  13
   2   0 -16 39614.3 1419.03   3
  -2   0  16 33319.0 1061.15  16
  -2   0  16 34503.4 1189.28   8
   2   0 -16 36053.3 1504.40  13
   2   0 -16 38768.5 1829.63  10
  -2   0  15 6310.17 535.453  16
  -2   0  15 6958.52 580.573   8
   2   0 -15 7443.06 820.106  13
  -2   0  14 470.054 294.928   8
  -2   0  13 3472.94 505.412   3
  -2   0  13 3448.98 430.238   8
  -2   0  12 17887.6 857.642   3
   2   0 -12 10948.1 1261.71   1
  -2   0  11 21490.3 868.080   3
  -2   0  11 20273.5 1043.05   5
  -2   0  10 5234.09 458.129   3
   2   0 -10 4307.86 734.027   1
   2   0  -9 158.846 379.421   1
  -2   0   9 480.673 362.030   5
  -2   0   9 250.380 228.234   7
  -2   0   8 11190.3 540.240   3
   2   0  -8 11127.7 879.880   1
   2   0  -7 35244.3 1421.37   1
   2   0  -5 10745.8 720.544   1
   2   0  -4 367948. 3366.36   1
   2   0  -4 369221. 4489.23   1
   2   0  -3 2519.31 528.975   1
  -2   0   2 495595. 3913.04   2
  -2   0   2 494860. 3845.32   1
   2   0  -1 13883.2 658.651   1
  -2   0   1 14716.4 743.442   1
   2   0  -1 15666.2 818.152   2
   2   0   0 4746.20 438.307   1
  -2   0   0 4255.74 545.697   1
   2   0   1 88022.7 1552.09   1
  -2   0  -1 89340.0 1702.81   1
   2   0   2 474407. 4095.47   1
  -2   0  -2 492563. 4269.99   1
   2   0   3 23204.7 1048.71   1
  -2   0  -3 24754.9 1148.93   1
   2   0   4 1845.54 427.078   1
  -2   0  -4 2030.83 532.474   1
  -2   0  -5 52308.9 1919.46   1
   2   0   5 49595.4 1821.23   1
   2   0   6 83137.4 1386.69   8
   2   0   6 90699.7 1535.34   6
  -2   0  -6 83799.8 2641.76   1
  -2   0  -6 89239.5 1579.04   3
  -2   0  -7 405.506 300.373   3
   2   0   7 159.679 267.643   6
   2   0   7 175.150 263.320   8
  -2   0  -7 394.280 490.313   1
  -2   0  -7 151.254 346.476  13
  -2   0  -8 433.471 344.302   3
   2   0   8 131.298 266.029   8
  -2   0  -8-136.057 515.892   1
  -2   0  -8 218.352 345.942  13
   2   0   8 168.753 262.353  16
   2   0   8 160.127 310.322   6
  -2   0  -9 164.459 334.648   3
  -2   0  -9 527.348 396.941  13
  -2   0  -9 624.988 507.869  10
   2   0   9 61.2229 332.353   6
   2   0   9 47.6767 286.835   8
  -2   0  -9 222.905 495.740   1
   2   0   9 315.162 309.205  16
  -2   0 -10 4084.80 542.538   3
  -2   0 -10 3929.80 590.904  13
   2   0  10 3787.18 503.812   8
   2   0  10 4145.09 568.013   6
   2   0  10 4329.40 509.079  16
   2   0  11 1597.36 428.881   8
  -2   0 -11 822.499 432.154  13
   2   0  11 1734.65 508.483   6
  -2   0 -11 2042.32 491.888   3
  -2   0 -11 884.715 549.708  10
   2   0  11 1501.06 425.373  16
   2   0  12 2130.97 455.531   8
  -2   0 -12 2841.52 557.398   3
   2   0  12 2640.36 495.611  16
  -2   0 -12 3105.76 582.735  13
   2   0  12 1977.10 560.338   6
  -2   0 -13 1476.93 450.363  13
  -2   0 -13 1607.40 499.706   3
   2   0  13 1234.74 436.892   8
   2   0  13 882.544 502.593   6
   2   0  13 1194.51 417.755  16
  -2   0 -13 1412.28 659.964  10
   2   0  14 428.205 390.290   8
  -2   0 -14-198.132 469.233   3
  -2   0 -14-235.282 671.073  10
   2   0  14 44.8397 453.342   6
  -2   0 -14-487.489 368.529  13
  -2   0 -15 177.698 606.857  10
   2   0  15 282.309 393.962   8
  -2   0 -15 244.288 537.862   7
  -2   0 -15 632.506 409.112   3
  -2   0 -16 981.632 567.273  10
  -2   0 -16 1236.59 550.404   7
   2   0  16 1283.44 495.355   6
  -2   0 -16 1057.82 412.543   3
   2   0  16 225.691 351.627   8
   2   0  17 7718.78 546.208   8
  -2   0 -17 7579.81 572.614   3
  -2   0 -17 6279.02 688.604   7
  -2   0 -18 1161.65 264.101   3
   2   1 -20 293.795 201.326   3
   2  -1 -20-76.4435 202.951   3
   2   1 -20-135.213 356.726  10
   2  -1 -20 334.317 341.302  10
   2   1 -19 33.6032 483.655  10
   2   1 -19 475.768 276.275   3
   2  -1 -19 517.338 295.067   3
   2  -1 -19 933.336 328.423  13
   2  -1 -19 132.951 475.213  10
  -2   1  19 486.560 273.751   8
   2   1 -18 1407.59 401.197   3
  -2   1  18 2228.21 352.343  16
  -2   1  18 1892.08 365.223   8
   2  -1 -18 1449.45 431.243  13
   2  -1 -18 1663.72 412.156   3
   2   1 -18 1348.80 606.249  10
   2  -1 -18 1177.61 590.980  10
   2  -1 -17 1121.91 429.770   3
  -2   1  17 1107.00 385.715   8
   2   1 -17 1133.56 425.384   3
  -2   1  17 1440.25 381.396  16
   2   1 -17 840.561 380.168  13
   2  -1 -17 421.416 439.508  13
   2   1 -17 1077.78 670.759  10
   2  -1 -17 1757.26 750.691  10
  -2   1  16 8098.55 606.158  16
   2  -1 -16 7092.57 981.504  10
  -2  -1  16 6146.89 540.294   8
   2  -1 -16 8247.40 859.512  13
   2   1 -16 8653.08 752.265   3
   2  -1 -16 7421.70 700.942   3
  -2   1  16 7578.61 640.298   8
   2   1 -16 6025.97 660.809  13
  -2  -1  15 3010.84 410.825   8
  -2   1  15 3569.30 484.875   8
  -2  -1  15 3121.51 621.046   5
   2   1 -15 3117.07 574.024  13
   2  -1 -15 4074.44 707.079  13
   2  -1 -15 3422.80 558.577   3
  -2  -1  14 2422.67 375.568   8
  -2  -1  14 2355.50 623.465   5
  -2   1  14 2792.65 444.456   8
  -2  -1  13 12237.3 929.972   5
  -2  -1  13 12524.4 669.136   8
  -2  -1  13 13146.1 665.149  16
  -2   1  13 10053.1 792.954   5
  -2  -1  13 12455.4 776.662   3
  -2   1  12 8625.21 782.815   5
  -2  -1  12 8105.49 639.114   3
  -2  -1  12 8019.15 537.836   8
  -2  -1  12 8022.65 824.257   5
  -2   1  12 8403.48 628.811   3
  -2  -1  12 8554.13 652.704  12
  -2   1  12 6965.35 539.668   6
  -2  -1  11 5783.70 521.303   3
   2  -1 -11 4994.19 859.352   1
  -2   1  11 6202.74 524.006   3
  -2  -1  11 6256.73 519.478   7
   2   1 -11 3854.19 790.666   1
   2  -1 -11 5753.31 656.632   4
  -2   1  11 5092.11 587.064   5
  -2  -1  11 6028.20 607.826  12
  -2   1  10 63.6235 331.173   5
  -2  -1  10 309.780 458.528   5
  -2  -1  10 426.038 389.350  12
  -2   1  10 298.350 274.634   3
   2  -1 -10 317.698 427.027   4
  -2  -1  10 385.205 258.227   7
   2  -1 -10 662.513 499.830   1
   2   1 -10 696.646 456.587   1
  -2  -1  10 181.386 266.424   3
  -2  -1   9 697.385 260.113   7
  -2  -1   9 675.683 310.264  14
   2   1  -9 531.879 386.086   1
   2  -1  -9 678.057 401.172   1
  -2  -1   9 1157.89 409.176  12
  -2   1   9 653.429 272.570   3
  -2   1   9 964.459 351.629   5
  -2  -1   9 774.129 281.207   3
  -2   1   8 25912.9 785.854   3
   2   1  -8 30108.3 1515.94   1
  -2  -1   8 23982.7 993.289   5
  -2  -1   8 27532.9 836.895   3
  -2  -1   8 26247.1 787.216   7
   2  -1  -8 26733.4 904.011   8
  -2  -1   8 25442.0 857.689  14
   2  -1  -8 29424.4 1364.61   1
   2   1  -7 3948.97 621.834   1
   2  -1  -7 3544.96 535.235   1
   2  -1  -6 1043.88 362.490   1
   2   1  -5 10466.7 1162.69   1
   2  -1  -5 10035.8 586.908   1
   2   1  -5 10603.6 862.041   1
   2  -1  -4 65579.1 1054.26   1
   2   1  -4 54074.5 2186.71   1
  -2  -1   3 180278. 1788.87   2
   2  -1  -3 172481. 1224.99   1
  -2   1   2 344671. 4072.95   2
  -2  -1   2 342826. 4184.91   1
   2  -1  -1 129701. 1112.12   1
   2   1  -1 123309. 2410.45   1
   2  -1  -1 125814. 2459.10   2
  -2   1   1 119568. 1294.76   1
  -2  -1   1 127179. 2491.07   1
  -2   1   1 117105. 2337.67   2
  -2  -1   0 15723.2 940.357   1
  -2   1   0 14676.3 631.543   1
   2  -1   0 15944.9 547.926   1
   2   1   0 15028.3 866.405   1
   2  -1   0 15342.8 947.103   2
   2  -1   1 223020. 2492.34   1
  -2   1  -1 226611. 2502.50   1
   2   1   1 223458. 3009.19   1
  -2   1  -2 98313.8 1903.92   1
   2   1   2 95984.6 2114.93   1
  -2  -1  -2 91398.5 2109.69   1
   2  -1   2 90215.8 1877.01   1
   2   1   3 83025.0 2102.96   1
  -2   1  -3 86670.1 2028.71   1
   2  -1   3 86421.2 2003.23   1
   2  -1   4 28700.6 1294.78   1
  -2   1  -4 29804.0 1354.79   1
  -2  -1  -4 29703.2 1428.53   1
   2   1   4 28717.3 1326.62   1
  -2  -1  -5 76622.3 2410.97   1
  -2   1  -5 74737.4 2311.32   1
  -2  -1  -6 3287.16 467.948  13
   2  -1   6 2827.35 331.477   8
  -2   1  -6 3219.84 625.826   1
   2  -1   6 2829.64 328.050  16
   2  -1   6 2934.66 414.905   6
   2   1   6 3124.80 357.282   8
  -2  -1  -6 3428.49 402.577   3
  -2   1  -6 3049.90 386.886   3
  -2  -1  -6 3014.73 510.527  10
  -2  -1  -6 3000.09 630.714   1
  -2   1  -7 2916.11 404.312   3
  -2  -1  -7 2533.25 387.272   3
   2  -1   7 2492.81 346.839   8
   2  -1   7 2455.80 332.183  16
  -2   1  -7 2218.67 628.991   1
  -2  -1  -7 2611.70 529.435  10
  -2  -1  -7 3337.81 519.659  13
   2   1   7 2786.12 363.453   8
  -2  -1  -7 2553.54 715.768   1
   2  -1   7 2901.47 422.204   6
  -2  -1  -8 6161.27 552.854   3
   2  -1   8 6128.50 489.225   8
   2  -1   8 6255.97 459.918  16
  -2   1  -8 6263.23 570.856  13
   2  -1   8 6253.17 634.025   5
  -2   1  -8 4393.46 802.549   1
  -2  -1  -8 6969.38 665.431  13
   2   1   8 5938.66 525.849   6
  -2  -1  -8 5488.08 972.848   1
  -2  -1  -8 6199.99 708.448  10
   2  -1   8 6921.54 610.809   6
   2   1   8 6363.24 537.832   8
  -2   1  -8 6654.60 574.753   3
   2  -1   8 7190.02 526.970  12
  -2   1  -9 19006.3 972.106  13
   2   1   9 18480.3 874.046   8
  -2   1  -9 20175.4 953.822   3
   2  -1   9 21934.8 1057.41   6
   2   1   9 18480.4 894.049   6
  -2  -1  -9 20188.7 958.485   3
  -2   1  -9 15477.3 1523.42   1
  -2  -1  -9 14594.3 1562.45   1
   2  -1   9 19708.1 812.630  12
   2  -1   9 18200.7 825.900   8
  -2  -1  -9 19420.0 1083.33  13
  -2  -1  -9 19641.6 1143.01  10
   2  -1   9 18549.5 797.000  16
  -2  -1 -10 8583.77 697.982   3
   2   1  10 6955.13 676.684   6
   2   1  10 8283.57 650.045   8
   2  -1  10 7609.06 572.876  16
  -2   1 -10 9853.64 753.045   3
  -2   1 -10 8243.85 690.003  13
   2  -1  10 8081.40 620.893   8
  -2  -1 -10 8845.01 838.928  13
   2  -1  10 8493.85 773.935   6
  -2   1 -11 1941.92 477.755   3
  -2   1 -11 1962.31 673.705  10
   2   1  11 1862.14 467.852   8
  -2   1 -11 1267.88 416.696  13
   2   1  11 1481.39 469.349   6
  -2  -1 -11 1951.52 491.417   3
  -2  -1 -11 1511.58 515.755  13
   2  -1  11 1444.90 412.278   8
  -2  -1 -11 1759.60 649.348  10
   2   1  11 1833.19 456.932  16
   2  -1  11 1771.06 545.802   6
   2  -1  12 3704.12 543.577   8
   2   1  12 3407.14 572.355   8
   2   1  12 2389.08 547.726   6
  -2   1 -12 3840.38 610.086   3
  -2   1 -12 3551.70 775.892  10
  -2  -1 -12 3652.14 653.934  13
   2   1  12 3190.85 542.094  16
  -2  -1 -12 3015.07 767.909  10
  -2  -1 -12 4030.03 597.756   3
   2  -1  12 2766.39 613.405   6
  -2   1 -13 1512.46 665.123  10
   2   1  13 2307.34 547.965   8
   2  -1  13 2419.58 496.980   8
  -2  -1 -13 1961.07 654.672   7
   2   1  13 2486.17 517.236  16
  -2  -1 -13 1953.39 510.881   3
   2  -1  13 1347.49 567.843   6
  -2  -1 -13 2568.79 792.358  10
   2   1  13 2145.57 579.552   6
  -2   1 -13 2189.76 533.822   3
  -2  -1 -13 1562.46 511.829  13
  -2  -1 -14 5019.99 652.287   3
   2  -1  14 3697.83 549.587   8
  -2  -1 -14 3728.35 592.379  13
  -2   1 -14 5251.79 671.642   3
   2  -1  14 3056.90 687.910   6
   2   1  14 4295.65 624.454   8
  -2  -1 -14 3330.77 798.362  10
  -2  -1 -14 4517.08 752.140   7
   2   1  14 3990.10 671.548   6
  -2   1 -14 3129.50 725.665  10
   2   1  14 4415.15 565.499  16
   2   1  15 3271.64 538.151   8
  -2  -1 -15 2928.41 508.915  13
  -2  -1 -15 4083.40 749.009   7
  -2   1 -15 3202.42 540.517   3
  -2   1 -15 3053.61 711.555  10
  -2  -1 -15 3047.63 744.742  10
   2   1  15 2549.47 608.895   6
   2  -1  15 2508.92 431.642   8
   2  -1  15 3073.32 685.477   6
  -2  -1 -15 3851.82 558.203   3
   2   1  16 1364.56 427.210   8
  -2  -1 -16 1172.89 542.436   7
  -2  -1 -16 957.495 331.037  13
  -2   1 -16 1296.18 564.403   7
   2  -1  16 1271.15 388.790   8
  -2   1 -16 1599.52 411.293   3
   2  -1  16 1233.27 512.877   6
  -2   1 -16 957.129 537.924  10
  -2  -1 -16 1253.59 394.833   3
  -2  -1 -16 1889.75 654.863  10
   2  -1  17 1861.30 415.400   9
   2   1  17 4141.98 556.139   6
   2   1  17 3508.94 441.371   8
  -2   1 -17 2470.66 501.131  10
  -2  -1 -17 2742.20 519.119   7
  -2   1 -17 2626.46 511.213   7
  -2   1 -17 2936.85 389.574   3
  -2  -1 -17 2385.19 559.828  10
  -2  -1 -17 3069.94 421.279   3
  -2  -1 -18 473.386 218.242   3
  -2   1 -18 597.007 217.254   3
   2   2 -19 1838.60 527.522  10
   2  -2 -19 1132.95 481.460  10
   2   2 -19 1173.47 291.550   3
  -2   2  19 2117.06 333.882   8
   2  -2 -19 1355.01 346.888  13
   2  -2 -19 1267.09 313.589   3
   2  -2 -18 587.631 583.686  10
   2   2 -18 656.747 324.088   3
   2  -2 -18 98.3272 303.280   3
   2  -2 -18 544.620 386.202  13
  -2   2  18 111.703 286.072  16
  -2   2  18 580.499 300.929   8
   2  -2 -17 212.653 443.494  13
  -2   2  17 219.720 333.374   8
   2  -2 -17 519.125 617.936  10
   2   2 -17 186.404 340.628   3
  -2  -2  17 116.218 404.349   5
   2  -2 -17 299.944 354.944   3
  -2   2  17-19.5102 329.888  16
  -2   2  16 7453.10 652.853   8
   2  -2 -16 6274.68 626.527   3
  -2  -2  16 4493.73 681.314   5
   2   2 -16 6709.66 648.542   3
   2  -2 -16 6131.62 923.471  10
   2  -2 -16 6871.04 806.211  13
  -2   2  15 6204.99 620.401   8
   2   2 -15 4360.13 564.364  13
  -2  -2  15 4396.89 715.242   5
   2  -2 -15 6456.56 828.309  13
   2  -2 -15 5895.37 612.164   3
  -2  -2  14 9072.07 884.738   5
  -2   2  14 6997.76 610.736   6
   2  -2 -14 9483.56 731.715   3
   2  -2 -14 8887.46 1046.82  10
  -2  -2  14 8875.88 695.890  12
   2  -2 -14 9754.12 928.152  13
  -2  -2  13 7155.22 819.027   5
  -2  -2  13 7032.23 610.124   3
  -2  -2  13 7736.17 689.250  12
  -2   2  13 6373.87 576.311   6
  -2  -2  12 252.894 328.135   3
  -2  -2  12 674.732 397.157  12
   2  -2 -12 473.435 556.002  10
  -2  -2  12 235.650 333.943   7
   2   2 -11 4284.12 871.356   1
  -2  -2  11 6805.41 565.135   7
  -2   2  11 5705.08 502.588   3
   2  -2 -11 5060.98 661.372   4
  -2  -2  11 6196.18 541.176   3
  -2  -2  11 6261.52 672.321  12
  -2  -2  10 1976.16 359.795   3
  -2  -2  10 2259.18 512.762  12
   2  -2 -10 1437.75 473.540   1
   2   2 -10 1785.16 625.556   1
  -2  -2  10 1614.96 348.455   7
  -2   2  10 2292.83 432.415   5
  -2  -2  10 1774.87 524.962   5
  -2   2  10 1928.29 338.977   3
   2  -2  -9 1458.20 526.508   1
  -2   2   9 1024.68 320.103   5
   2  -2  -9 1164.93 348.688   8
  -2  -2   9 945.822 340.294  14
  -2   2   9 889.320 272.822   3
  -2  -2   9 1101.07 303.344   3
  -2  -2   9 1156.38 443.159  12
   2  -2  -9 745.164 446.561   4
   2   2  -9 1009.33 458.173   1
  -2  -2   9 1342.73 324.290   7
   2  -2  -8 25914.1 1172.03   4
   2  -2  -8 31695.6 1036.76   8
   2  -2  -8 32114.4 1417.74   1
   2   2  -8 32689.1 1733.74   1
  -2  -2   8 32346.9 1037.35  14
  -2  -2   8 32539.1 917.702   3
  -2  -2   8 27037.9 1137.86   5
  -2   2   8 29910.1 844.460   3
  -2  -2   8 31033.3 911.197   7
  -2  -2   7 60063.1 1484.98   5
   2  -2  -7 60731.8 1495.45   4
  -2  -2   7 60523.8 1576.16  12
   2  -2  -7 60724.2 1332.50   8
  -2   2   7 57238.2 1920.76   1
  -2  -2   7 60068.4 1167.95   7
  -2  -2   7 61246.0 1321.43  14
   2   2  -7 64667.5 2289.41   1
  -2  -2   7 61219.8 1186.36  10
   2   2  -6 20393.6 1330.61   1
   2  -2  -6 20318.7 897.641   1
   2   2  -6 16501.1 1703.29   1
  -2   2   6 17252.8 903.271   1
   2   2  -5 36412.8 2135.54   1
   2   2  -5 37489.3 1642.72   1
   2  -2  -5 39099.7 995.831   1
   2  -2  -4 77489.9 1015.68   1
   2   2  -4 126344. 3482.58   1
   2   2  -3 233122. 4428.98   1
  -2  -2   2 24679.2 1555.73   1
   2   2  -2 29357.3 1568.16   1
  -2   2   2 26159.5 1430.69   2
   2   2  -1 116845. 2848.10   1
  -2   2   1 114167. 2739.75   2
  -2   2   1 109136. 1111.72   1
  -2  -2   1 113269. 2826.75   1
  -2  -2   0 65140.5 2054.34   1
  -2   2   0 66764.7 1198.02   1
   2  -2   0 67303.7 2096.72   2
   2   2   0 70395.9 2114.77   1
  -2  -2  -1 80334.8 2299.10   1
  -2   2  -1 79406.8 1590.89   1
   2   2   1 83183.2 2260.01   1
   2  -2   1 81212.0 2302.63   2
  -2   2  -2 15737.8 865.504   1
   2  -2   2 16010.3 920.403   1
   2   2   2 16797.0 1078.40   1
  -2  -2  -2 17878.7 1203.85   1
  -2  -2  -3 15704.7 1167.30   1
  -2   2  -3 14065.8 931.678   1
   2  -2   3 12831.8 940.305   1
   2   2   3 12766.5 1054.62   1
  -2  -2  -4 36851.2 1726.70   1
   2  -2   4 32637.6 1535.32   1
  -2   2  -4 33555.7 1484.76   1
   2   2   4 31956.9 1555.52   1
  -2  -2  -5 103904. 1575.07   3
   2   2   5 106302. 1576.17   8
  -2   2  -5 99916.3 2730.88   1
  -2  -2  -5 101855. 2998.32   1
  -2  -2  -5 108253. 2005.55  13
  -2  -2  -5 107149. 1991.59  10
  -2  -2  -5 112178. 1859.33   7
   2  -2   5 106107. 1515.87   7
   2  -2   5 102322. 1730.99  12
   2  -2   6 16704.9 913.792   5
  -2   2  -6 15623.0 1253.35   1
  -2  -2  -6 15700.6 1325.43   1
  -2   2  -6 17098.7 741.447   3
  -2  -2  -6 18172.1 916.129  13
   2  -2   6 18848.4 917.969   6
   2   2   6 17198.2 721.300   8
   2  -2   6 16889.5 788.062  12
  -2  -2  -6 17662.6 853.322   7
  -2  -2  -6 16188.0 717.767   3
  -2  -2  -6 16621.3 916.605  10
   2  -2   6 15216.1 640.285   8
   2  -2   7 8387.56 756.281   5
   2   2   7 8708.11 577.593   8
  -2  -2  -7 7532.47 743.175  10
  -2   2  -7 6771.31 957.878   1
  -2  -2  -7 8794.91 685.118   7
   2  -2   7 8426.76 608.070  12
  -2  -2  -7 8506.65 584.392   3
  -2  -2  -7 8667.50 1123.07   1
   2  -2   7 7307.94 510.224   8
  -2  -2  -7 8309.02 728.357  13
   2  -2   7 8815.96 720.571   6
  -2   2  -7 8178.48 578.857   3
   2  -2   8 15193.0 996.533   5
  -2   2  -8 16888.9 838.653   3
   2   2   8 15436.7 770.622   8
  -2   2  -8 13699.2 1360.15   1
  -2  -2  -8 16758.9 966.254   7
   2  -2   8 14840.1 722.687   8
  -2  -2  -8 16732.5 996.608  13
  -2  -2  -8 16131.9 803.821   3
   2  -2   8 17781.7 1021.21   6
   2  -2   8 16118.7 807.364  12
  -2  -2  -8 17071.3 1026.58  10
  -2  -2  -8 13468.0 1451.16   1
   2  -2   9 18377.6 1098.95   5
  -2  -2  -9 17914.0 914.001   3
   2  -2   9 16390.6 803.611   8
  -2  -2  -9 17805.1 1159.23  10
  -2  -2  -9 18827.7 1118.99  13
  -2   2  -9 11886.1 1349.64   1
   2  -2   9 19318.1 1095.28   6
  -2  -2  -9 17960.0 1088.73   7
   2   2   9 17986.2 885.670   8
   2  -2   9 18516.2 879.010  12
  -2   2  -9 19073.4 942.748   3
  -2  -2  -9 11295.0 1504.39   1
   2  -2  10 479.816 323.626   8
  -2   2 -10 406.805 359.529   3
  -2  -2 -10 575.406 498.644  13
   2   2  10 287.427 354.986   8
   2  -2  10 650.308 340.963  12
   2  -2  10 531.476 514.633   6
   2  -2  10-115.028 447.126   5
  -2  -2 -10 710.296 468.299   7
  -2  -2 -10 753.263 355.120   3
   2   2  10 385.101 374.587   6
  -2  -2 -10 615.650 602.397  10
  -2   2 -11 8305.80 730.263   3
   2  -2  11 6449.43 600.136   8
  -2  -2 -11 6373.79 825.112   7
  -2  -2 -11 6584.20 937.021  10
  -2  -2 -11 7929.84 692.488   3
   2   2  11 7159.30 710.268   6
  -2  -2 -11 8295.80 842.148  13
   2   2  11 7379.48 685.572   8
   2  -2  11 6948.81 760.074   5
   2  -2  11 6962.27 611.251  12
   2   2  12 2428.31 530.618  16
  -2   2 -12 1446.39 634.655  10
  -2  -2 -12 893.405 567.335   7
   2  -2  12 1547.19 428.592   8
   2   2  12 1505.72 479.157   8
  -2  -2 -12 1989.01 780.385  10
  -2   2 -12 1544.53 474.448   3
  -2  -2 -12 1753.82 452.461   3
   2  -2  12 2101.59 401.813  12
   2   2  12 1274.31 487.089   6
  -2  -2 -12 1905.77 563.675  13
   2  -2  12 2278.54 662.931   6
  -2  -2 -13 12742.9 861.739   3
  -2  -2 -13 11705.3 1048.97   7
  -2   2 -13 10816.2 1036.57  10
   2   2  13 12594.0 891.761   8
   2  -2  13 10879.0 1030.10   6
   2  -2  13 10590.9 763.587   8
   2   2  13 12839.5 862.704  16
  -2  -2 -13 11976.1 981.048  13
  -2   2 -13 13627.9 907.955   3
   2   2  13 12087.5 977.584   6
  -2  -2 -13 11615.2 1155.24  10
   2   2  14 1592.46 479.347  16
   2  -2  14 1177.45 390.138   8
  -2  -2 -14 1603.31 448.086   3
  -2  -2 -14 1671.00 515.010  13
  -2   2 -14 1549.75 423.277   3
  -2  -2 -14 1346.72 623.201   7
   2   2  14 1865.09 531.865   6
   2   2  14 1603.23 506.540   8
   2  -2  14 1461.52 616.373   6
  -2  -2 -14 1196.21 720.466  10
  -2   2 -15 3973.51 673.796  10
   2   2  15 5233.26 578.185  16
  -2  -2 -15 4287.34 718.970   7
   2   2  15 4846.02 598.275   8
  -2  -2 -15 5047.05 573.276   3
  -2  -2 -15 4686.64 605.254  13
  -2  -2 -15 4011.18 751.127  10
  -2   2 -15 4642.73 543.796   3
   2   2  15 3955.41 636.175   6
   2  -2  15 3599.90 476.835   8
   2  -2  15 3238.23 636.283   6
   2   2  16 1163.38 463.442   6
  -2  -2 -16 971.841 564.396  10
  -2   2 -16 1977.60 382.290   3
  -2  -2 -16 2179.91 423.079  13
  -2   2 -16 2054.31 614.335   7
  -2   2 -16 1569.63 505.400  10
  -2  -2 -16 2054.50 539.218   7
  -2  -2 -16 2143.37 399.894   3
   2   2  16 2054.11 446.405   8
  -2  -2 -17 2567.60 348.625   3
  -2   2 -17 1539.13 448.007   7
   2   2  17 2323.52 477.572   6
  -2  -2 -17 1125.23 287.787  13
   2   2  17 2769.70 393.155   8
  -2   2 -17 1775.72 315.251   3
   2  -2  17 1240.39 377.358   9
  -2  -2 -17 2068.14 488.793  10
  -2  -2 -17 1525.77 376.059   7
  -2   3  19 1018.04 278.226   8
   2  -3 -19 581.416 384.456  10
   2  -3 -19 308.960 272.691  13
  -2   3  18 804.883 312.565  16
   2   3 -18 619.378 269.934   3
   2  -3 -18 9.84485 263.248   3
  -2   3  18 861.265 335.077   8
   2  -3 -18 615.396 355.383  13
   2  -3 -18 426.571 504.907  10
  -2   3  17 3081.47 489.027   8
   2  -3 -17 2410.69 514.629  13
   2  -3 -17 1677.31 367.902   3
   2   3 -17 2506.53 408.323   3
   2  -3 -17 2607.19 691.404  10
  -2  -3  17 1406.12 481.568   5
   2   3 -16 2986.78 488.448   3
  -2  -3  16 2122.83 591.237   5
   2  -3 -16 3037.07 463.387   3
   2  -3 -16 3197.63 632.799  13
  -2   3  16 4005.83 524.477   8
   2  -3 -16 3207.20 766.671  10
  -2   3  15 9013.22 726.021   8
  -2  -3  15 7551.86 655.734  12
   2  -3 -15 7347.51 631.409   3
  -2   3  15 5469.23 574.929   6
  -2  -3  15 7631.97 860.308   5
   2   3 -15 7369.85 664.963   3
   2  -3 -15 8756.35 893.094  13
   2  -3 -15 7635.94 988.899  10
  -2  -3  14 1041.91 436.039  12
   2  -3 -14 1280.18 394.114   3
  -2   3  14 845.917 340.046   6
   2  -3 -14 1756.46 750.388  10
   2  -3 -14 1537.66 598.570  13
  -2  -3  13 2560.21 501.366   7
   2  -3 -13 2272.47 427.461   3
  -2  -3  13 2548.53 670.835   5
   2  -3 -13 2489.85 632.967  13
  -2  -3  13 2311.00 516.682  12
   2  -3 -13 2782.90 566.683   4
   2  -3 -13 2366.72 730.932  10
  -2  -3  12 4343.34 653.580  12
   2  -3 -12 3744.12 752.887  10
  -2  -3  12 2925.57 460.843   7
  -2  -3  12 3280.53 452.379   3
   2  -3 -12 3023.27 596.461   4
  -2  -3  11-267.916 365.327   7
  -2  -3  11 402.108 312.179   3
  -2  -3  11 182.897 423.988  12
  -2  -3  10 3529.84 604.589  12
   2  -3 -10 3326.72 633.726  10
  -2  -3  10 4124.88 494.081   7
   2   3 -10 3286.38 808.981   1
  -2   3   9 6093.57 456.060   3
  -2  -3   9 6749.16 496.547   3
   2  -3  -9 7330.17 627.819   8
  -2  -3   9 7122.57 532.674   7
  -2  -3   9 6976.58 632.102  14
  -2  -3   9 6562.73 703.600  12
   2  -3  -9 7447.13 774.837  10
  -2  -3   9 5840.09 702.345   5
  -2  -3   8 7831.69 742.772  12
   2   3  -8 7968.99 1026.55   1
  -2  -3   8 9006.70 526.923   3
  -2  -3   8 8160.86 550.712  10
  -2  -3   8 8864.71 632.149  14
   2  -3  -8 8902.92 634.138   8
   2  -3  -8 8026.92 753.367  10
   2  -3  -8 8552.78 793.665   1
  -2  -3   8 8935.27 576.010   7
  -2   3   8 7343.22 446.842   3
   2  -3  -8 8228.73 655.208   6
  -2  -3   7 34747.7 1245.20   5
  -2  -3   7 34605.6 986.333   7
   2  -3  -7 36780.0 1102.65   8
   2  -3  -7 31180.7 1274.34   4
  -2  -3   7 31533.9 1039.04  14
   2  -3  -7 33729.3 1126.97   6
  -2  -3   7 35917.8 981.684  10
  -2  -3   7 35269.7 903.513   3
  -2   3   7 30470.5 1236.18   1
   2  -3  -7 38734.7 1264.21  10
   2  -3  -7 34791.3 1342.43   1
  -2  -3   6 121271. 1737.60   7
  -2  -3   6 122111. 2320.15  12
   2  -3  -6 117544. 2086.50   1
   2  -3  -6 126586. 1883.52   8
  -2   3   6 113119. 1938.59   1
  -2  -3   6 128384. 2127.00   5
  -2  -3   6 124285. 1861.70  14
   2  -3  -6 124384. 2277.59   4
  -2  -3   6 120943. 1621.59  10
   2  -3  -6 118568. 1935.66   6
   2  -3  -5 52920.4 1161.53   1
  -2   3   5 49441.6 998.953   1
   2   3  -4 30093.0 2265.38   1
  -2   3   3 10128.5 1166.09   2
   2   3  -3 10661.1 1245.28   1
   2   3  -2 2956.12 749.033   1
  -2   3   2 2487.22 226.989   1
  -2  -3   2 3139.42 799.132   1
  -2   3   1 2807.62 644.034   2
   2   3  -1 3033.39 749.762   1
  -2  -3   1 3920.83 848.391   1
  -2   3   1 3833.52 481.204   1
  -2   3   0 13426.2 716.497   1
  -2   3   0 12617.1 843.496   1
   2   3   0 14632.6 1188.05   1
  -2  -3   0 14046.7 1214.89   1
   2   3   1 42562.1 1942.89   1
  -2  -3  -1 46638.3 2040.96   1
   2  -3   1 42071.7 1884.34   2
  -2   3  -1 40641.3 1325.62   1
  -2   3  -2 62317.5 1769.19   1
   2   3   2 65379.4 2360.91   1
  -2  -3  -2 69790.6 2476.15   1
  -2   3  -3 111414. 2624.30   1
   2  -3   3 108746. 3098.22   2
   2   3   3 106541. 3093.95   1
  -2  -3  -3 107900. 1991.92  10
   2  -3   3 102048. 1693.52  12
   2  -3   4 15697.6 959.226   6
  -2  -3  -4 16113.6 848.731  10
   2  -3   4 15509.8 1295.44   2
   2  -3   4 15940.9 875.178   5
   2  -3   4 15914.3 759.527  12
  -2  -3  -4 15469.7 796.380   7
  -2  -3  -4 13015.3 757.228   4
  -2  -3  -4 15252.2 794.983  13
  -2  -3  -4 14607.8 682.405  11
  -2   3  -4 14901.1 1094.57   1
  -2  -3  -4 14675.3 634.115  17
  -2  -3  -4 17476.7 1390.93   1
  -2  -3  -5 28420.6 850.619   3
  -2   3  -5 27973.5 1562.23   1
  -2  -3  -5 31515.5 1138.58   7
  -2  -3  -5 30687.1 1875.09   1
  -2  -3  -5 24421.9 1153.00  10
  -2  -3  -5 28053.0 911.812  11
   2  -3   5 30176.5 885.116   7
   2  -3   5 30178.5 1047.09  12
   2  -3   5 33565.8 1351.25   6
  -2  -3  -5 29225.3 886.858  17
   2  -3   5 29167.8 1174.95   5
   2   3   5 31476.5 926.528   8
  -2  -3  -5 29452.0 1144.50  13
  -2  -3  -5 25888.6 1056.46   4
  -2  -3  -6 9739.59 574.375   3
   2  -3   6 9720.42 803.952   5
  -2   3  -6 9597.14 561.461   3
  -2  -3  -6 9436.86 583.153  17
  -2  -3  -6 10100.6 769.881   7
  -2  -3  -6 9572.56 576.443  11
  -2  -3  -6 9812.94 1209.58   1
  -2  -3  -6 10575.4 810.738  10
  -2  -3  -6 9943.31 773.648  13
  -2  -3  -6 7870.75 697.166   4
  -2   3  -6 8387.92 969.335   1
   2  -3   6 9499.23 578.228   7
   2  -3   6 10433.6 885.534   6
   2  -3   6 10597.0 707.212  12
   2  -3   6 9439.12 548.236   8
   2   3   6 10595.1 609.181   8
   2   3   7 456.904 287.390   8
  -2  -3  -7 328.654 421.172   7
  -2  -3  -7 505.180 388.946   4
  -2  -3  -7 1.27453 621.948   1
  -2   3  -7 48.7539 519.265   1
  -2   3  -7 444.678 277.346   3
   2  -3   7-0.89994 475.311   5
  -2  -3  -7 464.143 282.869   3
  -2  -3  -7 514.146 485.632  10
  -2  -3  -7 339.652 385.629  13
   2  -3   7 322.819 449.314   6
   2  -3   7 506.373 373.809  12
   2  -3   7 333.296 260.022   8
  -2  -3  -7 358.808 280.107  11
  -2   3  -8 15072.6 781.780   3
   2  -3   8 14394.6 987.263   5
   2   3   8 16203.8 815.746   8
   2  -3   8 14425.1 1071.49   6
  -2  -3  -8 14082.3 743.513   3
  -2   3  -8 11013.4 1299.45   1
   2  -3   8 15545.5 866.189  12
  -2  -3  -8 14410.8 979.667   7
   2  -3   8 12314.1 694.895   8
  -2  -3  -8 11847.7 1553.60   1
  -2  -3  -8 15157.1 962.221  13
  -2  -3  -8 12981.5 1029.53  10
  -2  -3  -8 13846.0 688.286  11
  -2  -3  -8 11821.2 806.810   4
   2   3   9 15211.5 845.146   8
  -2  -3  -9 13126.5 1048.49  10
  -2   3  -9 14817.9 829.683   3
   2  -3   9 15392.7 1070.44   5
   2  -3   9 16177.8 1156.29   6
  -2  -3  -9 14758.4 996.863  13
  -2  -3  -9 15049.1 816.315   3
   2  -3   9 12160.6 726.930   8
  -2  -3  -9 14228.0 1013.82   7
   2  -3  10 12989.2 1068.53   5
   2  -3  10 14965.8 1154.93   6
  -2   3 -10 14384.4 854.215   3
   2   3  10 14444.6 876.015   8
  -2  -3 -10 12999.2 1032.52  13
  -2  -3 -10 13349.5 1046.13   7
  -2  -3 -10 11774.6 1116.17  10
   2  -3  10 15489.6 905.900  12
  -2  -3 -10 13738.6 820.704   3
   2   3  11 1771.32 496.891   6
   2  -3  11 2391.45 449.395   8
   2   3  11 2199.69 478.478   8
  -2  -3 -11 1641.15 625.466   7
  -2  -3 -11 1587.36 718.984  10
  -2  -3 -11 2810.84 653.925  13
   2  -3  11 2183.58 477.889  12
  -2   3 -11 2923.65 495.314   3
   2  -3  11 2916.21 718.590   6
   2  -3  11 2433.86 612.749   5
  -2  -3 -11 1933.16 461.837   3
  -2  -3 -12 9648.74 996.683   7
   2  -3  12 7821.39 773.556   5
   2  -3  12 7030.58 625.543   8
   2   3  12 9415.72 805.129   8
   2  -3  12 8763.51 706.981  12
  -2  -3 -12 7372.76 1054.86  10
  -2  -3 -12 8706.47 892.915  13
   2  -3  12 8487.77 971.094   6
  -2  -3 -12 9511.57 755.619   3
  -2   3 -12 9607.54 742.399   3
   2   3  12 8590.43 808.198   6
  -2  -3 -13-183.015 532.972   7
   2   3  13 77.9059 442.380   8
  -2  -3 -13-117.342 675.863  10
  -2   3 -13-193.917 353.356   3
   2   3  13-278.144 451.358  16
  -2  -3 -13-57.0979 472.763  13
   2   3  13 603.892 448.689   6
  -2  -3 -13 107.550 355.487   3
   2  -3  13 23.1610 402.608   5
  -2  -3 -14-99.7669 342.692   3
   2   3  14-202.714 405.912   8
  -2  -3 -14-453.121 532.806   7
   2   3  14 415.178 407.926  16
  -2   3 -14 99.5797 327.409   3
  -2  -3 -14 267.052 459.549  13
   2  -3  14 410.692 477.460   6
   2   3  14 168.257 437.113   6
  -2  -3 -14 951.941 671.520  10
  -2  -3 -15 1131.70 628.769  10
  -2  -3 -15 1520.22 482.522   7
   2   3  15 2231.38 470.809   8
  -2  -3 -15 1961.04 398.366   3
   2   3  15 2686.05 498.385  16
  -2   3 -15 1364.18 498.595  10
  -2   3 -15 2029.73 395.027   3
   2   3  15 825.923 431.957   6
  -2  -3 -15 1833.31 480.837  13
  -2  -3 -16 115.053 383.497   7
   2  -3  16 186.525 364.448  15
   2   3  16 274.764 330.723   8
  -2  -3 -16-294.611 477.422  10
  -2  -3 -16 409.317 279.003   3
   2  -3  16 98.7234 371.278   9
  -2  -3 -16 205.084 328.198  13
   2   3  16 123.522 358.650   6
  -2   3 -16 102.312 242.691   3
  -2  -3 -17 3844.23 516.727  10
  -2  -3 -17 2923.28 365.003  13
   2  -3  17 939.993 315.517   9
  -2   3 -17 1711.56 438.418   7
   2   3  17 3099.71 376.339   8
  -2  -3 -17 2227.46 300.519   3
  -2  -4  18 613.919 318.457   5
  -2   4  18 1401.55 324.073  16
   2  -4 -18 452.325 304.556  13
  -2   4  18 1341.63 314.099   8
   2  -4 -18 293.418 408.119  10
   2  -4 -17 256.064 507.904  10
  -2  -4  17 648.038 425.240   5
   2   4 -17 490.157 253.995   3
   2  -4 -17 625.951 261.458   3
   2  -4 -17 1495.16 432.408  13
  -2   4  17 748.093 342.696   8
   2   4 -16 644.106 313.915   3
  -2  -4  16 1173.68 504.932   5
   2  -4 -16 656.084 591.329  10
   2  -4 -16 1085.17 325.718   3
  -2   4  16 1229.61 413.640   8
   2  -4 -16 693.519 488.500  13
   2   4 -15 956.160 330.286   3
   2  -4 -15 440.465 305.483   3
  -2   4  15 747.838 405.277   8
   2  -4 -15 318.765 600.506  10
   2  -4 -15 1534.90 593.679  13
  -2  -4  15-59.5846 370.120  12
  -2  -4  15 683.526 579.928   5
  -2   4  15 746.201 348.340   6
   2  -4 -14 1137.52 361.906   3
  -2  -4  14 1640.75 643.901   5
   2  -4 -14 1928.59 595.838  13
   2  -4 -14 846.106 470.700   4
   2  -4 -14 1697.89 745.191  10
   2   4 -14 1318.62 390.387   3
  -2  -4  14 1560.88 498.814  12
   2  -4 -13 7661.84 607.843   3
   2  -4 -13 9271.47 910.660  13
  -2  -4  13 8936.86 815.703  12
  -2  -4  13 9289.75 761.347   7
   2  -4 -13 6866.31 778.344   4
   2  -4 -13 8143.89 989.953  10
   2  -4 -12 3677.71 646.789  13
   2  -4 -12 4054.18 772.187  10
  -2  -4  12 3456.40 518.179   7
  -2  -4  12 3909.69 646.498  12
   2  -4 -12 2705.70 402.716   3
   2  -4 -12 2585.05 641.534   4
  -2  -4  11 11920.9 676.574   3
   2  -4 -11 16065.1 1049.33  13
  -2  -4  11 15798.7 873.423   7
   2  -4 -11 12774.3 1042.26   4
   2  -4 -11 12264.6 753.089  11
  -2  -4  11 14346.5 1098.51   5
  -2  -4  11 17086.4 1078.17  12
   2  -4 -11 14271.1 1150.35  10
   2  -4 -11 12415.4 719.333   3
   2  -4 -10 8896.38 601.428   3
  -2  -4  10 10470.7 969.211   5
  -2  -4  10 9284.34 579.434   3
   2  -4 -10 9908.37 624.737  17
   2  -4 -10 8488.40 916.957   4
   2  -4 -10 9201.81 934.067  10
   2  -4 -10 10315.7 839.789  13
  -2  -4  10 12119.3 751.580   7
  -2  -4  10 12280.8 892.728  12
   2   4  -9 9541.30 1277.07   1
  -2  -4   9 8907.38 628.323   7
  -2  -4   9 9722.01 767.487  14
   2  -4  -9 10305.2 746.740   8
  -2  -4   9 9589.55 817.737  12
   2  -4  -9 9914.04 875.008  10
  -2  -4   8 5194.41 488.645   7
   2  -4  -8 5961.74 646.351   6
   2   4  -8 4599.30 902.372   1
   2  -4  -8 4748.70 653.418  10
  -2  -4   8 5103.43 639.343  12
   2  -4  -8 4677.47 673.965   4
  -2  -4   8 5383.53 558.344  14
   2  -4  -8 4830.14 530.812   8
  -2  -4   8 4542.29 653.518   5
  -2  -4   8 5012.46 417.829   3
  -2  -4   8 5106.17 489.731  10
  -2  -4   7 15593.8 616.333   3
   2  -4  -7 15227.0 954.850   6
  -2  -4   7 17198.6 779.420   7
   2  -4  -7 16485.2 823.380   8
  -2  -4   7 17671.3 851.949  14
   2  -4  -7 16468.0 941.049  10
  -2  -4   7 15499.6 950.390  12
  -2  -4   7 16311.8 738.200  10
   2   4  -7 18028.7 1586.79   1
  -2  -4   7 16062.8 970.112   5
   2  -4  -6 2369.90 306.347   1
   2   4  -6 5243.79 883.057   1
  -2  -4   6 4441.40 462.960   7
   2  -4  -6 4295.71 537.351   6
  -2  -4   6 4918.19 496.344  14
   2  -4  -6 4304.62 474.768   8
  -2  -4   6 3871.96 570.907  12
   2  -4  -6 3851.48 512.862  10
  -2  -4   6 4357.39 413.618  10
  -2  -4   5 121397. 1880.88   7
   2  -4  -5 125342. 2324.24   4
   2  -4  -5 122006. 1891.05   8
  -2  -4   5 122011. 2197.31   5
  -2  -4   5 126967. 1924.11  14
  -2  -4   5 123613. 1782.17  10
  -2  -4   5 126144. 2309.37  12
   2  -4  -4 48684.0 1410.58   4
   2  -4  -4 47229.6 1115.36   8
  -2  -4   4 47585.5 1106.63  10
  -2  -4   4 47894.7 1171.25   7
   2  -4  -4 46092.6 1240.43  15
  -2  -4   4 46239.1 1320.35   5
   2  -4  -4 46984.6 1399.48   6
  -2  -4   4 48916.8 1162.19  14
  -2  -4   3 25988.9 1014.66  12
   2  -4  -3 24353.1 921.549  15
   2  -4  -3 24412.4 1024.32   6
  -2  -4   3 26132.3 880.533   7
  -2   4   3 24919.6 646.033   1
  -2  -4   3 26468.9 851.859  10
  -2   4   3 23907.1 598.734   1
   2  -4  -2 31495.4 1011.43   9
  -2  -4   2 33879.2 977.996  10
  -2  -4   2 32929.8 979.770   7
   2  -4  -2 32226.4 1033.49  15
   2  -4  -2 35083.0 1202.31   6
  -2   4   2 36277.5 1033.97   1
  -2   4   2 35897.6 1102.00   1
   2   4  -1 191.605 259.487   2
   2  -4  -1 253.999 286.212   9
  -2   4   1 385.019 286.728   1
  -2   4   1 267.812 344.946   1
  -2   4   1 87.8937 462.195   2
   2  -4  -1 331.496 373.180   6
  -2  -4   1 584.431 313.800   4
  -2  -4   1-388.181 664.863   1
  -2  -4   1 362.220 329.802  10
   2  -4  -1 188.525 296.482  15
  -2  -4   0 2223.59 398.250   4
   2  -4   0 2698.64 428.245  15
  -2  -4   0 1707.20 338.427  11
   2  -4   0 2268.26 483.043   6
   2  -4   0 2315.45 387.985   9
  -2  -4   0 2872.84 837.118   1
  -2  -4   0 2230.90 423.950  10
  -2   4   0 2208.23 451.274   1
  -2   4   0 2383.62 583.860   1
   2  -4   0 2044.53 370.031   5
  -2   4  -1 8093.61 952.079   1
   2  -4   1 8424.97 583.426   5
  -2  -4  -1 8204.49 607.911   4
  -2  -4  -1 9234.53 588.017  11
   2  -4   1 8088.49 538.599  12
   2  -4   1 10124.5 695.621  15
   2  -4   1 8788.97 616.941   9
  -2  -4  -1 9222.73 663.169  10
  -2   4  -1 8960.11 785.819   1
  -2  -4  -2 14044.4 839.567  10
  -2  -4  -2 14208.0 710.818  11
  -2   4  -2 12485.6 1243.33   1
  -2  -4  -2 15436.2 803.874   7
  -2  -4  -2 14869.7 708.094  13
  -2  -4  -2 14050.8 795.180   4
   2  -4   2 14451.6 714.306  12
   2  -4   2 15331.3 817.053   9
   2  -4   2 15062.6 941.755   6
  -2  -4  -2 15206.0 781.715   6
   2  -4   2 15162.0 765.612   5
  -2   4  -2 15620.1 1015.88   1
   2  -4   3 23847.7 1032.87   9
  -2  -4  -3 21207.5 973.527   6
  -2  -4  -3 21705.5 893.973  11
  -2  -4  -3 22181.6 932.643  13
   2  -4   3 23059.9 1101.73  15
  -2  -4  -3 21884.1 1032.31   4
   2  -4   3 20276.2 936.660   5
  -2  -4  -3 21196.7 1042.80  10
   2  -4   3 23743.1 928.752  12
   2  -4   3 21872.8 1577.49   2
  -2  -4  -3 22922.1 1002.22   7
  -2   4  -3 23424.3 1335.17   1
   2  -4   4 5513.69 442.034   7
   2   4   4 6082.42 447.694   8
   2  -4   4 5799.00 631.294   5
  -2  -4  -4 5485.43 631.876   4
  -2  -4  -4 5771.50 1032.10   1
  -2  -4  -4 5223.58 469.478  17
  -2  -4  -4 5040.37 592.942   7
  -2  -4  -4 5100.15 511.235  11
   2  -4   4 4982.83 843.483   2
  -2  -4  -4 5906.64 573.922  13
  -2  -4  -4 5851.18 633.671  10
  -2   4  -4 5307.68 783.809   1
   2  -4   4 5944.87 565.780  12
   2  -4   5 16980.2 760.690   7
  -2  -4  -5 18362.1 984.564  13
  -2   4  -5 16055.3 1292.80   1
  -2  -4  -5 18914.8 1697.48   1
   2   4   5 19059.9 771.332   8
  -2  -4  -5 16494.3 658.437   3
  -2  -4  -5 18131.4 1000.93  10
  -2  -4  -5 17720.6 838.194  11
   2  -4   5 18762.8 1053.04   5
   2  -4   5 18502.9 1195.10   6
  -2  -4  -5 17555.9 983.372   7
  -2  -4  -5 17138.7 769.538  17
  -2  -4  -5 18430.0 1004.88   4
   2  -4   5 18623.7 921.144  12
   2  -4   6 800.157 332.414   7
  -2  -4  -6 398.425 451.071   4
   2   4   6 854.069 324.369   8
  -2  -4  -6 524.536 712.030   1
   2  -4   6 980.484 502.348   5
  -2  -4  -6 787.106 378.241  13
   2  -4   6 650.143 411.684  12
  -2  -4  -6 809.901 469.607   7
  -2   4  -6 319.467 451.761   1
  -2  -4  -6 814.117 278.885   3
   2  -4   6 298.362 528.988   2
   2  -4   6 1040.51 584.624   6
  -2  -4  -6 815.600 328.144  11
  -2  -4  -6 497.196 482.984  10
  -2  -4  -7 8380.99 565.977   3
  -2  -4  -7 7374.49 1334.28   1
   2  -4   7 8839.44 884.583   5
  -2  -4  -7 7898.68 753.284   4
   2   4   7 8570.15 624.195   8
  -2  -4  -7 9952.16 818.903  13
  -2  -4  -7 8860.96 813.761   7
   2  -4   7 8406.25 631.662   7
   2  -4   7 5818.99 1094.98   2
   2  -4   7 9948.52 788.931  12
  -2  -4  -7 8228.11 624.929  17
  -2   4  -7 6536.97 1040.08   1
  -2  -4  -7 8436.60 851.818  10
  -2  -4  -7 8262.23 610.307  11
  -2  -4  -8 5787.91 521.442  11
   2   4   8 6773.05 610.250   8
  -2  -4  -8 4845.75 742.988  10
   2  -4   8 7103.90 721.886  12
  -2  -4  -8 5986.36 733.880   7
   2  -4   8 7084.30 836.564   5
  -2  -4  -8 6217.28 733.431  13
  -2  -4  -8 5893.89 687.037   4
  -2  -4  -8 6230.03 523.643   3
  -2   4  -8 5592.67 506.802   3
  -2  -4  -9 3158.70 657.422   7
   2  -4   9 3909.33 734.851   5
   2  -4   9 3887.17 741.769   6
  -2  -4  -9 3248.55 636.804  13
  -2  -4  -9 3401.79 529.816   4
  -2  -4  -9 2940.56 712.838  10
   2   4   9 3895.09 533.203   8
  -2   4  -9 2888.31 406.072   3
  -2  -4  -9 3368.38 442.538   3
  -2  -4  -9 3510.48 438.672  11
   2   4  10 2593.86 492.663   8
   2  -4  10 2157.00 616.751   5
  -2  -4 -10 2258.87 625.547   7
  -2  -4 -10 2307.69 425.623   3
   2  -4  10 2443.87 699.265   6
   2  -4  10 3635.45 613.754  12
  -2   4 -10 2251.82 415.601   3
  -2  -4 -10 2930.66 667.210  13
  -2  -4 -10 2001.55 440.822   4
  -2  -4 -10 1803.12 705.262  10
   2  -4  11 1805.36 592.499   5
  -2  -4 -11 2715.81 644.865  13
   2   4  11 1876.51 464.554   8
  -2  -4 -11 1886.00 640.401   7
  -2  -4 -11 2450.35 431.354   3
  -2   4 -11 1790.76 382.511   3
   2  -4  11 2240.38 511.576  12
   2  -4  11 2903.72 691.794   6
  -2  -4 -11 2170.31 800.659  10
   2   4  12 214.478 414.142   8
   2  -4  12 558.328 508.145   5
  -2   4 -12 622.843 327.208   3
  -2  -4 -12 549.006 551.086   7
  -2  -4 -12 322.769 501.502  13
   2  -4  12 418.115 402.835  12
   2   4  12 609.610 463.944   6
  -2  -4 -12 166.553 697.803  10
  -2  -4 -12 421.762 354.234   3
  -2  -4 -13 3910.61 492.358   3
  -2   4 -13 3256.26 439.954   3
  -2  -4 -13 4392.78 865.615  10
   2  -4  13 3415.04 604.239   5
   2   4  13 4552.47 656.744   6
   2  -4  13 4309.14 541.834  12
   2   4  13 4700.28 599.951   8
   2   4  13 4802.78 593.784  16
  -2  -4 -13 5190.99 697.681  13
  -2  -4 -13 2706.80 635.537   7
   2  -4  14 2274.13 571.716  15
  -2   4 -14 1929.89 344.806   3
  -2  -4 -14 1944.33 552.296   7
   2  -4  14 1807.36 454.017   5
   2   4  14 2150.57 506.795   6
   2   4  14 2567.04 505.652  16
  -2  -4 -14 1688.11 489.131  13
   2   4  14 2425.18 473.155   8
  -2  -4 -14 1870.58 378.563   3
  -2  -4 -14 2137.22 656.649  10
   2  -4  15 834.404 421.227   9
   2   4  15 600.459 356.830   8
  -2  -4 -15 1006.24 553.730  10
   2  -4  15 275.781 386.477  15
   2   4  15 1213.16 372.643  16
   2   4  15 856.878 440.295   6
  -2  -4 -15 574.602 272.926   3
  -2  -4 -15 621.377 385.912  13
  -2  -4 -16 1078.69 446.500  10
  -2  -4 -16 1035.29 331.934  13
   2   4  16 1426.05 355.583   8
   2   4  16 918.969 367.494   6
   2  -4  16 539.760 348.530   9
  -2  -4 -16 582.573 221.373   3
  -2  -5  18 756.484 314.170   9
  -2   5  18 736.860 249.059   8
  -2   5  18 1045.47 259.629  16
  -2  -5  18-8.21615 266.793  15
   2  -5 -18 200.453 241.253  13
  -2   5  17 903.908 304.125   8
   2  -5 -17 479.593 416.859  10
  -2  -5  17 215.932 325.838   5
   2  -5 -17 1017.66 339.496  13
  -2   5  16 3147.55 455.012   8
   2  -5 -16 3123.10 507.290  13
  -2  -5  16 2306.46 531.806   5
  -2  -5  16 3067.34 428.152  12
   2  -5 -16 2054.30 557.644  10
  -2  -5  15 1009.70 402.938  12
  -2  -5  15 1540.99 595.186   5
  -2   5  15 726.720 374.898   8
   2  -5 -15-360.367 515.762  10
  -2   5  15 455.731 346.673   6
   2  -5 -15 1109.73 491.922  13
  -2  -5  14 1040.77 606.338   5
   2  -5 -14 719.799 594.372  10
  -2  -5  14 1574.19 479.343  12
   2  -5 -14 889.102 494.239  13
   2  -5 -14 1259.94 499.203   4
   2  -5 -13 1514.59 646.730  10
  -2  -5  13 2683.49 562.474  12
  -2  -5  13 2195.60 704.206   5
   2  -5 -13 2719.39 608.840   4
   2  -5 -13 1957.45 568.513  13
  -2  -5  13 2532.89 539.577   7
   2  -5 -12 11882.8 1028.62   4
   2  -5 -12 14583.3 1015.40  13
   2  -5 -12 13622.4 1123.03  10
  -2  -5  12 12434.0 1130.51   5
  -2  -5  12 14797.0 904.511   7
  -2  -5  12 14793.0 1008.15  12
   2  -5 -11 872.091 628.912  10
   2  -5 -11 401.884 346.182  11
   2  -5 -11 959.198 561.351   4
  -2  -5  11 1335.53 561.058  12
   2  -5 -11 1093.63 503.538  13
   2  -5 -11 900.733 373.254  17
  -2  -5  11 1389.79 439.217   7
   2  -5 -10 14109.5 1101.93   4
  -2  -5  10 15870.1 1022.11  12
  -2  -5  10 16715.5 893.780   7
   2  -5 -10 15950.5 1149.13  10
   2  -5 -10 13467.5 785.753  17
   2  -5 -10 15301.0 1012.28  13
  -2  -5  10 14516.0 1147.62   5
  -2  -5   9 31141.8 1147.60   7
   2  -5  -9 30293.2 1321.03  13
   2  -5  -9 27274.6 1458.40   4
  -2  -5   9 30938.0 1325.38  12
   2  -5  -9 29814.7 1443.25  10
  -2  -5   9 25137.7 1415.13   5
   2  -5  -9 32320.4 1503.76   6
   2  -5  -8 11764.0 773.113   8
   2  -5  -8 10660.0 786.975  13
   2  -5  -8 10613.0 961.112   4
  -2  -5   8 11854.9 728.974   7
  -2  -5   8 11487.2 709.059  10
   2  -5  -8 11894.2 900.711   6
   2  -5  -8 11001.5 917.735  10
  -2  -5   8 11444.6 876.524  12
  -2  -5   8 12276.0 815.000  14
   2  -5  -7 5191.82 649.676  10
  -2  -5   7 6177.21 576.141  14
   2  -5  -7 5254.19 683.059   6
  -2  -5   7 6397.54 571.149   7
   2  -5  -7 6142.54 566.246   8
   2  -5  -7 5680.67 749.597   4
   2  -5  -7 5125.13 561.735  13
  -2  -5   7 5669.52 662.207  12
  -2  -5   7 5640.49 499.840  10
   2  -5  -6 24554.3 968.438   8
  -2  -5   6 25217.3 1001.21  14
   2   5  -6 28085.6 2015.64   1
   2  -5  -6 25382.4 1205.03   4
  -2  -5   6 23776.1 941.375   7
   2  -5  -6 22109.2 1170.81   6
  -2  -5   6 24536.9 867.597   4
   2  -5  -6 23443.1 966.177  13
   2  -5  -6 22083.5 1034.56  10
  -2  -5   6 23319.7 887.661  10
   2  -5  -5 88851.6 1717.18   8
  -2  -5   5 88965.7 1720.41   7
  -2  -5   5 91886.4 1751.60  14
   2   5  -5 105020. 3758.37   1
  -2  -5   5 86239.9 1644.49  10
   2  -5  -5 82074.6 1637.76  13
  -2  -5   5 92188.4 2016.18   5
  -2  -5   5 92276.1 2022.87  12
  -2  -5   5 93001.2 1597.36   4
   2  -5  -5 82947.5 2186.09   6
   2  -5  -5 95985.2 2175.30   4
  -2  -5   4 8514.19 577.506  14
  -2  -5   4 8755.03 599.733   7
   2  -5  -4 8675.36 664.429  15
   2  -5  -4 7609.98 570.853   5
   2  -5  -4 8369.96 744.240   4
  -2  -5   4 8808.87 554.178   4
   2  -5  -4 8753.11 575.435   8
  -2  -5   4 9019.74 690.012  12
  -2  -5   4 8812.51 562.157  10
  -2  -5   4 8809.09 560.064  11
   2  -5  -4 7772.55 699.601   6
  -2  -5   3 79990.9 1672.03   6
  -2  -5   3 73432.2 1679.74   5
   2  -5  -3 75888.3 1853.82   6
   2  -5  -3 71469.7 1476.23   5
   2  -5  -3 73600.2 1438.31   8
  -2  -5   3 73956.6 1737.26  12
  -2  -5   3 76315.3 1502.32  10
  -2  -5   3 76491.2 1519.19   4
  -2  -5   3 74072.7 1568.53   7
  -2  -5   3 79747.9 1526.43  11
   2  -5  -3 74836.4 1745.57  15
  -2  -5   3 73583.2 1437.86  14
   2  -5  -3 76543.9 1894.15   4
  -2  -5   3 73314.2 1692.02  15
   2  -5  -2 35509.6 1228.40   9
   2  -5  -2 34502.1 966.098   8
  -2  -5   2 38493.4 1108.41   4
  -2  -5   2 37128.6 1115.80   7
  -2  -5   2 36844.2 995.672  14
   2  -5  -2 39273.2 1328.85   6
   2  -5  -2 38343.2 1239.13  15
  -2  -5   2 40453.2 1224.63   6
   2  -5  -2 39942.6 1296.11   4
  -2  -5   2 39660.2 1136.32  11
  -2  -5   2 36991.2 1100.08  10
  -2  -5   2 37508.0 1175.96  12
  -2   5   2 43484.0 1286.35   1
   2  -5  -2 35150.9 1052.48   5
  -2  -5   1 19752.9 849.790  10
  -2  -5   1 17814.4 804.294  12
   2  -5  -1 19402.8 879.660   9
   2  -5  -1 16046.7 689.101  12
   2  -5  -1 16758.2 1005.69   6
  -2  -5   1 19336.4 841.487   7
  -2  -5   1 19679.8 854.183  11
   2  -5  -1 17630.1 774.771   5
  -2  -5   1 19696.7 858.643   4
   2  -5  -1 20439.4 926.324   4
  -2   5   1 21673.6 1036.91   1
   2  -5  -1 19903.3 910.888  15
  -2  -5   1 20996.8 902.555   6
  -2  -5   0 4935.06 408.508  13
   2  -5   0 4460.43 492.449   5
  -2  -5   0 5062.05 545.470   4
   2  -5   0 4115.92 426.187  12
  -2  -5   0 4631.73 499.804   7
  -2  -5   0 5076.59 532.155  10
   2  -5   0 4859.57 510.790   4
   2  -5   0 4682.55 509.290   9
   2  -5   0 4404.33 600.829   6
  -2  -5   0 4509.94 484.722  11
   2  -5   0 5124.42 559.538  15
  -2  -5   0 4648.74 535.045   6
  -2  -5   0 5509.49 1023.42   1
   2  -5   1 11323.6 683.195   4
  -2  -5  -1 12222.7 743.525   4
  -2  -5  -1 11151.5 695.649  11
  -2  -5  -1 12522.3 763.168   6
  -2  -5  -1 10968.0 720.582   7
   2  -5   1 12034.7 797.821  15
   2  -5   1 11556.9 712.617   5
  -2  -5  -1 11028.9 609.815  13
   2  -5   1 12739.4 763.705   9
  -2   5  -1 11939.0 926.778   1
  -2  -5  -1 12047.5 777.561  10
   2  -5   2 27752.6 1081.84   5
   2  -5   2 28287.6 1371.71   6
   2  -5   2 30526.3 1156.80   9
  -2  -5  -2 27907.3 1011.13  13
  -2  -5  -2 26508.3 1115.17   7
  -2  -5  -2 33363.9 2267.23   1
   2  -5   2 30516.8 1260.76  15
  -2  -5  -2 27203.2 1198.94  10
  -2  -5  -2 26882.4 1158.28   4
  -2   5  -2 25820.2 1410.32   1
   2  -5   2 25703.6 1016.72  12
  -2  -5  -2 23928.2 993.300  11
  -2  -5  -2 27452.9 1134.75   6
   2  -5   3 3087.48 379.662   7
   2  -5   3 3538.82 554.282   5
  -2  -5  -3 2914.87 514.022   7
  -2  -5  -3 3866.64 512.866  11
  -2   5  -3 3357.95 661.767   1
  -2  -5  -3 3759.06 471.707  13
  -2  -5  -3 3701.38 553.716   4
  -2  -5  -3 4228.79 1010.04   1
   2  -5   3 3707.64 532.129   9
   2  -5   3 3617.78 494.975  12
  -2  -5  -3 3554.91 590.804  10
   2  -5   3 3410.11 670.356   6
  -2  -5  -3 3617.02 525.328   6
   2  -5   4 32444.7 1319.97   9
  -2   5  -4 25846.7 1651.38   1
   2   5   4 29427.9 884.386   8
   2  -5   4 31827.7 1287.30   5
   2  -5   4 29946.4 1190.76  12
  -2  -5  -4 27177.9 1008.59  17
   2  -5   4 32180.0 1542.74   6
  -2  -5  -4 29551.8 1172.43  13
  -2  -5  -4 28135.1 1267.65   7
  -2  -5  -4 30007.9 1322.49   4
   2  -5   4 27137.6 975.543   7
  -2  -5  -4 30703.9 2280.36   1
  -2  -5  -4 26842.4 1125.76  11
   2  -5   4 28422.4 1320.65  15
  -2  -5  -4 27473.6 1310.82  10
  -2  -5  -4 26280.9 1279.09   6
   2  -5   5 4140.13 585.563  12
   2   5   5 3657.06 414.210   8
  -2  -5  -5 4076.23 646.387   4
   2  -5   5 3582.18 637.739  15
  -2   5  -5 2474.64 659.996   1
  -2  -5  -5 2277.53 941.000   1
  -2  -5  -5 3982.71 546.167  13
  -2  -5  -5 3670.31 586.854   7
  -2  -5  -5 2670.09 462.467  17
   2  -5   5 3498.86 430.840   7
   2  -5   5 4145.06 649.363   5
   2  -5   5 3454.75 575.741   9
   2  -5   5 3502.84 688.430   6
  -2  -5  -5 4040.10 635.766  10
  -2  -5  -5 3805.19 504.572  11
  -2   5  -6 5357.63 918.008   1
   2  -5   6 6755.58 582.272   7
   2  -5   6 7197.63 770.437   9
   2  -5   6 8576.52 866.859   5
  -2  -5  -6 8945.39 802.239   4
   2  -5   6 8192.03 722.044  12
  -2  -5  -6 7588.54 839.097  10
  -2  -5  -6 6748.71 652.198  11
  -2  -5  -6 7799.16 741.553  13
   2  -5   6 7096.19 821.382  15
  -2  -5  -6 6909.09 1291.09   1
   2   5   6 7629.99 573.474   8
  -2  -5  -6 7154.25 638.690  17
   2  -5   6 8931.51 954.171   6
  -2  -5  -6 7050.98 744.085   7
   2  -5   7 5039.24 752.393   9
  -2  -5  -7 5635.75 657.720   4
   2   5   7 5255.08 508.316   8
  -2  -5  -7 5224.48 589.311  11
  -2  -5  -7 5427.14 722.066   7
   2  -5   7 6017.63 699.199  12
  -2  -5  -7 5637.88 688.327  13
   2  -5   7 5833.46 553.307   7
   2  -5   7 6211.35 801.284   5
  -2  -5  -7 4705.07 595.867  17
  -2  -5  -7 5031.89 750.256  10
   2   5   8 10004.0 718.537   8
  -2  -5  -8 6877.23 559.347   3
  -2  -5  -8 9304.73 894.269   7
  -2  -5  -8 8813.92 836.091  13
  -2  -5  -8 9905.22 854.539   4
  -2  -5  -8 9249.57 983.403  10
   2  -5   8 10476.1 952.782   5
  -2  -5  -8 9235.67 719.960  11
   2   5   9 1553.73 416.241   8
  -2  -5  -9 1595.01 488.103   4
  -2  -5  -9 1531.55 378.322  11
  -2  -5  -9 944.317 625.037  10
   2  -5   9 1868.17 645.279   5
  -2  -5  -9 624.277 312.938   3
  -2  -5  -9 1864.44 586.268   7
  -2  -5  -9 1706.72 540.870  13
   2  -5   9 1750.12 545.273  12
  -2  -5 -10 1840.72 574.943  13
   2   5  10 1355.19 450.504   8
  -2  -5 -10 1738.82 724.996  10
  -2  -5 -10 1857.58 443.775   4
   2  -5  10 1703.72 517.080  12
   2  -5  10 1605.48 606.335   5
  -2  -5 -10 1228.26 337.734   3
   2  -5  10 1250.24 630.235   6
  -2  -5 -10 1108.60 341.804  11
  -2  -5 -10 1261.37 553.929   7
   2  -5  11 137.373 601.257   9
   2  -5  11-108.609 516.152   5
  -2  -5 -11 63.1909 508.234   7
  -2  -5 -11-731.559 332.375   3
  -2  -5 -11 203.677 486.030  13
   2   5  11 21.6340 389.390   8
   2  -5  11-426.445 447.610  12
   2  -5  11 132.881 592.791  15
   2  -5  11-284.175 528.333   6
  -2  -5 -11-697.448 686.895  10
  -2  -5 -12 780.364 508.426  13
   2  -5  12 362.367 406.909  12
   2  -5  12-87.2591 491.968   5
   2  -5  12 419.000 564.961  15
   2   5  12-210.979 430.369   6
  -2  -5 -12-265.073 306.094   3
   2   5  12-58.0265 372.378   8
   2   5  12 136.379 413.203  16
   2  -5  12 686.080 596.301   9
  -2  -5 -12 849.119 477.134   7
  -2  -5 -12-330.302 662.841  10
   2  -5  13 182.612 488.262   9
   2   5  13 472.830 360.420   8
   2  -5  13 15.2936 478.931  15
   2  -5  13 651.706 359.203  12
   2   5  13 994.764 424.193  16
  -2  -5 -13 687.451 614.288  10
   2   5  13 706.246 433.822   6
  -2  -5 -13 829.855 302.381   3
   2  -5  13 576.189 421.443   5
  -2  -5 -13 273.226 450.951  13
   2   5  14 86.9117 321.374   8
  -2  -5 -14 554.280 393.964  13
   2   5  14 1446.65 393.341  16
   2  -5  14 281.935 363.920   5
  -2  -5 -14 488.286 507.971  10
   2   5  14-72.3825 378.803   6
   2  -5  14 288.007 451.106   9
   2  -5  15 331.371 363.865  15
   2   5  15 1198.88 328.515  16
  -2  -5 -15 910.194 337.226  13
   2   5  15 981.783 376.042   6
   2  -5  15 349.504 342.823   9
   2   5  15 646.090 309.745   8
  -2  -5 -15 1137.20 491.802  10
  -2  -5 -16 1521.35 298.117  13
   2  -5  16 982.220 305.882   9
   2   5  16 1742.18 296.751   8
  -2   5 -16 1630.52 377.507   7
  -2  -5 -16 1391.02 375.649  10
  -2  -6  17 285.383 260.340   5
  -2   6  17 497.535 222.202   8
  -2   6  17 503.528 233.915  16
   2  -6 -17 22.2974 235.724  13
  -2  -6  16-34.5542 310.096   9
  -2   6  16 470.715 265.960   8
   2  -6 -16 354.856 314.932  13
  -2  -6  16 358.905 359.506   5
  -2  -6  16 221.077 248.420  12
  -2  -6  16 338.278 391.590  15
  -2   6  15 3759.41 448.654   8
  -2   6  15 3816.78 466.711   6
  -2  -6  15 1832.90 491.399   9
  -2  -6  15 2436.22 579.826  15
   2  -6 -15 2006.45 488.901  10
   2  -6 -15 2852.96 399.929   4
   2  -6 -15 3148.58 481.093  13
  -2  -6  15 3636.51 573.653   5
  -2  -6  14 1569.15 437.192  12
  -2  -6  14-296.855 451.883   9
  -2   6  14 1300.68 363.992   8
  -2  -6  14 1536.84 543.562   5
   2  -6 -14 1754.30 462.346   4
   2  -6 -14 523.113 523.534  10
   2  -6 -14 1193.28 431.650  13
   2  -6 -13-8.56039 431.238  13
  -2  -6  13 968.454 420.600   7
  -2  -6  13 991.695 600.412   5
   2  -6 -13-184.395 436.928   4
  -2  -6  13 821.016 471.440  12
   2  -6 -13 986.462 555.524  10
   2  -6 -12 3083.23 453.792  17
   2  -6 -12 1727.63 595.842  10
  -2  -6  12 2562.06 705.894   5
  -2  -6  12 2886.89 527.477   7
   2  -6 -12 2184.93 407.927  11
  -2  -6  12 3276.70 594.975  12
   2  -6 -12 2951.49 665.017   4
   2  -6 -12 2675.64 574.727  13
   2  -6 -11 986.159 584.679   4
   2  -6 -11 533.918 359.880  17
  -2  -6  11 978.307 611.304   5
  -2  -6  11 709.972 536.852  12
   2  -6 -11 600.948 460.924  13
   2  -6 -11-166.555 353.513  11
  -2  -6  11 593.196 444.553   7
   2  -6 -11 540.902 517.300  10
   2  -6 -10 735.370 626.054   4
  -2  -6  10 249.362 398.623   7
  -2  -6  10 325.621 498.131  12
   2  -6 -10 158.495 360.557  17
  -2  -6  10 159.469 575.009   5
   2  -6 -10 190.886 388.126  11
   2  -6 -10 376.485 527.057  10
   2  -6 -10 564.290 440.206  13
   2  -6  -9 9548.63 863.888  10
   2  -6  -9 11339.6 1127.56   6
   2  -6  -9 10975.3 805.278  13
  -2  -6   9 11960.8 1026.00   5
   2  -6  -9 9943.47 1000.86   4
  -2  -6   9 12983.8 817.381   7
   2  -6  -9 9111.65 834.978  11
   2  -6  -8 42202.8 1818.46   4
  -2  -6   8 38640.4 1704.70   5
   2  -6  -8 37332.6 1531.50  10
  -2  -6   8 44073.5 1377.50   7
   2  -6  -8 50476.5 1568.27  13
  -2  -6   8 40908.2 1306.37  10
  -2  -6   8 40784.7 1582.75  12
   2  -6  -8 48299.0 1809.39   6
  -2  -6   7 11163.6 801.658   9
   2  -6  -7 12701.1 804.474   8
  -2  -6   7 13011.6 787.212   7
   2  -6  -7 12461.2 1026.19   4
   2  -6  -7 13577.9 1038.28   6
   2  -6  -7 10694.1 734.578  13
   2  -6  -7 9698.27 835.664  10
  -2  -6   7 13056.1 901.717  12
  -2  -6   7 11959.8 716.858  10
  -2  -6   7 12466.1 974.538   5
  -2  -6   6 10597.4 822.951   9
  -2  -6   6 15051.8 1016.66   5
  -2  -6   6 13215.7 728.917  10
   2  -6  -6 14388.5 829.341   8
   2  -6  -6 12784.1 762.786  13
  -2  -6   6 16138.5 839.985   7
  -2  -6   6 15614.6 953.343  12
  -2  -6   6 16303.4 780.615   4
   2  -6  -6 15813.0 1155.78   4
   2  -6  -6 13990.9 1075.23   6
  -2  -6   6 15315.0 851.067  14
  -2  -6   6 11905.9 947.037  15
   2  -6  -5 8750.50 653.845   8
  -2  -6   5 8567.22 830.026   5
  -2  -6   5 8964.60 653.674   7
   2  -6  -5 10404.4 916.569   6
   2  -6  -5 9080.10 922.854   4
  -2  -6   5 7344.85 772.783  15
  -2  -6   5 8800.26 672.383  14
  -2  -6   5 8850.07 741.357  12
  -2  -6   5 10117.7 630.883   4
  -2  -6   5 9145.52 637.996  10
   2  -6  -4 714.970 312.204   5
  -2  -6   4 302.547 402.634   5
   2  -6  -4 669.190 335.136   8
  -2  -6   4 807.586 370.868   7
  -2  -6   4 731.642 338.622  10
  -2  -6   4 787.630 347.258  14
   2  -6  -4 765.022 464.224   6
   2  -6  -4 578.635 513.314   4
   2   6  -4 1475.56 703.020   1
  -2  -6   4 767.873 320.327   4
  -2  -6   4 601.314 369.629   6
  -2  -6   4 781.141 400.302  12
   2  -6  -4 794.062 415.551  15
  -2  -6   4 477.873 300.182  11
  -2  -6   4 750.775 405.925  15
  -2  -6   3 7208.25 603.633  11
   2  -6  -3 7391.37 759.764   4
   2  -6  -3 7062.02 597.059   5
   2  -6  -3 7313.14 544.819   8
  -2  -6   3 7774.36 592.810  10
  -2  -6   3 6644.61 671.610   5
  -2  -6   3 6927.26 546.413  14
   2  -6  -3 7655.14 675.760  15
  -2  -6   3 6904.91 603.367   4
  -2  -6   3 6753.75 628.011  12
   2  -6  -3 8618.09 775.598   6
  -2  -6   3 8975.71 698.507   6
  -2  -6   3 7451.17 581.913   7
   2  -6  -2 15343.4 958.915   6
  -2  -6   2 13006.0 762.109   5
  -2  -6   2 13803.5 753.197   7
  -2  -6   2 13165.6 759.013  15
   2  -6  -2 14436.9 915.072   4
   2  -6  -2 12882.7 736.110   5
   2  -6  -2 14680.6 866.228  15
  -2  -6   2 12523.4 763.270  12
  -2  -6   2 13664.1 789.207   4
  -2  -6   2 12338.3 668.003  14
  -2  -6   2 13775.9 750.585  10
  -2  -6   2 14724.3 807.239  11
  -2  -6   1 1146.07 387.354  10
   2  -6  -1 699.186 368.962  15
  -2  -6   1 736.660 323.986  12
   2  -6  -1 984.132 366.671   9
  -2  -6   1 843.131 355.848   7
  -2  -6   1 860.924 386.361  11
  -2  -6   1 1068.41 418.807   6
   2  -6  -1 898.075 364.525   5
   2  -6  -1 558.781 285.445  12
   2  -6  -1 529.710 399.822   4
   2  -6  -1 807.750 455.459   6
  -2  -6   1 564.960 346.944   4
   2  -6   0 12518.1 786.890   9
  -2  -6   0 11784.6 766.784  11
  -2  -6   0 13082.0 806.179   4
   2  -6   0 11565.8 737.867   5
  -2  -6   0 11574.6 742.993  10
  -2  -6   0 12238.8 734.499   7
   2  -6   0 9635.81 654.250  12
   2  -6   0 12817.6 777.404   4
   2  -6   0 12599.6 902.819   6
   2  -6   0 13134.4 832.131  15
  -2  -6   0 13935.5 822.818   6
  -2  -6  -1 8497.00 727.848   4
  -2  -6  -1 8812.86 672.585   7
   2  -6   1 7415.52 616.236   4
  -2  -6  -1 10642.0 1426.78   1
   2  -6   1 7888.85 613.377  12
  -2  -6  -1 7675.52 544.770  13
   2  -6   1 9830.15 783.073  15
  -2  -6  -1 8331.67 669.218  11
   2  -6   1 9451.06 732.335   9
  -2  -6  -1 8679.96 700.593   6
   2  -6   1 7989.73 672.236   5
  -2  -6  -1 8473.34 714.365  10
   2  -6   2 4003.72 675.803   6
   2  -6   2 4642.25 576.481   9
   2  -6   2 4350.21 637.128  15
  -2  -6  -2 4535.75 599.527  10
  -2  -6  -2 3767.06 539.578   7
   2  -6   2 4813.73 567.976  12
  -2  -6  -2 5236.29 634.764   4
  -2  -6  -2 4176.68 556.682  11
  -2  -6  -2 3923.76 485.867  13
  -2  -6  -2 4464.84 573.157   6
  -2  -6  -2 4137.40 1051.84   1
   2  -6   2 4862.75 617.219   5
  -2  -6  -3 9681.25 696.946  13
  -2  -6  -3 9106.92 775.216   7
  -2  -6  -3 10510.7 835.237   4
   2  -6   3 11462.8 847.841   5
  -2  -6  -3 9360.39 1520.80   1
  -2  -6  -3 10556.4 783.310  11
  -2  -6  -3 11341.2 899.763  10
  -2  -6  -3 10856.1 857.411   6
   2  -6   3 11230.0 833.847   9
   2  -6   4 4624.30 466.059   7
   2  -6   4 4653.08 637.667   9
   2  -6   4 5384.22 763.543  15
  -2  -6  -4 5167.90 562.427  17
  -2  -6  -4 5165.47 658.513   7
  -2  -6  -4 4889.18 710.636   4
  -2  -6  -4 4383.86 588.658  11
  -2  -6  -4 5075.83 590.230  13
   2  -6   4 5631.28 735.970   5
  -2  -6  -4 5458.70 743.613  10
   2  -6   5 11323.9 922.147   5
   2  -6   5 10123.7 1019.06   6
  -2  -6  -5 9572.77 906.814   4
  -2  -6  -5 9703.43 774.411  11
   2  -6   5 9294.88 651.104   7
  -2  -6  -5 9072.14 857.366   7
  -2  -6  -5 10201.3 773.903  13
   2  -6   5 10156.9 1039.47  15
  -2  -6  -5 8986.15 734.813  17
  -2  -6  -5 9821.89 934.154  10
   2  -6   5 10355.4 856.857   9
  -2  -6  -6 2351.55 647.135  10
   2  -6   6 3003.87 672.431   5
   2   6   6 2089.12 344.466   8
  -2  -6  -6 2895.28 525.665  13
  -2  -6  -6 2206.72 500.766  17
   2  -6   6 2515.17 421.121   7
   2  -6   6 2345.48 699.122   6
  -2  -6  -6 2335.07 577.848   4
  -2  -6  -6 2227.10 491.737  11
  -2  -6  -6 2160.98 574.279   7
   2  -6   6 2191.08 589.629   9
   2  -6   7 21626.3 1255.80   5
   2   6   7 17436.0 834.511   8
  -2  -6  -7 23622.6 1443.68  17
   2  -6   7 19743.5 1193.70   9
  -2  -6  -7 20260.9 1253.46  10
  -2  -6  -7 16491.1 1052.26   7
  -2  -6  -7 18061.8 1020.16  11
  -2  -6  -7 19431.4 1088.33  13
   2  -6   7 19464.0 1291.34   6
  -2  -6  -7 18891.8 1106.50   4
  -2  -6  -8 25426.7 1116.32  11
   2  -6   8 26857.6 1297.43  12
   2  -6   8 23526.6 1344.83   9
   2   6   8 22514.2 974.561   8
   2  -6   8 27326.8 1405.28   5
  -2  -6  -8 19653.1 1133.74   7
  -2  -6  -8 23320.3 1219.35   4
  -2  -6  -8 23504.6 1419.86  10
  -2  -6  -8 23415.5 1219.13  13
   2  -6   8 22851.9 1380.23   6
   2  -6   9 4965.84 810.767   9
   2   6   9 4662.11 532.920   8
   2  -6   9 5798.49 801.352   5
  -2  -6  -9 4410.76 648.511   4
  -2  -6  -9 4560.79 568.731  11
   2  -6   9 6014.42 723.918  12
  -2  -6  -9 4114.19 608.945   7
  -2  -6  -9 4525.84 656.405  13
   2  -6   9 4061.40 728.953   6
  -2  -6  -9 4855.45 831.731  10
   2   6  10 3586.21 471.106   8
   2  -6  10 4449.23 645.844  12
   2  -6  10 5474.18 758.651   5
  -2  -6 -10 3564.36 531.144   4
   2  -6  10 3755.94 725.125   9
  -2  -6 -10 3633.79 470.316  11
  -2  -6 -10 3528.25 634.021  13
  -2  -6 -10 4262.47 846.976  10
   2  -6  10 3452.30 693.103   6
  -2  -6 -11 7821.57 600.195   4
   2  -6  11 7986.29 868.141   9
   2   6  11 8108.20 646.753   8
   2  -6  11 10102.6 859.520   5
   2  -6  11 11307.8 854.809  12
  -2  -6 -11 9336.35 839.196  13
  -2  -6 -11 8340.98 1035.29  10
   2   6  12 3641.17 473.036   8
   2  -6  12 4226.42 628.832   5
   2  -6  12 5214.81 601.836  12
   2  -6  12 3574.42 631.099   9
  -2  -6 -12 3985.50 771.410  10
  -2  -6 -12 4819.61 632.097  13
   2   6  12 3885.17 563.834   6
   2   6  12 4588.71 538.560  16
   2   6  13 362.155 286.318   8
  -2  -6 -13 893.245 375.337  13
   2   6  13 748.429 335.812  16
   2  -6  13 534.139 390.212   5
   2   6  13 366.791 364.088   6
   2  -6  13-240.431 432.668  15
   2  -6  13-91.2404 386.070   9
  -2  -6 -13 634.093 509.549  10
   2  -6  14 243.683 347.451   9
   2   6  14 240.324 261.243   8
  -2  -6 -14 217.180 288.777  13
   2  -6  14-156.088 279.524   5
   2   6  14 12.2641 264.873  16
   2   6  14-457.553 337.115   6
  -2  -6 -14 975.018 460.468  10
  -2  -6 -15 1097.32 274.092  13
   2  -6  15 886.520 286.064  15
   2   6  15 1481.42 350.690   6
  -2  -6 -15 984.918 342.666  10
   2  -6  15 467.797 277.606   9
  -2   7  16 985.724 235.379  16
  -2  -7  16 742.896 269.522   5
  -2  -7  15 439.027 278.611   9
  -2   7  15 601.379 264.392   6
   2  -7 -15 383.308 282.116  13
  -2  -7  15 276.664 329.631   5
  -2  -7  15 480.409 266.579  12
  -2   7  15 682.066 258.419   8
  -2  -7  15-496.232 362.357  15
   2  -7 -14 2465.99 411.086  13
  -2   7  14 3053.90 380.104   8
  -2  -7  14 3059.43 530.241   5
   2  -7 -14 2551.52 416.423   4
  -2  -7  13 885.779 422.272   9
  -2   7  13 1547.37 354.681   8
   2  -7 -13 1693.94 429.318  13
  -2  -7  13 1636.37 557.534   5
   2  -7 -13 1771.51 463.126   4
  -2  -7  13 1867.91 471.185  12
  -2  -7  12 1773.75 502.400  12
  -2  -7  12 42.8027 398.372   9
  -2  -7  12 1039.40 551.049   5
  -2  -7  12 598.452 339.717   7
   2  -7 -12 998.035 414.016  13
   2  -7 -12 383.405 308.961  11
   2  -7 -12 699.248 485.986   4
  -2  -7  12 1017.49 561.387  15
   2  -7 -11 733.481 372.208  17
  -2  -7  11 576.700 378.590   7
  -2  -7  11 1247.01 609.349   5
   2  -7 -11 183.021 341.009  11
  -2  -7  11 925.468 545.611  15
   2  -7 -11 974.828 400.600  13
  -2  -7  11 301.022 442.284   9
  -2  -7  11 827.420 486.842  12
   2  -7 -11 780.533 552.125   4
  -2  -7  10 48.8860 418.672   9
  -2  -7  10 449.733 385.221   7
  -2  -7  10 1027.71 576.071   5
  -2  -7  10-98.2108 542.081  15
   2  -7 -10 861.950 442.302  17
   2  -7 -10 648.173 606.574   4
   2  -7 -10 491.109 386.979  13
  -2  -7  10 1025.15 479.928  12
   2  -7 -10 535.845 398.977  11
   2  -7  -9 5026.20 662.311  11
  -2  -7   9 2707.97 540.629   9
  -2  -7   9 4028.32 796.702   5
   2  -7  -9 3716.98 798.134   4
   2  -7  -9 3320.10 512.759  13
  -2  -7   9 4815.09 693.801  12
  -2  -7   9 4511.79 569.598   7
  -2  -7   8 6764.48 672.225   9
  -2  -7   8 9262.09 942.972   5
   2  -7  -8 10847.4 1090.77   4
  -2  -7   8 10537.4 734.487   7
  -2  -7   8 10078.3 693.038  10
  -2  -7   8 10134.0 875.159  12
   2  -7  -8 7768.79 685.040  13
   2  -7  -8 11566.4 1105.13   6
  -2  -7   7 1932.93 405.915  10
  -2  -7   7 1397.63 427.810   9
  -2  -7   7 2477.96 625.874   5
   2  -7  -7 1804.16 610.655   4
   2  -7  -7 1842.66 545.101  11
  -2  -7   7 1996.36 544.583  12
  -2  -7   7 2430.06 474.139   7
   2  -7  -7 2781.57 679.613   6
   2  -7  -6 15495.7 1228.32   4
  -2  -7   6 13147.1 950.263  15
  -2  -7   6 16663.8 1076.99   5
  -2  -7   6 18184.8 1005.81  12
  -2  -7   6 15762.1 815.112  10
  -2  -7   6 17491.6 900.072   7
   2  -7  -6 17074.0 1203.55   6
  -2  -7   5 5827.87 582.273   7
  -2  -7   5 5635.20 687.018   5
  -2  -7   5 3791.81 584.296  15
  -2  -7   5 5814.88 618.878  12
   2  -7  -5 5295.24 808.563   6
   2  -7  -5 5711.61 811.341   4
  -2  -7   5 5614.38 526.611  10
  -2  -7   5 5276.47 549.545   4
  -2  -7   4 11478.5 802.302   5
  -2  -7   4 11699.4 737.956  11
  -2  -7   4 10852.0 700.988  10
  -2  -7   4 11406.3 737.979   7
  -2  -7   4 9565.83 753.643  15
   2  -7  -4 10659.8 940.218   4
  -2  -7   4 11262.6 775.273  12
  -2  -7   4 11487.9 730.241   4
   2  -7  -4 12001.9 975.874   6
  -2  -7   4 12694.0 870.829   6
   2  -7  -3 1335.81 479.257  15
  -2  -7   3 1719.65 416.267   4
  -2  -7   3 1153.92 427.357   6
   2  -7  -3 1664.07 600.797   6
  -2  -7   3 1525.65 440.350   5
   2  -7  -3 792.044 477.116   4
   2  -7  -3 1228.76 375.648   5
  -2  -7   3 865.412 337.072  14
  -2  -7   3 1092.13 390.596   7
  -2  -7   3 1064.44 370.167  15
  -2  -7   3 502.276 335.741  12
  -2  -7   3 806.149 357.103  11
   2  -7  -2 22908.0 978.667   5
  -2  -7   2 22873.3 953.627  10
  -2  -7   2 21760.1 963.813   7
   2  -7  -2 22676.8 1118.56   4
  -2  -7   2 22425.6 1024.63   4
   2  -7  -2 23653.5 1192.06  15
  -2  -7   2 26676.3 1171.53   6
  -2  -7   2 19676.8 910.334  12
  -2  -7   2 21636.5 1017.88  11
   2  -7  -2 25643.4 1250.53   6
  -2  -7   1 15506.4 823.667   7
  -2  -7   1 18495.7 992.660   6
   2  -7  -1 15837.5 913.635   4
   2  -7  -1 15376.1 955.941  15
   2  -7  -1 14598.0 802.575   5
  -2  -7   1 15273.4 880.975  11
  -2  -7   1 14590.3 844.120   4
  -2  -7   1 14642.8 809.356  10
   2  -7  -1 16260.7 1047.55   6
  -2  -7   0 610.599 399.168  11
   2  -7   0 662.354 422.104   9
  -2  -7   0 1247.85 442.360   6
   2  -7   0 802.000 442.969  15
  -2  -7   0 1416.36 454.012   4
   2  -7   0 1237.37 437.993   5
  -2  -7   0 1235.19 443.877  10
  -2  -7   0 1094.60 395.591   7
   2  -7   0 1290.28 423.976   4
   2  -7   0 1263.97 562.687   6
   2  -7   0 971.709 338.607  12
   2  -7   1 21172.0 944.814   4
   2  -7   1 25189.2 1172.18   9
  -2  -7  -1 22909.4 1007.47   7
  -2  -7  -1 22662.3 1077.95  10
  -2  -7  -1 23607.6 1099.63   4
   2  -7   1 26309.9 1384.98   6
   2  -7   1 24198.0 1095.36   5
   2  -7   1 23115.4 986.105  12
  -2  -7  -1 21110.6 1054.64  11
  -2  -7  -1 27833.1 1225.48   6
   2  -7   1 24406.4 1214.96  15
   2  -7   2 24298.8 1176.86   9
   2  -7   2 23644.3 1128.39   5
  -2  -7  -2 20594.3 980.859   7
  -2  -7  -2 22437.7 1152.93   4
   2  -7   2 23587.7 1221.70  15
   2  -7   2 23917.6 1334.92   6
  -2  -7  -2 20633.5 1061.99  11
   2  -7   2 21651.6 1021.97  12
  -2  -7  -2 25752.0 1204.93   6
  -2  -7  -2 22527.8 1131.43  10
   2  -7   3 4297.85 521.587  11
   2  -7   3 5736.79 710.822   5
   2  -7   3 5821.86 700.410   9
  -2  -7  -3 4356.47 612.946   7
   2  -7   3 5846.70 744.523  15
  -2  -7  -3 5331.71 617.033  17
  -2  -7  -3 4897.62 527.486  13
   2  -7   3 5682.17 644.820  12
  -2  -7  -3 4790.31 674.532  10
  -2  -7  -3 5958.74 717.549   4
   2  -7   3 5186.94 794.394   6
  -2  -7  -3 5157.61 623.631  11
  -2  -7  -3 5178.37 707.659   6
   2  -7   4 2519.61 599.856   5
  -2  -7  -4 2664.55 609.359  10
  -2  -7  -4 2334.85 588.121   4
  -2  -7  -4 2166.31 433.914  13
   2  -7   4 2264.92 568.819   9
   2  -7   4 2291.34 620.014  15
   2  -7   4 3068.75 549.662  12
  -2  -7  -4 2821.48 567.362  11
  -2  -7  -4 1845.94 458.535   7
  -2  -7  -4 2297.18 510.428  17
  -2  -7  -5 6114.04 617.116  13
  -2  -7  -5 6283.83 688.582  11
  -2  -7  -5 4460.20 579.775   7
   2  -7   5 6658.30 874.745   6
  -2  -7  -5 6088.05 766.166   4
   2  -7   5 7578.42 749.746  12
  -2  -7  -5 5966.73 806.061  10
   2  -7   5 6871.03 796.966   5
   2  -7   5 6201.66 812.156  15
   2  -7   5 6507.05 743.265   9
  -2  -7  -5 6141.64 676.928  17
  -2  -7  -6 91581.7 2431.93  10
  -2  -7  -6 83069.2 2009.47  17
   2  -7   6 99852.1 2402.02   5
   2  -7   6 86640.1 2481.92  15
  -2  -7  -6 87265.6 2075.72  13
   2  -7   6 83977.7 2282.67   9
   2  -7   6 98740.8 2300.48  12
   2  -7   6 84563.5 2492.52   6
  -2  -7  -6 89715.1 2322.83   4
  -2  -7  -6 89160.1 2089.26  11
  -2  -7  -7 11642.8 826.385  11
   2  -7   7 14098.2 950.125  12
  -2  -7  -7 11536.6 993.964  10
  -2  -7  -7 11666.8 838.659  13
   2  -7   7 13494.6 1050.79   5
   2  -7   7 9876.65 972.796   6
  -2  -7  -7 10970.8 846.291  17
  -2  -7  -7 12473.4 959.201   4
   2  -7   7 11758.3 950.565   9
   2  -7   8 2869.81 596.916   9
  -2  -7  -8 2861.99 716.780  10
   2  -7   8 2525.88 618.988   6
   2  -7   8 4270.84 705.589   5
  -2  -7  -8 2313.57 474.179  11
  -2  -7  -8 3399.95 561.065  13
  -2  -7  -8 2892.80 562.453   4
   2  -7   8 3350.96 584.487  12
   2  -7   9 279.042 469.102   9
  -2  -7  -9 867.165 439.965  13
   2   7   9 563.548 285.743   8
   2  -7   9 991.512 558.176   5
  -2  -7  -9 1598.56 621.616  10
  -2  -7  -9 955.342 419.967   4
   2  -7   9 1986.36 542.464  12
  -2  -7  -9 821.289 358.980  11
   2  -7   9 789.591 510.832   6
  -2  -7 -10 2342.77 662.345  10
  -2  -7 -10 2010.69 423.987   4
   2  -7  10 2610.03 585.380   5
  -2  -7 -10 2143.67 475.442  13
   2  -7  10 1581.77 513.083   9
  -2  -7 -10 1897.16 386.413  11
   2  -7  10 2574.58 491.916  12
   2   7  10 1704.83 344.125   8
  -2  -7 -11 8401.28 702.160  13
   2  -7  11 9292.00 760.151   5
  -2  -7 -11 7641.46 557.912   4
   2  -7  11 10398.3 737.540  12
  -2  -7 -11 6896.16 825.485  10
   2  -7  11 6089.89 695.966  15
   2   7  11 7307.73 530.711   8
   2   7  11 8114.07 580.780  16
   2  -7  11 6641.54 690.874   9
   2  -7  12 1165.67 407.734   5
   2  -7  12 553.866 390.882   9
   2  -7  12 715.113 403.276  15
   2   7  12 890.087 303.508  16
  -2  -7 -12 1343.33 530.209  10
  -2  -7 -12 1469.83 387.126  13
   2   7  12 818.541 347.419   6
   2   7  12 1081.42 293.168   8
  -2  -7 -13 78.9085 381.961  10
  -2  -7 -13 311.581 265.742  13
   2  -7  13 552.899 300.028   5
   2  -7  13 71.2319 298.036   9
   2  -7  13 200.859 333.920  15
   2   7  13 126.866 288.192   6
   2   7  13 380.934 265.669  16
   2  -7  14 944.438 273.316   9
   2   7  14 1128.89 295.664   6
   2  -7  14 866.446 280.309  15
  -2  -8  14 543.482 294.487   5
  -2  -8  14 215.930 247.900  15
  -2  -8  14 1074.91 275.369  12
  -2   8  13 448.395 212.544   8
   2  -8 -13 289.704 284.598   4
  -2  -8  13-116.704 331.828   5
  -2  -8  13-139.226 327.768  15
  -2  -8  13 329.769 301.193  12
  -2   8  12 298.804 252.397   8
  -2  -8  12-257.569 400.798   5
   2  -8 -12 136.226 243.086  11
  -2  -8  12 171.729 375.293  15
  -2  -8  12-204.720 332.012  12
   2  -8 -12-277.887 343.110   4
  -2  -8  11-65.8118 383.839  15
  -2  -8  11 239.277 448.840   5
  -2  -8  11 138.280 362.309   7
  -2   8  11-283.095 231.010   8
   2  -8 -11 158.620 308.092  17
   2  -8 -11 214.363 315.329  11
   2  -8 -11 802.292 479.186   4
  -2  -8  11 255.158 381.552  12
  -2  -8  10 812.381 421.556  12
   2  -8 -10 425.767 339.111  17
  -2  -8  10 120.404 460.355   5
  -2  -8  10 152.548 413.292  15
   2  -8 -10 689.234 386.501  11
  -2  -8  10 480.638 337.404   7
   2  -8 -10 851.083 513.436   4
  -2  -8   9 3142.77 657.142   5
   2  -8  -9 2786.10 674.342   4
  -2  -8   9 1405.69 521.860  15
  -2  -8   9 2946.05 459.169   7
   2  -8  -9 3402.14 567.413  11
   2  -8  -9 2191.68 490.889  17
  -2  -8   9 3855.07 587.127  12
  -2  -8   8 6721.37 760.606   5
  -2  -8   8 7139.45 596.040   7
   2  -8  -8 8303.02 931.086   4
  -2  -8   8 8831.09 763.488  12
   2  -8  -8 7150.40 748.983  11
  -2  -8   7 1804.94 521.029  15
  -2  -8   7 2921.80 524.218  12
  -2  -8   7 2838.44 431.328  10
  -2  -8   7 3095.51 588.602   5
   2  -8  -7 2348.09 550.342  11
   2  -8  -7 3628.48 715.056   6
  -2  -8   7 2882.19 452.067   7
   2  -8  -7 3642.53 712.244   4
  -2  -8   6 813.666 475.794   5
  -2  -8   6 341.535 400.618  15
   2  -8  -6 386.914 489.617  11
  -2  -8   6 741.499 384.869   7
  -2  -8   6 588.064 433.995  12
  -2  -8   6 271.488 300.451  10
   2  -8  -6 675.912 546.989   4
   2  -8  -6 970.481 574.938   6
  -2  -8   5 9379.01 656.525  10
  -2  -8   5 10375.8 794.725   5
  -2  -8   5 10747.6 743.242   7
   2  -8  -5 11521.3 977.630   4
  -2  -8   5 10489.2 773.226  12
   2  -8  -5 12198.5 1050.03   6
  -2  -8   5 10402.5 673.210   4
  -2  -8   4 15427.3 841.571  17
  -2  -8   4 16846.6 894.486   5
   2  -8  -4 20808.6 1271.64   6
  -2  -8   4 12013.1 792.503  15
   2  -8  -4 17693.4 1093.88   4
   2  -8  -4 16099.3 1078.82  11
  -2  -8   4 17192.9 884.331   7
  -2  -8   4 16685.2 887.179  12
  -2  -8   4 16024.4 840.682  11
  -2  -8   4 17585.1 863.738   4
  -2  -8   4 15974.3 813.371  10
  -2  -8   3 3665.76 490.794  17
   2  -8  -3 4585.12 747.341   6
  -2  -8   3 3761.03 482.105   7
   2  -8  -3 5091.32 653.551   4
  -2  -8   3 4373.96 507.031  11
  -2  -8   3 3697.38 488.787  12
  -2  -8   3 4788.60 534.871   4
   2  -8  -3 4091.76 644.982  11
  -2  -8   3 5366.12 624.410   6
  -2  -8   3 4919.11 535.590  10
  -2  -8   2 493.001 370.133  11
   2  -8  -2 911.378 473.301  11
   2  -8  -2 319.507 354.616   5
  -2  -8   2 789.313 373.282   7
   2  -8  -2 549.029 404.718   4
   2  -8  -2 796.832 583.977   6
   2  -8  -2 631.021 432.657  15
  -2  -8   2 1272.28 454.111   6
  -2  -8   2 1334.78 434.861   4
  -2  -8   1 1300.84 401.276  10
   2  -8  -1 1555.02 512.603  15
   2  -8  -1 843.940 405.805   4
   2  -8  -1 1030.13 479.285  11
  -2  -8   1 1090.16 421.485  17
  -2  -8   1 1685.16 472.122  11
   2  -8  -1 1120.15 407.386   5
  -2  -8   1 899.033 350.332   7
   2  -8  -1 534.798 520.639   6
  -2  -8   1 879.370 409.906   4
  -2  -8   1 549.025 384.746   6
   2  -8   0 3539.00 699.949   6
  -2  -8   0 3822.72 572.478   6
   2  -8   0 4053.23 614.905  15
  -2  -8   0 3623.17 548.366   4
  -2  -8   0 3555.25 502.478   7
   2  -8   0 3618.49 495.251   4
   2  -8   0 3962.10 571.004   5
  -2  -8   0 3849.96 550.970  17
  -2  -8   0 3770.05 508.112  10
  -2  -8   0 3074.67 541.152  11
  -2  -8  -1 1251.02 429.968  17
  -2  -8  -1 1385.70 435.782  10
   2  -8   1 1266.49 474.281   5
  -2  -8  -1 1254.61 382.405   7
   2  -8   1 1285.56 476.268  15
  -2  -8  -1 2007.55 493.612   6
  -2  -8  -1 1512.93 496.464  11
   2  -8   1 1186.27 615.808   6
  -2  -8  -1 1156.51 439.107   4
   2  -8   2 8464.44 753.616   5
   2  -8   2 8469.72 911.304   6
  -2  -8  -2 6670.23 586.661   7
  -2  -8  -2 6970.19 694.145  17
  -2  -8  -2 7887.14 739.605  11
   2  -8   2 8276.16 823.841  15
   2  -8   2 5917.50 598.674  11
   2  -8   2 8321.42 782.411   9
  -2  -8  -2 7876.62 716.880  10
  -2  -8  -2 8483.24 767.522   4
   2  -8   2 7416.20 645.449  12
  -2  -8  -2 10082.9 824.079   6
   2  -8   3 6253.21 708.469   9
  -2  -8  -3 5451.84 690.277   4
   2  -8   3 5118.44 775.285   6
   2  -8   3 5888.53 697.816   5
   2  -8   3 6648.51 763.079  15
  -2  -8  -3 4841.71 599.515  17
   2  -8   3 4037.36 474.937  11
   2  -8   3 5978.54 619.988  12
  -2  -8  -3 5904.63 685.966  11
  -2  -8  -3 5355.94 664.484  10
   2  -8   4 6223.43 641.322  12
   2  -8   4 5737.44 697.036   9
   2  -8   4 6027.13 772.733  15
  -2  -8  -4 5620.03 728.047   4
   2  -8   4 5718.25 827.025   6
   2  -8   4 6398.43 733.854   5
  -2  -8  -4 5971.33 672.106  11
  -2  -8  -4 5827.56 654.168  17
  -2  -8  -4 5571.59 692.279  10
   2  -8   5 5129.77 678.373   9
   2  -8   5 4578.17 723.490   6
  -2  -8  -5 5530.26 638.150  17
   2  -8   5 5187.34 746.678  15
   2  -8   5 5384.28 726.073   5
  -2  -8  -5 4990.22 669.971   4
  -2  -8  -5 4554.45 680.713  10
  -2  -8  -5 5229.74 667.024  11
   2  -8   5 5694.31 661.324  12
   2  -8   6 9187.96 836.882   5
   2  -8   6 7539.20 810.552  15
   2  -8   6 7842.83 792.953   9
  -2  -8  -6 7225.83 619.450  13
  -2  -8  -6 8446.48 765.742   4
  -2  -8  -6 8146.48 736.532  11
   2  -8   6 9936.96 790.975  12
  -2  -8  -6 7453.13 708.836  17
   2  -8   6 7093.99 827.160   6
  -2  -8  -6 7294.25 770.522  10
   2  -8   7 22479.2 1163.76   5
   2  -8   7 17361.6 1097.76  15
  -2  -8  -7 19608.8 1037.25   4
  -2  -8  -7 16764.8 884.025  13
  -2  -8  -7 17506.5 1048.97  10
   2  -8   7 17525.0 1069.30   9
   2  -8   7 15421.3 1046.25   6
   2  -8   7 23305.4 1087.75  12
  -2  -8  -7 20433.2 991.939  11
   2  -8   8 9031.92 866.336  15
   2  -8   8 8731.51 780.281   9
   2  -8   8 7476.21 740.340   6
  -2  -8  -8 10334.7 718.089  13
  -2  -8  -8 10771.7 767.548   4
  -2  -8  -8 10347.7 703.848  11
  -2  -8  -8 8925.63 797.195  10
   2  -8   8 12210.1 836.465  12
   2  -8   8 12301.5 872.883   5
  -2  -8  -9 2259.87 423.065  13
   2  -8   9 2156.06 456.094   9
  -2  -8  -9 1868.40 386.330  11
  -2  -8  -9 2121.32 409.605   4
   2  -8   9 2614.08 519.396   5
   2  -8   9 1435.98 487.840  15
   2  -8   9 2737.68 473.410  12
   2  -8   9 2061.42 468.468   6
  -2  -8  -9 2190.47 515.140  10
  -2  -8 -10 381.310 468.057  10
   2  -8  10 635.853 337.433  12
  -2  -8 -10 396.676 283.120   4
  -2  -8 -10 611.484 309.264  13
   2  -8  10 322.986 369.658   9
   2  -8  10 397.185 376.240   5
   2  -8  10-148.907 369.482  15
   2  -8  11 2869.90 439.032   9
  -2  -8 -11 4235.32 533.947  10
   2  -8  11 5702.81 514.406   5
  -2  -8 -11 4597.52 470.167  13
   2   8  11 4277.11 451.102   6
   2  -8  11 2512.09 422.084  15
  -2  -8 -11 4379.28 374.924   4
  -2  -8 -12 325.717 302.615  10
   2  -8  12 330.899 263.549   5
   2  -8  12-115.647 258.859  15
   2   8  12 275.471 263.737   6
   2  -8  12-202.400 260.519   9
  -2  -9  12-106.025 264.110   5
  -2  -9  12-181.026 219.783  12
   2  -9 -12 600.231 252.941   4
  -2  -9  11 189.060 242.574  15
  -2  -9  11 745.752 333.440   5
   2  -9 -11 709.522 317.977   4
  -2  -9  11 734.493 306.311  12
   2  -9 -11 737.944 265.131  11
  -2  -9  10 5023.39 546.370   5
   2  -9 -10 5056.88 487.349  17
   2  -9 -10 4740.83 548.273   4
  -2  -9  10 3734.72 376.400   7
   2  -9 -10 4858.08 474.227  11
  -2  -9  10 6099.48 523.242  12
  -2  -9   9 5120.37 577.700   5
   2  -9  -9 6635.27 567.547  17
  -2  -9   9 5023.91 425.389   7
   2  -9  -9 5493.36 630.511   4
   2  -9  -9 5470.97 539.501  11
  -2  -9   8 348.308 295.621   7
   2  -9  -8 854.404 444.832   4
   2  -9  -8 619.523 375.067  17
  -2  -9   8 804.872 413.192   5
  -2  -9   8 99.1943 308.453  15
   2  -9  -8 1128.02 423.067  11
  -2  -9   8 428.285 353.439  12
   2  -9  -7 1950.37 476.680  11
   2  -9  -7 2307.32 573.597   4
  -2  -9   7 1688.27 350.299   7
  -2  -9   7 2031.59 478.269   5
  -2  -9   7 489.219 340.714  15
  -2  -9   7 1937.35 428.737  12
   2  -9  -6 3164.11 617.270   4
  -2  -9   6 2140.34 463.615   5
  -2  -9   6 2855.70 398.306   7
   2  -9  -6 2573.58 536.595  11
  -2  -9   6 2492.52 439.150  12
   2  -9  -6 3510.39 644.832   6
  -2  -9   5 5186.46 512.290  10
  -2  -9   5 3026.22 472.138   5
   2  -9  -5 3411.90 568.287   4
   2  -9  -5 3158.87 577.608  11
  -2  -9   5 2855.11 466.853  12
   2  -9  -5 3386.06 664.138   6
  -2  -9   5 3093.87 424.945   7
   2  -9  -4 3447.29 647.240   6
  -2  -9   4 2281.92 382.498  10
  -2  -9   4 2325.19 385.398   7
  -2  -9   4 2052.16 381.827   4
   2  -9  -4 2543.80 533.019   4
   2  -9  -4 2509.00 545.215  11
   2  -9  -3 1987.64 618.284   6
   2  -9  -3 2207.25 472.645   4
  -2  -9   3 1743.41 391.154   4
   2  -9  -3 1807.27 498.790  11
  -2  -9   3 1985.40 396.940   7
  -2  -9   3 2004.57 408.318  17
  -2  -9   3 1664.67 389.082  11
  -2  -9   3 1746.87 358.723  10
   2  -9  -2 707.497 386.363   4
  -2  -9   2 792.332 329.936  10
  -2  -9   2 449.854 299.073   7
  -2  -9   2 525.088 362.251  17
  -2  -9   2 893.024 410.844   6
   2  -9  -2 701.115 436.809  11
  -2  -9   2 383.334 346.855  11
   2  -9  -2 626.351 506.184   6
  -2  -9   2 453.919 330.982   4
   2  -9  -1 6427.64 694.739  15
   2  -9  -1 6628.35 571.397   5
  -2  -9   1 6228.76 549.735  10
  -2  -9   1 5405.53 587.030  17
   2  -9  -1 7011.47 789.024   6
  -2  -9   1 5107.67 563.488  11
  -2  -9   1 5320.44 517.931   4
   2  -9  -1 4394.27 555.957  11
  -2  -9   1 6023.86 641.097   6
   2  -9  -1 5223.50 540.467   4
   2  -9   0 2296.34 512.604  15
   2  -9   0 1653.78 414.781  11
   2  -9   0 1953.62 433.289   5
  -2  -9   0 1963.31 434.616  17
  -2  -9   0 1644.10 479.279  11
   2  -9   0 1412.73 359.150   4
   2  -9   0 2196.81 630.513   6
  -2  -9   0 1907.92 462.621   4
  -2  -9   0 2100.55 460.511   6
  -2  -9  -1 4728.07 491.534  10
   2  -9   1 4422.50 544.548   5
   2  -9   1 5079.79 645.919  15
  -2  -9  -1 3420.54 530.599   4
  -2  -9  -1 3567.55 510.326  11
   2  -9   1 3114.07 447.067  11
  -2  -9  -1 4387.56 563.168  17
   2  -9   1 4305.71 695.677   6
  -2  -9  -2 1256.92 383.556  10
   2  -9   2 1080.92 344.233  11
  -2  -9  -2 1107.31 432.979  17
   2  -9   2 1293.15 459.819   5
  -2  -9  -2 1850.19 468.694  11
   2  -9   2 1417.11 533.463   6
  -2  -9  -2 1723.19 456.952   4
   2  -9   2 1074.57 460.194  15
  -2  -9  -3 1187.30 398.542  10
   2  -9   3 1290.87 464.505   5
   2  -9   3 1832.79 504.630  15
  -2  -9  -3 1212.68 444.276   4
  -2  -9  -3 1916.98 478.974  17
  -2  -9  -3 817.595 400.860  11
   2  -9   3 1633.71 586.741   6
   2  -9   4 19943.6 1002.74   5
   2  -9   4 16816.7 1009.99  15
  -2  -9  -4 15874.9 872.170  17
  -2  -9  -4 17432.2 947.442   4
  -2  -9  -4 16481.6 873.498  10
  -2  -9  -4 17036.2 909.112  11
   2  -9   4 16326.8 1061.69   6
   2  -9   5 9273.48 742.198   5
   2  -9   5 8140.13 756.801   6
  -2  -9  -5 8190.36 666.255  17
  -2  -9  -5 9163.54 702.345  11
  -2  -9  -5 8575.37 677.493  10
   2  -9   5 9007.27 792.084  15
  -2  -9  -5 9613.70 727.614   4
   2  -9   6 4460.35 573.431   5
  -2  -9  -6 4563.32 558.902   4
   2  -9   6 3790.45 520.344   9
   2  -9   6 3112.31 566.767   6
  -2  -9  -6 4570.26 522.185  11
   2  -9   6 3592.13 548.897  15
  -2  -9  -6 3904.73 527.646  10
   2  -9   7 4350.63 546.554   9
  -2  -9  -7 4423.56 498.113   4
  -2  -9  -7 3446.09 492.822  10
   2  -9   7 2864.94 466.485   6
  -2  -9  -7 3773.13 446.828  11
   2  -9   7 4407.99 544.798   5
   2  -9   7 3286.54 518.513  15
   2  -9   8 280.327 332.486   9
   2  -9   8 142.108 344.055   5
   2  -9   8 387.722 354.931  15
  -2  -9  -8 494.699 286.357  11
  -2  -9  -8-201.053 297.211   4
  -2  -9  -8-84.0369 329.486  10
  -2  -9  -9 1126.74 332.075  10
   2  -9   9 1242.96 351.322   9
   2  -9   9 969.771 337.968   5
   2  -9   9 590.487 338.345  15
  -2  -9  -9 1710.15 315.341   4
   2  -9  10 1506.94 302.165   9
   2  -9  10 2627.58 346.581   5
  -2  -9 -10 2161.07 275.830   4
   2  -9  10 884.686 294.532  15
   2   9  10 950.985 265.014   6
   2 -10 -10 270.120 207.159   4
   2 -10  -9 472.227 271.001   4
   2 -10  -9 408.983 235.418  11
  -2 -10   8 1283.04 274.431  12
   2 -10  -8 2014.68 337.377  17
   2 -10  -8 1206.60 343.548   4
   2 -10  -8 908.469 297.432  11
   2 -10  -7 1616.20 361.629  17
   2 -10  -7 1178.98 341.290  11
   2 -10  -7 918.481 365.561   4
   2 -10  -6 7117.85 614.685   4
   2 -10  -6 9340.08 641.848  17
   2 -10  -6 8275.15 623.486  11
   2 -10  -5 2767.18 440.303  17
   2 -10  -5 2837.12 448.846  11
   2 -10  -5 2399.05 419.887   4
   2 -10  -4 1063.47 380.518  11
   2 -10  -4 248.076 300.896   4
   2 -10  -4 1252.45 461.086   6
   2 -10  -3 626.141 349.282  11
   2 -10  -3 547.556 318.996   4
   2 -10  -3 1224.68 447.670   6
   2 -10  -2 2878.73 547.849   6
   2 -10  -2 1300.12 305.220   4
  -2 -10   2 1776.37 336.438  17
  -2 -10   2 2482.55 363.575   4
   2 -10  -2 1878.75 405.919  11
  -2 -10   2 1771.60 327.069  11
  -2 -10   1 1170.21 324.694  17
   2 -10  -1 1219.97 365.333  11
  -2 -10   1 1596.11 359.904  11
   2 -10  -1 1743.86 486.228   6
  -2 -10   1 1393.60 333.532   4
  -2 -10   0 360.498 320.668  17
  -2 -10   0-100.469 298.107  11
  -2 -10   0 374.605 293.365   4
   2 -10   0 235.831 429.176   6
   2 -10   0 115.609 290.018  11
  -2 -10  -1 1133.25 369.036  11
  -2 -10  -1 59.4015 325.993  17
   2 -10   1 793.002 303.106  11
   2 -10   1 341.760 398.343   6
  -2 -10  -1 823.847 335.478   4
   2 -10   2 348.087 313.784   5
   2 -10   2 459.413 309.612  15
  -2 -10  -2 539.156 328.866  11
  -2 -10  -2-540.693 328.412  17
   2 -10   2-268.947 387.343   6
  -2 -10  -2 133.292 321.495   4
   2 -10   3 13576.1 783.924  15
  -2 -10  -3 12581.0 703.262   4
  -2 -10  -3 12049.9 681.079  11
   2 -10   3 12029.8 799.094   6
   2 -10   4 5767.71 498.956   5
  -2 -10  -4 5785.02 505.540  11
   2 -10   4 5475.15 530.464  15
  -2 -10  -4 5909.43 504.293   4
   2 -10   4 4791.36 522.844   6
   2 -10   5 4992.75 460.211   5
  -2 -10  -5 3804.33 419.776  11
   2 -10   5 3403.29 445.445   6
   2 -10   5 3634.95 461.061  15
  -2 -10  -5 4826.54 458.165   4
   2 -10   6 2613.83 374.808   5
   2 -10   6 1382.87 341.832  15
  -2 -10  -6 2236.73 343.663   4
  -2 -10  -6 2141.34 337.920  11
  -2 -10  -7 33.4785 219.599   4
   2 -10   7 373.808 262.822   5
   2 -10   7 79.9159 244.887  15
  -2 -10  -8 2736.33 290.870   4
   2 -11  -5 3941.41 361.569  17
   2 -11  -5 2806.82 315.104  11
   2 -11  -4 624.590 265.545  17
   2 -11  -4 271.094 224.088  11
   2 -11  -3 766.952 265.859  17
   2 -11  -3 678.276 245.681  11
   2 -11  -2 685.859 315.734   6
   2 -11  -2 403.094 246.584  11
   2 -11  -2 499.831 279.911  17
   2 -11  -1 1120.42 277.454  17
   2 -11  -1 1156.88 353.134   6
   2 -11   0 250.827 246.514  17
   2 -11   0 168.197 257.490   6
  -2 -11  -1 2899.09 305.673   4
   2 -11   1 2967.54 372.115   6
  -2 -11  -2 264.930 208.661   4
  -2 -11  -3 1976.18 272.818   4
   3   0 -20 1182.58 280.310   3
   3   0 -20 700.340 390.980  10
   3   0 -19 4300.19 474.916   3
   3   0 -19 2492.93 618.882  10
   3   0 -19 3109.30 427.804  13
   3   0 -18 566.870 369.032   3
   3   0 -18 1032.38 417.402  13
   3   0 -18 462.125 575.901  10
   3   0 -17 752.834 426.942   3
  -3   0  17 517.647 309.480   8
   3   0 -17 1400.19 531.408  13
   3   0 -17 823.686 662.743  10
  -3   0  16 8470.76 616.593   8
   3   0 -16 8652.97 843.717  13
  -3   0  15 14118.8 1009.62   5
  -3   0  15 17890.2 855.729   8
  -3   0  14 24416.1 1068.10   3
  -3   0  14 23090.8 1205.34   5
  -3   0  13 488.889 494.377   5
   3   0 -12 1322.88 623.813   1
  -3   0  11 576.139 437.694   5
   3   0 -11 177.941 419.200   1
  -3   0  10 9253.65 736.913   5
  -3   0  10 9842.54 726.927  12
  -3   0  10 10391.3 597.823  14
   3   0 -10 9473.06 783.214   4
   3   0 -10 9321.19 965.499   1
  -3   0  10 10539.5 553.277   7
  -3   0  10 11042.1 617.673   3
  -3   0   9 108765. 1545.93   7
   3   0  -9 114744. 2805.94   1
   3   0  -9 111467. 1783.00   8
   3   0  -9 104628. 2070.23   4
  -3   0   9 111007. 1684.12  14
  -3   0   9 104797. 1919.37   5
  -3   0   9 111775. 1748.98   3
   3   0  -8 312416. 4274.58   1
   3   0  -8 311320. 6672.19   1
  -3   0   8 306126. 2805.43   5
  -3   0   8 297068. 2650.56   3
   3   0  -7 19771.9 1611.15   1
   3   0  -7 18824.7 1060.88   1
   3   0  -6 264.479 644.010   1
   3   0  -6 344.639 380.099   1
   3   0  -5 17282.6 1362.96   1
   3   0  -5 15847.4 1001.85   1
   3   0  -4 7739.62 841.047   1
  -3   0   3 3612.36 567.151   2
   3   0  -3 3336.57 569.451   1
  -3   0   3 3535.45 674.438   1
   3   0  -2 28571.3 1347.63   2
  -3   0   2 30295.6 1300.52   1
   3   0  -2 29314.2 1111.73   1
  -3   0   1 99922.8 2147.66   1
   3   0  -1 105676. 1948.14   1
   3   0  -1 103164. 2425.03   2
   3   0   0 295338. 3300.35   1
  -3   0   0 287682. 3722.14   1
   3   0   1 111569. 2103.96   1
  -3   0  -1 111539. 2400.07   1
   3   0   2 95497.0 2128.60   1
  -3   0  -2 92127.9 2330.31   1
   3   0   3 55980.7 1771.53   1
  -3   0  -3 57728.8 1968.52   1
  -3   0  -4 22342.9 1363.77   1
   3   0   5 57340.5 1206.12   8
   3   0   5 54679.9 1131.94  16
  -3   0  -5 55465.8 1302.82   3
  -3   0  -5 51930.3 2218.66   1
   3   0   5 59014.2 1286.76   6
   3   0   6 18280.7 722.119  16
   3   0   6 19359.5 782.024   8
   3   0   6 18736.2 827.027   6
  -3   0  -6 18913.4 893.650  13
  -3   0  -6 21083.7 869.574   3
  -3   0  -6 19297.7 1005.12  10
  -3   0  -7 321.896 514.691   1
  -3   0  -7-70.9436 305.476   3
  -3   0  -7 245.713 353.259  13
   3   0   7-59.0534 273.261  16
   3   0   7-140.403 287.994   8
  -3   0  -7-485.542 459.700  10
   3   0   7-37.9703 302.870   6
  -3   0  -8 27775.4 1129.43   3
   3   0   8 26395.5 1030.80   8
   3   0   8 25127.3 1105.83   6
  -3   0  -8 25772.6 1183.26  13
   3   0   8 24764.3 947.121  16
  -3   0  -8 25530.7 1295.60  10
   3   0   9 1844.32 442.475   8
  -3   0  -9 2094.10 466.228  13
  -3   0  -9 2241.75 468.384   3
   3   0   9 1928.09 402.507  16
   3   0   9 1949.10 506.296   6
  -3   0 -10 1603.03 465.577   3
   3   0  10 1675.62 439.260   8
   3   0  10 1874.98 460.962  16
  -3   0 -10 1731.92 463.206  13
   3   0  10 938.175 459.361   6
  -3   0 -10 1528.80 642.444  10
  -3   0 -11 4238.58 610.857  13
  -3   0 -11 4833.12 646.019   3
   3   0  11 4642.84 633.335   8
   3   0  11 4018.03 672.521   6
   3   0  11 5048.14 581.704  16
  -3   0 -11 4369.83 789.960  10
   3   0  12 3487.82 591.718   8
  -3   0 -12 3007.88 545.135  13
  -3   0 -12 3901.62 813.054  10
   3   0  12 2939.33 624.596   6
  -3   0 -12 3553.68 613.223   3
  -3   0 -13 2532.42 581.623   3
  -3   0 -13 3216.84 794.551   7
  -3   0 -13 1523.92 419.066  13
   3   0  13 1803.61 601.004   6
   3   0  13 2204.27 545.728   8
  -3   0 -13 2177.03 709.970  10
  -3   0 -14 491.842 423.066   3
   3   0  14-236.995 394.786   8
  -3   0 -14-207.154 580.781  10
   3   0  14 400.412 512.467   6
  -3   0 -14 237.740 576.870   7
   3   0  15 2360.12 476.561   8
  -3   0 -15 2172.11 622.084   7
   3   0  15 1852.11 598.009   6
  -3   0 -15 3122.85 510.443   3
  -3   0 -15 2603.76 640.608  10
  -3   0 -16 1121.36 505.896   7
  -3   0 -16 1517.74 359.932   3
   3   0  16 1119.20 371.511   8
   3   0  16 2065.72 513.315   6
  -3   0 -16 1476.54 487.944  10
   3   0  17-273.208 260.902   8
  -3   0 -17-224.731 223.737   3
  -3   0 -17-102.634 366.097   7
   3   1 -20 640.996 248.117   3
   3  -1 -20 360.346 219.673   3
   3   1 -20 867.821 406.891  10
   3  -1 -20 480.121 402.436  10
   3   1 -19 437.516 294.026   3
   3  -1 -19 388.247 311.548   3
   3  -1 -19-174.515 334.680  13
  -3   1  19 499.707 274.287   8
   3  -1 -19 502.228 512.674  10
   3   1 -18 3123.09 483.106   3
  -3   1  18 2319.50 386.515   8
   3   1 -18 1606.40 396.341  13
   3  -1 -18 1982.44 506.341  13
   3  -1 -18 2569.49 464.783   3
   3  -1 -18 1945.96 658.167  10
   3   1 -17 1580.72 461.874   3
  -3   1  17 1339.31 363.460   8
   3  -1 -17 779.023 429.185   3
  -3  -1  17 504.709 436.647   5
   3  -1 -17 1144.46 696.317  10
  -3   1  17 1297.08 341.152  16
   3   1 -17 1132.91 453.738  13
   3  -1 -17 927.981 514.831  13
   3   1 -16 787.641 442.876  13
  -3   1  16 1116.65 387.915   8
   3  -1 -16 236.261 527.033  13
   3  -1 -16 1054.17 466.116   3
  -3  -1  16 1384.03 584.029   5
  -3  -1  15 17714.5 966.014   3
  -3  -1  15 15128.3 768.419   8
   3  -1 -15 17783.0 1357.70  10
  -3  -1  14 5622.63 494.314   8
  -3  -1  14 6882.67 656.917   3
  -3   1  14 6050.85 600.260   3
  -3   1  13 1274.06 414.820   3
  -3  -1  13 495.336 235.105   8
  -3  -1  13 871.678 529.471   5
  -3  -1  13 772.269 383.376  12
  -3   1  12 3032.61 441.907   3
  -3  -1  12 3810.21 551.497  12
  -3  -1  12 3873.16 657.493   5
  -3   1  12 3756.03 572.001   5
  -3  -1  12 3623.47 447.665   7
  -3  -1  12 3369.78 475.500   3
  -3   1  11 2529.34 488.928   5
  -3   1  11 2430.43 386.207   3
   3   1 -11 2181.60 645.564   1
   3  -1 -11 2668.14 636.560   1
   3  -1 -11 2189.40 527.005   4
  -3  -1  11 2583.52 524.341  12
  -3  -1  11 2759.83 441.939   7
  -3   1  10 9629.01 673.308   5
  -3  -1  10 10022.3 605.528   3
   3   1 -10 8232.01 998.964   1
  -3   1  10 9980.98 584.325   3
   3  -1 -10 7987.25 855.402   1
   3  -1 -10 10263.5 664.088   8
   3   1 -10 8283.27 654.754   4
  -3  -1  10 9318.83 633.754  14
  -3  -1  10 8710.13 736.132  12
  -3  -1  10 9598.57 564.320   7
  -3  -1   9 2429.56 394.995  14
  -3  -1   9 1705.53 435.010   5
   3  -1  -9 2666.89 527.621   1
   3  -1  -9 2511.35 414.813   8
   3   1  -9 2355.13 572.268   1
   3  -1  -9 2000.86 473.939   4
  -3   1   9 2523.61 345.677   3
  -3  -1   9 2083.16 321.431   7
  -3  -1   9 2581.23 354.316   3
  -3  -1   8 133450. 2081.23   5
   3  -1  -8 144120. 2680.95   1
   3  -1  -8 133507. 2003.87   8
   3   1  -8 147301. 3290.71   1
  -3  -1   8 131810. 2310.99  12
   3  -1  -8 134324. 2316.29   4
  -3   1   8 139010. 1810.41   5
  -3  -1   8 133357. 1696.75   7
  -3  -1   8 136256. 1939.20  14
  -3  -1   8 137742. 1839.46   3
  -3   1   8 133310. 1772.60   3
  -3  -1   7 67823.8 1217.28   3
  -3  -1   7 71369.0 1363.50   5
   3   1  -7 70656.0 3334.30   1
   3  -1  -7 71611.9 2587.82   1
   3  -1  -7 72551.7 1731.48   1
   3  -1  -6 25419.1 896.349   1
   3   1  -6 23274.1 1828.28   1
   3   1  -6 24620.6 1369.03   1
   3  -1  -6 26044.7 1350.62   1
   3  -1  -5 193362. 2960.91   1
   3  -1  -5 190476. 2152.87   1
   3  -1  -4 50855.6 1141.35   1
   3  -1  -4 52808.6 952.533   1
  -3   1   4 53899.4 2108.76   2
   3   1  -3 33958.3 1643.83   1
   3  -1  -3 33846.3 766.748   1
  -3   1   3 33763.3 1596.33   2
  -3  -1   3 36039.1 1677.48   1
   3   1  -2 11756.5 786.641   2
  -3  -1   2 12414.0 1104.95   1
   3  -1  -2 12832.3 503.214   1
   3  -1  -2 11011.2 1080.19   2
  -3   1   2 11339.8 669.128   1
   3   1  -2 12438.6 1026.60   1
  -3  -1   1 91050.0 2404.05   1
   3  -1  -1 91163.0 2479.12   2
   3   1  -1 89652.5 2322.22   1
  -3  -1   0 10439.0 993.608   1
   3  -1   0 10303.3 995.625   2
  -3   1   0 9971.96 726.887   1
   3   1   0 10883.1 864.511   1
   3  -1   0 10629.9 589.210   1
   3   1   1 52197.8 1715.56   1
  -3   1  -1 53054.6 1556.29   1
  -3  -1  -1 53543.9 1896.33   1
   3  -1   1 54358.4 1427.59   1
   3   1   2 40096.0 1581.22   1
  -3   1  -2 45307.9 1570.45   1
  -3  -1  -2 43621.9 1767.10   1
   3  -1   2 42707.0 1414.91   1
   3   1   3 39942.9 1630.96   1
  -3  -1  -3 41328.2 1808.04   1
  -3   1  -3 42308.6 1678.42   1
   3  -1   3 39041.6 1533.23   1
  -3  -1  -4 27448.4 849.113   3
  -3  -1  -4 25220.8 1497.99   1
   3  -1   4 27391.6 927.733   6
  -3   1  -4 26894.4 1504.20   1
  -3   1  -5 127297. 1918.16   3
  -3  -1  -5 125691. 1915.00   3
   3   1   5 124919. 1799.53   8
  -3   1  -5 119185. 3248.65   1
  -3  -1  -5 125961. 2201.14  13
  -3  -1  -5 118537. 3421.23   1
   3  -1   5 133079. 2074.57   6
   3  -1   5 120926. 1765.74   8
  -3  -1  -5 130181. 2286.29  10
  -3  -1  -6 4179.41 850.636   1
  -3   1  -6 5624.47 511.711   3
  -3  -1  -6 5374.10 506.594   3
   3   1   6 5181.35 466.770   8
  -3  -1  -6 5767.61 583.571  13
   3  -1   6 5282.07 456.865  12
  -3   1  -6 4521.10 833.090   1
   3   1   6 4990.78 456.298  16
   3  -1   6 5080.99 531.102   6
  -3  -1  -6 4739.13 621.893  10
   3   1   6 4627.43 467.310   6
  -3   1  -6 5696.76 609.127  10
   3  -1   6 5149.85 471.204   8
  -3   1  -7 27273.9 1060.38   3
  -3  -1  -7 25824.0 1027.69   3
   3   1   7 26087.8 973.462   8
  -3   1  -7 20894.6 1641.87   1
   3  -1   7 25078.5 949.497   8
  -3   1  -7 23494.1 967.872  13
  -3  -1  -7 24688.3 1242.85  10
  -3  -1  -7 22714.1 1790.66   1
   3   1   7 24877.3 965.514   6
  -3  -1  -7 26064.6 1184.22  13
   3  -1   7 26202.3 1122.46   6
   3  -1   7 25284.2 909.084  12
  -3   1  -7 23976.1 1204.69  10
   3   1   7 25655.7 940.297  16
   3   1   8 2104.99 425.082  16
   3  -1   8 2253.55 425.730   8
  -3  -1  -8 1229.78 672.504   1
   3   1   8 1579.68 386.302   6
   3  -1   8 1812.12 350.954  12
  -3  -1  -8 2172.81 439.937   3
  -3   1  -8 2114.04 452.658   3
  -3   1  -8 1899.70 416.503  13
  -3   1  -8 1208.60 640.331   1
   3   1   8 2164.49 423.980   8
   3  -1   8 1482.61 438.854   6
  -3  -1  -8 2017.95 487.662  13
  -3  -1  -8 1468.00 556.682  10
  -3   1  -9 9876.20 763.101   3
  -3  -1  -9 10017.9 764.675   3
   3   1   9 8466.10 719.342   6
   3   1   9 9472.93 723.427   8
   3  -1   9 9262.28 707.584   8
   3   1   9 9049.91 664.578  16
  -3   1  -9 8496.53 837.965  10
  -3   1  -9 8231.08 686.963  13
   3  -1   9 9167.91 813.260   6
  -3  -1  -9 9130.23 823.556  13
  -3  -1  -9 8012.05 880.416  10
   3   1  10 859.293 415.706   8
   3  -1  10 719.124 426.695   8
  -3  -1 -10 1032.73 613.613  10
  -3  -1 -10 698.495 520.536   7
   3   1  10 536.338 394.254  16
  -3   1 -10 566.196 415.976   3
  -3  -1 -10 494.567 420.877   3
   3  -1  10 465.815 462.774   6
   3   1  10 657.430 452.040   6
  -3  -1 -10 1266.90 467.916  13
  -3   1 -10 1067.09 622.003  10
  -3   1 -11 985.728 454.589   3
   3  -1  11 1171.02 530.993   6
   3   1  11 1331.36 505.453   8
   3  -1  11 1095.36 418.294   8
  -3  -1 -11 1035.52 480.186   3
   3   1  11 959.167 440.330  16
  -3  -1 -11 1847.96 562.521  13
  -3  -1 -11 406.676 562.468   7
   3   1  11 965.628 486.818   6
  -3  -1 -11 1816.27 707.824  10
  -3   1 -12 3755.39 624.675   3
  -3  -1 -12 4391.65 656.907   3
   3  -1  12 3137.84 562.141   8
   3  -1  12 3135.28 711.228   6
   3   1  12 3766.17 662.992   6
   3   1  12 3940.61 659.515   8
  -3  -1 -12 2784.27 705.955   7
   3   1  12 4264.50 588.088  16
  -3  -1 -12 3454.80 633.103  13
  -3  -1 -12 3767.26 829.824  10
  -3   1 -12 3873.51 765.788  10
  -3   1 -13 5645.61 685.708   3
  -3  -1 -13 5536.58 694.858   3
   3   1  13 5359.98 713.463   8
   3  -1  13 4602.13 605.861   8
  -3  -1 -13 5283.00 843.959   7
  -3  -1 -13 4681.89 640.313  13
   3   1  13 4857.55 756.567   6
  -3   1 -13 4622.95 790.356  10
  -3  -1 -13 4420.29 818.087  10
  -3   1 -14 5054.13 623.044   3
  -3  -1 -14 4498.60 587.240   3
  -3  -1 -14 3194.71 524.792  13
   3   1  14 4523.95 586.737   8
  -3  -1 -14 3773.46 724.464   7
   3  -1  14 3279.03 736.492   6
   3  -1  14 3724.17 562.124   8
  -3   1 -14 3770.67 746.211   7
  -3   1 -14 3214.52 707.326  10
  -3  -1 -14 4110.79 761.092  10
   3   1  14 4031.35 697.303   6
  -3   1 -15 8274.47 668.393   3
   3  -1  15 7240.84 612.446   8
  -3  -1 -15 5850.54 545.857  13
  -3  -1 -15 8235.13 667.636   3
   3  -1  15 7047.50 793.294   6
  -3   1 -15 9094.68 891.916   7
  -3  -1 -15 7623.73 842.253   7
   3   1  15 8677.50 712.459   8
   3   1  15 6259.10 766.642   6
  -3  -1 -15 6079.85 782.628  10
  -3   1 -15 5297.36 693.359  10
   3  -1  16 794.650 437.846   6
   3   1  16 1058.49 351.339   8
   3  -1  16 1334.04 345.380   8
  -3  -1 -16 808.394 333.723   3
  -3  -1 -16 801.629 447.143   7
  -3   1 -16 850.241 488.408   7
  -3   1 -16 1272.98 338.644   3
  -3  -1 -16 512.135 455.797  10
   3   1  16 527.825 461.134   6
  -3   1 -16 1159.85 418.024  10
   3   1  17 1110.20 293.474   8
  -3   1 -17 811.904 243.297   3
  -3  -1 -17 1246.53 283.248   3
  -3  -1 -17 1156.14 373.773   7
  -3   1 -17 498.210 351.300   7
   3   2 -20 457.126 363.340  10
  -3   2  19 342.638 266.407   8
   3   2 -19 95.9732 254.921   3
   3  -2 -19-511.870 337.661  13
   3  -2 -19 25.4018 263.655   3
   3   2 -19-76.3138 453.613  10
   3  -2 -19 470.177 490.174  10
  -3   2  18 583.193 316.409   8
   3   2 -18 515.068 323.833   3
  -3  -2  18-186.201 373.606   5
   3   2 -18-147.698 584.142  10
   3  -2 -18 734.140 329.468   3
  -3   2  18 666.884 286.114  16
   3  -2 -18 801.190 408.022  13
   3  -2 -18-165.220 547.905  10
  -3   2  17 3299.01 475.595   8
   3   2 -17 2674.60 471.512   3
  -3  -2  17 2366.88 582.841   5
   3  -2 -17 3575.79 639.695  13
   3  -2 -17 2810.56 477.585   3
   3  -2 -17 2510.92 688.341  10
   3  -2 -16 2734.64 495.187   3
  -3   2  16 2734.01 480.372   8
   3   2 -16 1685.74 442.326  13
   3  -2 -16 2780.02 679.061  13
   3  -2 -16 2239.95 742.419  10
  -3  -2  15-226.477 344.599  12
   3  -2 -15-519.606 624.371  10
   3  -2 -15 488.539 579.558  13
  -3  -2  14 3995.33 543.164   3
   3  -2 -14 2804.02 577.541   4
  -3   2  13 1550.01 467.003   5
   3  -2 -13 1665.58 672.761  10
  -3  -2  13 2030.90 625.387   5
  -3   2  13 1478.94 388.677   3
  -3  -2  13 790.137 456.910  12
  -3  -2  13 1703.35 422.634   7
  -3   2  12 1444.47 371.339   3
  -3   2  12 1395.90 484.167   5
  -3  -2  12 1877.07 610.903   5
  -3  -2  12 1264.72 378.584   7
  -3  -2  11 1586.42 427.965  14
   3   2 -11 829.631 536.953   1
  -3   2  11 1473.84 352.144   3
   3  -2 -11 1583.25 538.685   4
  -3  -2  11 1810.54 375.311   7
  -3  -2  11 1323.40 474.131  12
  -3   2  11 1616.26 422.731   5
  -3  -2  10 1767.47 521.488   5
   3   2 -10 2154.86 677.866   1
   3  -2 -10 1388.94 402.198   8
  -3  -2  10 1992.14 361.681   3
  -3   2  10 1680.64 324.896   3
   3  -2 -10 1289.95 505.169   4
  -3  -2  10 2391.85 459.033  14
  -3  -2  10 1563.88 348.853   7
   3  -2  -9 15689.3 993.844   1
   3  -2  -9 16512.0 860.726   8
  -3  -2   9 17762.5 753.175   7
  -3  -2   9 16472.8 1005.48  12
   3   2  -9 15709.0 766.927   4
  -3   2   9 15519.8 721.572   5
  -3  -2   9 17254.4 839.031  14
   3   2  -9 15809.8 1396.91   1
  -3  -2   9 17290.6 732.976   3
   3  -2  -8 12590.1 836.620   4
  -3  -2   8 13470.6 641.946   7
   3  -2  -8 13177.4 719.838   8
   3  -2  -8 11362.6 763.541   1
  -3   2   8 14141.8 642.595   5
  -3  -2   8 13520.9 706.240  14
  -3  -2   8 12429.9 793.482   5
  -3  -2   8 13000.1 622.653  10
  -3   2   8 12537.9 577.229   3
   3   2  -8 14756.0 1246.32   1
  -3  -2   8 13628.6 632.409   3
  -3  -2   7 19976.6 708.994  10
   3  -2  -7 22089.6 984.066   4
  -3  -2   7 22298.4 889.249   5
  -3  -2   7 20817.4 756.108   7
   3  -2  -7 23334.3 1112.11   1
   3  -2  -7 19958.4 822.071   1
   3  -2  -7 20044.7 831.227   8
  -3  -2   7 19475.1 959.709  12
  -3  -2   7 21788.8 845.443  14
   3   2  -7 24076.7 1547.33   1
  -3  -2   7 20706.7 707.729   3
  -3  -2   6 151409. 1730.34  10
   3  -2  -6 147250. 1950.19   8
   3   2  -5 4985.38 1086.65   1
  -3   2   5 5863.55 1002.23   2
  -3   2   4 37126.4 1981.52   2
   3   2  -4 33088.5 2107.13   1
   3   2  -3 10784.6 1188.11   1
  -3   2   3 10279.2 1097.51   2
  -3  -2   3 9751.21 1238.24   1
  -3   2   2 94268.5 2915.77   2
   3   2  -2 88909.6 1519.97   2
   3   2  -2 100505. 2981.89   1
  -3  -2   2 106908. 3158.88   1
  -3  -2   1 827.285 763.893   1
   3  -2  -1 189.900 560.138   2
   3   2  -1 1152.21 595.435   1
  -3   2   1 805.423 293.540   1
  -3   2   0 101040. 1829.88   1
   3   2   0 109206. 2855.37   1
   3  -2   0 103300. 1797.24   1
  -3  -2   0 107486. 2940.36   1
  -3  -2  -1 5455.38 869.230   1
  -3   2  -1 4359.37 558.592   1
   3   2   1 5064.30 733.081   1
   3  -2   1 4466.98 470.778   1
   3  -2   1 4858.36 836.740   2
  -3   2  -2 113363. 2445.74   1
   3   2   2 112623. 2907.12   1
   3  -2   2 115232. 3232.14   2
  -3  -2  -2 114755. 3131.37   1
   3  -2   2 106746. 2423.67   1
  -3   2  -3 26669.5 1346.70   1
   3  -2   3 26495.4 1342.27   1
  -3  -2  -3 27634.1 1634.86   1
  -3  -2  -4 32350.7 938.186   3
   3   2   4 31981.7 894.854   8
   3  -2   4 30391.2 882.501   8
   3  -2   4 33938.0 1188.00   6
  -3  -2  -4 30551.4 1785.46   1
  -3  -2  -4 33777.8 1084.42   7
  -3   2  -4 30338.4 1596.74   1
  -3  -2  -4 29584.5 1107.45  13
   3  -2   4 30488.4 952.101  12
  -3  -2  -4 33357.5 1197.25  10
  -3  -2  -5 41521.3 1126.52   3
   3  -2   5 43363.3 1308.17   5
   3   2   5 43231.7 1113.73   8
   3  -2   5 38913.3 1046.54   8
  -3   2  -5 41626.6 1117.13   3
  -3   2  -5 38909.0 1909.95   1
  -3  -2  -5 41819.9 1299.64   7
   3  -2   5 40666.3 1134.65  12
  -3  -2  -5 37753.1 2119.68   1
  -3  -2  -5 42558.8 1372.45  13
   3  -2   5 44391.5 1387.84   6
  -3  -2  -5 38526.7 969.739  11
  -3  -2  -5 38112.6 1406.47  10
  -3   2  -6 1042.47 575.342   1
  -3  -2  -6 739.953 412.809  13
   3   2   6 1007.32 311.530   8
   3  -2   6 789.378 305.910   8
   3  -2   6 430.104 394.216   5
  -3   2  -6 784.620 311.771   3
  -3  -2  -6 719.781 313.727   3
  -3  -2  -6 1024.77 422.380   7
  -3  -2  -6 593.483 599.376   1
   3  -2   6 977.914 459.718   6
   3  -2   6 862.260 350.985  12
  -3  -2  -6 268.880 454.287  10
  -3   2  -7 22453.1 947.986   3
  -3  -2  -7 21997.3 932.566   3
   3  -2   7 22248.1 1072.16   5
   3   2   7 22134.9 931.413   8
   3  -2   7 20261.9 856.896   8
  -3  -2  -7 16879.9 1813.70   1
  -3  -2  -7 22090.9 1099.41   7
  -3   2  -7 16039.1 1567.83   1
   3  -2   7 22239.6 1136.98   6
  -3  -2  -7 22266.2 1149.07  13
  -3  -2  -7 20249.7 1180.79  10
   3  -2   7 21794.6 924.674  12
  -3   2  -8 5157.13 579.052   3
  -3  -2  -8 4426.72 534.491   3
  -3   2  -8 3002.88 787.910   1
   3  -2   8 4683.88 612.566   5
  -3  -2  -8 3029.82 931.419   1
   3  -2   8 4114.24 478.724   8
   3  -2   8 4636.77 518.029  12
  -3  -2  -8 4055.59 629.164   7
   3  -2   8 5529.78 708.761   6
  -3  -2  -8 4989.42 697.065  13
   3   2   8 4714.25 557.049   8
   3   2   8 4307.69 513.438   6
  -3  -2  -8 5035.15 751.599  10
  -3  -2  -9 128.668 557.699  10
   3   2   9 679.886 392.536   6
  -3   2  -9 466.838 497.489  10
  -3  -2  -9 1272.84 588.933   7
   3   2   9 1103.24 433.582   8
   3  -2   9 796.783 367.448   8
  -3   2  -9 311.496 364.113   3
   3  -2   9 894.054 434.223   5
  -3  -2  -9 843.461 364.990   3
   3   2   9 1150.12 408.339  16
  -3  -2  -9 317.296 496.757  13
   3  -2   9 950.489 532.001   6
   3  -2   9 1342.49 407.015  12
   3   2  10 8780.54 732.199   8
   3  -2  10 8028.76 662.932   8
  -3  -2 -10 9659.81 771.824   3
   3  -2  10 8042.91 726.185   5
  -3  -2 -10 7981.91 891.454   7
  -3  -2 -10 10287.0 926.893  13
   3   2  10 8439.70 743.549   6
  -3   2 -10 9899.85 770.212   3
   3  -2  10 8100.06 656.568  12
   3   2  10 9094.61 747.348  16
  -3  -2 -10 8317.53 991.787  10
   3  -2  11 2058.06 450.053   8
   3   2  11 1923.91 559.994   8
  -3  -2 -11 1754.73 665.143   7
  -3   2 -11 1720.85 524.278   3
  -3  -2 -11 1779.62 520.446   3
   3   2  11 2121.13 528.598  16
  -3  -2 -11 1868.65 588.481  13
   3  -2  11 955.478 614.086   6
   3   2  11 685.417 510.192   6
  -3   2 -11 1682.81 605.746  10
  -3  -2 -11 1734.66 758.066  10
   3   2  12 6847.92 740.949  16
  -3  -2 -12 6272.79 681.565   3
   3   2  12 5864.78 698.867   8
   3  -2  12 4959.22 603.251   8
  -3  -2 -12 5484.89 842.537   7
  -3  -2 -12 4987.88 713.532  13
  -3   2 -12 6090.25 666.428   3
   3   2  12 4972.59 699.962   6
   3  -2  12 5616.35 859.178   6
  -3   2 -12 3972.08 704.103  10
  -3  -2 -12 5046.51 877.759  10
   3  -2  13 1307.16 454.415   8
  -3   2 -13 2412.07 662.088  10
   3   2  13 2483.68 537.504  16
   3   2  13 2185.55 543.540   8
  -3  -2 -13 1884.51 535.270  13
  -3  -2 -13 2686.38 543.033   3
   3   2  13 2076.89 580.351   6
  -3   2 -13 1804.98 473.889   3
   3  -2  13 2253.77 704.742   6
  -3  -2 -13 2085.06 668.820   7
  -3  -2 -13 2396.16 716.394  10
  -3   2 -14 5957.74 614.002   3
  -3  -2 -14 6048.63 630.749   3
   3  -2  14 4541.95 528.876   8
  -3  -2 -14 4635.42 753.572   7
   3   2  14 6659.45 692.120   8
   3  -2  14 4842.64 753.903   6
  -3   2 -14 4372.57 698.801  10
  -3  -2 -14 5770.09 672.070  13
   3   2  14 5725.84 720.522   6
  -3  -2 -14 5119.92 804.109  10
  -3  -2 -15 721.100 361.612  13
   3  -2  15 428.749 434.675   9
   3   2  15 694.019 377.905   8
   3  -2  15 284.383 299.713   8
  -3   2 -15 765.689 342.719   3
  -3   2 -15 1361.54 568.840   7
  -3  -2 -15 933.737 522.058   7
   3   2  15 1044.83 470.355   6
  -3  -2 -15 841.169 541.514  10
  -3  -2 -15 1140.74 363.924   3
   3   2  16 1741.11 374.637   8
  -3  -2 -16 948.105 296.872   3
  -3   2 -16 1498.90 322.862   3
   3  -2  16 1056.42 374.084   9
  -3  -2 -16 1009.05 299.294  13
  -3   2 -16 925.877 459.489   7
  -3  -2 -16 1298.22 463.370   7
   3   2  16 1315.34 463.426   6
  -3  -2 -16 1081.21 472.384  10
  -3   2 -17 759.035 362.269   7
   3   2  17 685.674 265.951   8
  -3  -2 -17 471.062 209.817   3
   3   3 -19 2636.82 322.680   3
   3  -3 -19 3937.75 469.690  13
   3   3 -19 3610.35 592.025  10
   3  -3 -19 3172.28 527.927  10
   3  -3 -18 157.727 371.897  13
  -3   3  18 700.966 325.436   8
   3   3 -18 570.466 284.181   3
  -3  -3  18 395.891 389.791   5
   3  -3 -18 372.403 275.678   3
  -3   3  18 817.131 310.232  16
   3  -3 -18 872.572 548.249  10
  -3   3  17 2339.35 431.731   8
   3   3 -17 1891.72 382.285   3
  -3  -3  17 891.917 500.476   5
   3  -3 -17 1630.38 378.490   3
   3  -3 -17 2539.75 582.693  13
   3  -3 -17 1460.28 649.763  10
  -3   3  16 2104.01 471.628   8
   3   3 -16 1137.33 401.526   3
   3  -3 -16 1213.25 377.553   3
   3  -3 -16 1747.26 588.019  13
  -3  -3  16 674.378 345.718  12
   3  -3 -16 629.783 587.225  10
   3  -3 -15 3257.68 492.170   3
   3  -3 -15 4229.51 755.712  13
  -3  -3  15 2955.08 538.145  12
   3  -3 -15 2145.19 735.939  10
   3  -3 -14 230.718 320.329   3
  -3  -3  14 337.823 364.545   3
   3  -3 -14 996.725 628.163  13
  -3  -3  14 36.5655 388.975   7
   3  -3 -14 1055.89 520.947   4
  -3  -3  14 371.678 405.906  12
   3  -3 -14-101.792 612.829  10
  -3  -3  13 5239.04 812.043   5
  -3  -3  13 5594.62 637.817   7
  -3  -3  13 5527.89 563.721   3
  -3  -3  13 6280.63 704.137  12
   3  -3 -13 5751.95 790.691   4
   3  -3 -13 5180.06 831.354  10
  -3  -3  12 3248.68 466.101   3
  -3  -3  12 3377.37 525.213   7
  -3  -3  12 2851.89 591.238  12
  -3   3  11 3055.77 468.172   5
  -3  -3  11 3215.82 434.465   3
  -3  -3  11 2384.20 552.439  12
  -3  -3  11 3059.53 469.104   7
  -3  -3  11 3457.62 569.909  14
   3  -3 -11 3644.51 689.774  10
  -3   3  11 2253.49 356.015   3
  -3   3  10 897.507 318.985   5
  -3  -3  10 718.130 526.011   5
  -3   3  10 234.060 241.991   3
   3  -3 -10 686.131 398.155   8
  -3  -3  10 825.392 322.281   3
  -3  -3  10 497.555 377.827  14
   3  -3 -10 798.788 477.321  10
  -3  -3  10 737.766 350.612   7
   3  -3 -10 887.603 548.526   4
  -3  -3  10 948.159 501.558  12
  -3  -3   9 8546.56 585.727  10
  -3  -3   9 8469.26 608.294   7
   3   3  -9 6924.51 1056.21   1
   3  -3  -9 7912.61 649.463   8
  -3   3   9 7211.90 470.844   3
  -3  -3   9 8533.50 674.639  14
   3  -3  -9 8195.77 765.615  10
  -3  -3   9 6730.36 712.298   5
  -3  -3   9 8709.92 557.873   3
  -3   3   9 8404.94 576.268   5
  -3  -3   8 29013.8 955.539  10
  -3   3   8 26811.8 805.796   3
   3  -3  -8 29400.7 1084.26   8
   3   3  -8 31131.0 2090.77   1
  -3  -3   8 29622.8 1046.93  14
   3  -3  -8 28655.3 1278.37   4
  -3  -3   8 29919.7 998.508   7
  -3  -3   8 28216.7 1300.47  12
  -3   3   8 29940.4 901.910   5
   3  -3  -8 31230.7 1205.72  10
   3  -3  -8 26638.1 1049.02   6
  -3  -3   8 30167.4 911.080   3
  -3  -3   7 8785.62 534.719  10
   3  -3  -7 8797.64 744.069   4
   3  -3  -7 9513.09 624.630   8
  -3  -3   7 9540.91 587.672   7
  -3  -3   7 10152.0 637.871  14
  -3  -3   7 9985.35 756.881  12
   3  -3  -7 8443.36 648.746   6
   3   3  -7 9478.20 1173.65   1
  -3  -3   7 9428.44 511.299   3
   3  -3  -6 17204.7 899.938   4
  -3  -3   6 16123.5 742.213  14
   3  -3  -6 15639.8 745.694   8
  -3  -3   6 15606.9 647.552  10
  -3  -3   6 15990.3 868.485  12
   3   3  -6 17524.2 1469.93   1
  -3  -3   6 15645.9 819.361   5
   3  -3  -6 14960.5 791.341   6
  -3  -3   6 15126.6 720.368   7
  -3  -3   5 117063. 1894.89   5
   3  -3  -5 107409. 1727.22   8
  -3  -3   5 114928. 1774.31  14
  -3  -3   5 110479. 1778.45   7
   3  -3  -5 115109. 2099.71   4
  -3  -3   5 101795. 1578.33  10
  -3  -3   5 119398. 2064.74  12
  -3  -3   4 26038.4 903.057   7
   3  -3  -4 24025.6 877.049  15
  -3  -3   4 25446.3 803.356  10
  -3  -3   3 11440.0 1366.73   1
   3   3  -2 29447.1 1952.70   1
  -3   3   2 28141.6 1818.85   2
  -3  -3   2 28959.5 1915.31   1
  -3  -3   1 2318.81 789.521   1
  -3   3   1 1955.42 261.106   1
   3   3  -1 1748.98 694.107   1
  -3   3   1 1583.53 345.181   1
  -3  -3   0 10349.2 1248.96   1
  -3   3   0 7712.45 571.979   1
   3  -3   0 8606.87 1034.53   2
  -3   3  -1 10176.3 754.367   1
  -3  -3  -1 10792.3 1198.33   1
   3  -3   1 9763.71 1095.19   2
   3  -3   2 79200.6 1705.73   9
   3  -3   2 73511.9 1443.52  12
  -3  -3  -2 87198.5 3058.53   1
  -3  -3  -2 81638.0 1379.83  17
  -3  -3  -2 73466.9 1459.77   4
  -3  -3  -2 87381.5 1717.01   7
   3  -3   2 86929.6 1818.07  15
   3  -3   2 80970.5 2980.70   2
  -3  -3  -2 81943.7 1601.94  13
   3  -3   2 79320.9 1961.82   6
  -3   3  -2 85620.5 2268.41   1
  -3  -3  -2 79522.1 1439.73  11
  -3  -3  -2 84626.9 1830.79  10
   3  -3   2 80177.0 1548.36   5
   3  -3   3 13873.0 800.571   9
  -3  -3  -3 13280.0 1306.92   1
  -3   3  -3 13611.3 1035.10   1
   3  -3   3 12534.3 807.449  15
  -3  -3  -3 14088.9 785.507   7
  -3  -3  -3 13054.6 646.563  11
  -3  -3  -3 13214.7 756.173  13
   3  -3   3 12418.4 1263.49   2
  -3  -3  -3 13234.0 713.993   4
   3  -3   3 13293.6 745.775   5
  -3  -3  -3 12488.7 605.157  17
   3  -3   3 14387.3 890.712   6
  -3  -3  -3 14182.3 837.102  10
   3  -3   3 13335.6 676.209  12
   3  -3   4 70719.7 1392.47   8
   3  -3   4 72663.7 3029.03   2
  -3   3  -4 69891.7 2461.29   1
  -3  -3  -4 71869.7 1410.44  17
  -3  -3  -4 74964.7 1767.20   7
  -3  -3  -4 67687.3 1597.42   4
  -3  -3  -4 73240.8 1393.46   3
  -3  -3  -4 73592.0 1739.48  13
   3  -3   4 71842.8 1580.21  12
   3  -3   4 75499.1 2055.68   6
   3  -3   4 75926.1 1728.37   5
  -3  -3  -4 72345.5 1455.41  11
   3   3   4 76326.9 1422.31   8
  -3  -3  -4 76294.6 1884.51  10
  -3  -3  -4 72832.3 3016.11   1
  -3   3  -5 41048.9 1086.01   3
  -3  -3  -5 43471.4 1161.16   3
   3   3   5 46157.5 1201.22   8
   3  -3   5 40997.1 1111.37   8
  -3   3  -5 40172.6 2043.87   1
  -3  -3  -5 45498.1 1418.34   7
   3  -3   5 45383.4 1310.14  12
  -3  -3  -5 41414.5 2407.35   1
   3  -3   5 40390.0 2398.23   2
  -3  -3  -5 43583.8 1418.03  13
  -3  -3  -5 42172.2 1146.22  11
  -3  -3  -5 39817.4 1248.30   4
  -3  -3  -5 42841.4 1516.89  10
   3  -3   5 50095.0 1679.71   6
   3  -3   5 44206.7 1453.46   5
  -3  -3  -6 3601.50 432.445   3
   3   3   6 3655.59 454.182   8
   3  -3   6 3581.51 613.089   5
   3  -3   6 2927.78 418.346   8
  -3   3  -6 2585.57 702.612   1
  -3  -3  -6 3664.40 553.973  13
  -3  -3  -6 2986.12 577.569   7
  -3   3  -6 3065.21 392.501   3
  -3  -3  -6 2964.57 401.644  11
   3  -3   6 3614.40 642.830   6
   3  -3   6 3585.71 525.475  12
  -3  -3  -6 3121.11 917.708   1
  -3  -3  -6 3470.62 637.813  10
  -3  -3  -6 2479.12 409.331   4
  -3   3  -7 8208.68 599.732   3
  -3  -3  -7 7464.33 569.361   3
   3   3   7 8718.03 647.902   8
   3  -3   7 8501.79 796.301   5
  -3  -3  -7 6994.36 542.656  11
   3  -3   7 7186.49 571.684   8
  -3   3  -7 7170.05 1119.86   1
  -3  -3  -7 7595.87 770.179   7
  -3  -3  -7 7710.39 872.487  10
   3  -3   7 7687.86 874.352   6
  -3  -3  -7 8650.97 800.729  13
   3  -3   7 8429.30 669.858  12
  -3  -3  -7 6677.08 572.211   4
  -3  -3  -7 6448.99 1249.16   1
  -3   3  -8 10598.6 712.847   3
   3   3   8 10461.1 726.446   8
   3  -3   8 10936.0 879.417   5
   3  -3   8 9553.97 678.053   8
  -3  -3  -8 10339.8 921.551   7
  -3  -3  -8 11078.0 722.315   3
  -3  -3  -8 11243.1 942.194  13
   3  -3   8 11154.1 1025.26   6
  -3  -3  -8 9020.82 943.323  10
   3  -3   8 11964.8 810.248  12
   3  -3   9 740.405 614.180   6
  -3  -3  -9 1557.72 436.937   3
   3  -3   9 678.962 360.523   8
   3   3   9 869.917 429.972   8
   3  -3   9 1445.29 543.597   5
  -3   3  -9 249.524 329.909   3
  -3  -3  -9 1328.54 618.884   7
  -3  -3  -9 1201.40 569.504  13
   3  -3   9 1085.04 422.883  12
  -3  -3  -9 1123.91 642.126  10
   3   3  10 2603.60 532.428   8
   3   3  10 1675.77 487.553   6
  -3  -3 -10 1978.36 650.582   7
   3  -3  10 1890.14 542.257   5
  -3   3 -10 2055.94 457.217   3
   3  -3  10 1793.25 447.312  12
  -3  -3 -10 2314.79 629.642  13
  -3  -3 -10 1787.72 452.763   3
   3  -3  10 1803.84 438.493   8
   3   3  10 2496.78 516.594  16
  -3  -3 -10 2066.73 799.569  10
   3  -3  10 2542.47 733.860   6
  -3   3 -10 1369.00 532.682  10
   3   3  11 665.984 454.841  16
  -3  -3 -11 1209.68 660.241   7
   3   3  11 779.413 446.041   8
   3  -3  11 884.038 483.561   5
  -3   3 -11 451.006 489.610  10
  -3  -3 -11 1047.17 567.445  13
   3  -3  11 470.119 400.278   8
  -3   3 -11 554.045 372.091   3
  -3  -3 -11 17.4112 393.434   3
   3   3  11 614.077 477.252   6
   3  -3  11 471.022 360.400  12
   3  -3  11 1088.21 667.716   6
  -3  -3 -11 584.429 676.593  10
  -3   3 -12 3161.38 508.727   3
  -3  -3 -12 3605.66 560.410   3
   3   3  12 3963.62 628.985   8
  -3  -3 -12 2769.52 719.098   7
   3   3  12 4318.41 632.461  16
   3  -3  12 2121.81 444.463   8
   3   3  12 2866.61 624.854   6
  -3  -3 -12 4335.64 706.653  13
   3  -3  12 3035.23 750.083   6
  -3  -3 -12 3694.67 853.236  10
   3   3  13 872.618 480.785   8
   3  -3  13 1164.76 395.778   8
   3   3  13 1811.58 515.482  16
  -3  -3 -13 1490.77 437.368   3
  -3  -3 -13 992.503 549.284   7
  -3  -3 -13 1273.50 531.905  13
  -3  -3 -13 646.718 653.979  10
   3   3  13 898.441 515.695   6
  -3   3 -13 987.201 388.484   3
   3  -3  14 749.777 529.579   6
  -3  -3 -14 576.925 346.760   3
   3  -3  14 454.386 447.338   9
   3   3  14 1254.97 470.183   8
  -3   3 -14 740.425 337.251   3
  -3  -3 -14 813.710 596.717  10
   3  -3  14 854.351 475.191  15
   3   3  14 507.712 396.843  16
  -3  -3 -14 1347.06 447.446  13
   3   3  14 476.631 446.331   6
  -3  -3 -14 844.132 527.033   7
   3  -3  15 726.387 413.951   9
  -3   3 -15 1057.50 520.746   7
  -3  -3 -15 1265.70 387.664  13
  -3  -3 -15 1172.14 482.428   7
  -3  -3 -15 1155.96 327.951   3
  -3   3 -15 812.274 277.300   3
   3   3  15 1203.58 467.509   6
   3   3  15 1495.33 399.839   8
  -3  -3 -15 843.698 495.611  10
   3  -3  16 355.066 285.922   9
   3   3  16 574.669 307.385   8
  -3  -3 -16 377.657 267.238  13
  -3  -3 -16 237.752 227.867   3
   3   3  16 792.429 385.360   6
  -3   3 -16 583.687 416.835   7
  -3  -3 -16 59.0622 378.024  10
  -3   4  19 427.298 238.781   8
   3  -4 -19 34.3086 236.057  13
   3  -4 -18 315.381 396.820  10
  -3   4  18 103.938 257.335   8
   3   4 -18 309.441 210.398   3
  -3   4  18 1035.02 302.119  16
   3  -4 -18 750.082 360.254  13
  -3  -4  18-192.973 322.560   5
  -3   4  17 2238.33 408.131   8
   3  -4 -17 1845.86 467.820  13
   3   4 -17 1239.73 297.111   3
  -3  -4  17 727.466 456.354   5
   3  -4 -17 973.386 538.461  10
   3   4 -16 3296.36 442.032   3
  -3   4  16 4585.60 543.474   8
   3  -4 -16 4022.83 629.427  13
  -3  -4  16 4089.95 506.367  12
  -3  -4  16 3272.37 669.208   5
   3  -4 -16 3539.27 440.144   3
   3  -4 -15 2122.70 633.168  10
  -3  -4  15 2140.81 493.416  12
   3  -4 -15 1840.13 383.359   3
   3  -4 -15 3207.45 644.789  13
  -3  -4  14 1672.22 662.467   5
   3  -4 -14 1897.88 392.685   3
  -3  -4  14 1442.64 498.300  12
   3  -4 -14 2189.42 603.390  13
   3  -4 -14 1654.31 557.850   4
  -3  -4  14 1208.31 457.265   7
   3  -4 -14 2701.99 784.052  10
   3  -4 -13 3419.44 673.829  13
  -3  -4  13 3504.72 616.547  12
  -3  -4  13 3054.47 544.283   7
   3  -4 -13 2281.13 632.366   4
   3  -4 -13 2693.45 395.024   3
  -3  -4  13 1952.95 380.346   3
  -3  -4  13 2349.75 729.687   5
   3  -4 -13 2040.72 698.321  10
   3  -4 -12 848.715 321.576   3
  -3  -4  12 470.652 302.383   3
  -3  -4  12 1016.68 432.547   7
   3  -4 -12 1696.77 581.798  13
   3  -4 -12 1127.66 608.350   4
  -3  -4  12 1821.23 566.544  12
   3  -4 -12 798.484 569.723  10
  -3  -4  11 4366.73 729.537   5
  -3  -4  11 4642.66 470.406   3
   3  -4 -11 5291.01 820.616  10
  -3  -4  11 5889.43 598.904   7
  -3  -4  11 6144.80 742.660  12
  -3  -4  10 4845.14 466.854   3
   3  -4 -10 5066.40 712.706  10
   3  -4 -10 5415.87 627.547   8
  -3  -4  10 4989.71 619.627  14
  -3  -4  10 4965.22 706.690  12
  -3  -4  10 5754.88 583.701   7
  -3  -4   9 45.4476 323.141  10
  -3   4   9-214.301 275.842   5
   3  -4  -9 47.8324 389.219   8
  -3  -4   9-14.6100 238.442   3
  -3  -4   9 107.696 356.748  14
  -3  -4   9 144.786 325.494   7
   3  -4  -9-168.749 508.435   4
  -3  -4   9 231.958 442.123  12
   3  -4  -9-79.7338 445.947  10
   3  -4  -9-186.619 400.043   6
  -3  -4   8 15323.0 1030.44   5
  -3  -4   8 17108.1 813.667  10
   3  -4  -8 17864.6 924.932   8
  -3  -4   8 15860.2 1059.31  12
   3   4  -8 18633.1 1755.23   1
   3  -4  -8 17479.3 988.543   6
   3  -4  -8 15140.6 987.128  10
  -3  -4   8 17757.5 899.360  14
  -3  -4   8 16926.5 822.255   7
  -3  -4   8 17230.7 703.328   3
  -3   4   8 19512.1 771.176   5
  -3  -4   7 6947.85 670.939   5
  -3  -4   7 7014.81 557.323   7
   3  -4  -7 6535.05 571.651   8
   3  -4  -7 6689.39 660.520   6
  -3  -4   7 6957.96 583.813  14
   3   4  -7 7334.24 1103.07   1
  -3  -4   7 6305.68 492.893  10
  -3  -4   7 6225.28 439.043   3
  -3  -4   6 39032.9 1178.84  14
  -3  -4   6 36238.4 1301.77   5
  -3  -4   6 36725.3 1368.88  12
  -3  -4   6 37642.1 1040.18   4
   3  -4  -6 38432.5 1178.68   8
   3  -4  -6 41087.6 1422.48   4
  -3  -4   6 37421.5 1116.94   7
   3   4  -6 39269.7 2352.21   1
   3  -4  -6 35771.2 1276.36   6
  -3  -4   6 37796.2 1074.75  10
  -3  -4   6 35243.9 890.619   3
  -3  -4   5 21787.8 978.624   5
  -3  -4   5 23948.7 905.877  14
   3  -4  -5 22155.9 878.137   8
   3  -4  -5 22341.5 1072.56   4
   3  -4  -5 20549.3 1024.27   6
  -3  -4   5 23600.9 907.822   7
  -3  -4   5 20859.3 773.744   4
   3  -4  -4 16862.9 781.576   5
   3  -4  -4 18148.4 780.808   8
  -3  -4   4 18713.1 822.149   7
   3  -4  -4 18380.0 865.773  15
  -3  -4   4 19604.7 774.931  10
  -3  -4   4 17389.2 672.119  11
  -3  -4   4 17978.8 734.200   4
   3  -4  -4 19923.3 973.700   4
   3  -4  -4 17512.9 930.331   6
  -3  -4   4 19895.4 947.842  12
  -3  -4   4 19938.3 821.128  14
   3  -4  -3 25111.3 875.879   8
   3  -4  -3 22970.7 865.803   5
  -3  -4   3 26672.9 910.694  10
  -3  -4   3 25996.0 895.407  14
  -3  -4   3 25953.2 965.593   7
  -3  -4   3 25752.4 820.045  11
  -3  -4   3 24156.4 839.869   4
   3  -4  -3 24845.9 1129.73   6
   3  -4  -3 23779.0 976.444  15
   3  -4  -2 4492.90 493.788   9
  -3  -4   2 4272.29 421.265   4
  -3  -4   2 4186.53 437.297  14
   3  -4  -2 4562.58 449.659   8
   3  -4  -2 4172.80 484.173  15
  -3  -4   2 4529.61 1027.45   1
  -3  -4   2 4507.76 505.517   7
   3  -4  -2 4193.21 598.263   6
  -3  -4   2 4891.65 434.225  11
   3  -4  -2 4265.26 464.493   5
  -3  -4   2 5095.35 500.754  10
   3  -4  -1 23065.2 922.694   9
  -3   4   1 17685.7 619.072   1
   3  -4  -1 24532.8 972.625  15
  -3  -4   1 23214.4 936.972  10
  -3  -4   1 22829.3 968.528   7
  -3  -4   1 20848.3 796.930   4
  -3  -4   1 27226.0 1991.94   1
   3  -4  -1 19025.0 750.899  12
  -3  -4   1 23154.3 789.718  17
  -3  -4   1 21475.7 814.296  11
  -3   4   1 17399.3 770.498   1
   3  -4  -1 21068.4 811.528   5
   3  -4   0 8821.86 612.296   9
  -3   4   0 7895.05 581.271   1
  -3   4   0 7728.93 766.599   1
   3  -4   0 8148.55 569.440   5
  -3  -4   0 8369.14 663.712   7
  -3  -4   0 11166.2 1341.14   1
   3  -4   0 9801.61 676.334  15
  -3  -4   0 7741.92 560.228   4
  -3  -4   0 9421.72 680.327  10
   3  -4   0 7860.71 528.232  12
  -3  -4   0 8548.69 538.457  17
  -3  -4   0 8137.23 552.914  11
   3  -4   0 7858.08 762.250   6
  -3  -4   0 9885.98 577.596  13
   3  -4   1 16129.8 812.673   9
   3  -4   1 15065.3 758.695   5
  -3  -4  -1 16780.3 793.139   4
   3  -4   1 14164.6 971.012   6
  -3  -4  -1 18567.0 1679.05   1
  -3  -4  -1 15210.0 864.797   7
  -3  -4  -1 15745.8 818.510   6
  -3  -4  -1 15726.3 754.555  13
  -3   4  -1 13067.7 1099.54   1
  -3  -4  -1 15230.5 905.219  10
   3  -4   1 14374.8 703.385  12
  -3  -4  -1 14524.7 712.824  11
  -3   4  -1 15788.6 961.582   1
  -3  -4  -1 15763.3 701.205  17
  -3   4  -2 21674.2 1662.59   1
   3  -4   2 30562.6 1136.12   9
  -3   4  -2 28840.2 1425.05   1
   3  -4   2 28210.0 988.339  12
   3  -4   2 31072.1 1229.97  15
   3  -4   2 28179.8 1038.07   5
   3  -4   2 25810.3 895.213   8
  -3  -4  -2 34671.4 2248.99   1
  -3  -4  -2 26777.2 1155.90   7
  -3  -4  -2 28460.3 923.374  17
  -3  -4  -2 29054.1 1001.59  11
  -3  -4  -2 30752.7 1108.52   4
  -3  -4  -2 27949.6 1176.85  10
  -3  -4  -2 28435.8 1058.76  13
   3  -4   2 27548.6 1934.21   2
  -3  -4  -3 4515.18 381.079   3
   3  -4   3 5101.77 966.062   2
   3  -4   3 6424.73 656.367   9
  -3  -4  -3 5491.45 1043.66   1
   3   4   3 5438.41 426.125   8
   3  -4   3 4782.24 464.233   8
  -3   4  -3 4805.40 693.720   1
  -3  -4  -3 5385.50 483.085  17
  -3  -4  -3 4959.46 614.985   7
  -3  -4  -3 5135.04 650.829  10
  -3  -4  -3 5604.70 598.244  13
   3  -4   3 5748.63 538.848  12
  -3  -4  -3 4634.13 591.162   4
  -3  -4  -3 5007.02 508.832  11
   3  -4   3 5330.82 602.780   5
   3  -4   4 51352.4 1635.96   9
   3   4   4 50865.8 1206.84   8
  -3  -4  -4 44531.0 1095.23   3
  -3  -4  -4 49027.9 2769.29   1
   3  -4   4 44787.7 1212.71   8
   3  -4   4 47430.9 1696.93  15
  -3   4  -4 45880.8 2172.77   1
   3  -4   4 49284.5 1556.42   5
  -3  -4  -4 49151.4 1501.97  13
   3  -4   4 42494.0 2534.05   2
  -3  -4  -4 46095.5 1590.54   7
  -3  -4  -4 47036.6 1248.09  17
  -3  -4  -4 49211.9 1482.01   4
  -3  -4  -4 42688.3 1588.15  10
   3  -4   4 53966.5 1885.73   6
   3  -4   4 44355.9 1344.63  12
  -3  -4  -4 48800.8 1333.43  11
   3  -4   5 8448.03 782.804   9
  -3  -4  -5 9181.14 828.195  10
   3   4   5 9011.59 599.689   8
   3  -4   5 9672.17 820.020   5
  -3  -4  -5 8142.39 526.727   3
   3  -4   5 8301.45 594.696   8
  -3  -4  -5 9012.00 788.187   7
  -3  -4  -5 7971.78 609.826  17
   3  -4   5 8519.91 835.717  15
  -3  -4  -5 7912.74 1297.47   1
   3  -4   5 9346.79 966.380   6
  -3  -4  -5 8353.29 626.148  11
  -3  -4  -5 9034.62 741.380  13
  -3   4  -5 6892.76 976.050   1
  -3  -4  -5 8120.27 702.201   4
   3  -4   5 8290.75 697.497  12
   3  -4   6 10926.3 910.873   5
  -3  -4  -6 9765.97 772.278   4
   3   4   6 10253.4 668.094   8
   3  -4   6 8211.62 615.903   8
  -3   4  -6 7514.24 1099.37   1
  -3  -4  -6 9995.79 845.040   7
   3  -4   6 11034.1 798.218  12
  -3  -4  -6 10492.4 834.796  13
   3  -4   6 7026.80 1238.91   2
  -3  -4  -6 6793.64 1285.59   1
  -3  -4  -6 9495.44 668.874  11
  -3  -4  -6 8785.99 880.267  10
  -3  -4  -6 9788.41 609.541   3
   3   4   7 960.328 371.739   8
   3  -4   7 1093.28 387.853   8
  -3  -4  -7 988.030 316.032   3
   3  -4   7 1419.08 576.754   5
  -3  -4  -7 1322.12 548.561   7
  -3  -4  -7 998.248 488.782  13
   3  -4   7 1014.58 807.626   2
   3  -4   7 1105.93 471.556  12
  -3  -4  -7 968.950 356.349  11
  -3  -4  -7 940.772 406.024   4
  -3  -4  -7 1371.62 617.164  10
  -3  -4  -8 1374.88 411.082   3
   3   4   8 1692.30 414.407   8
  -3  -4  -8 1715.55 558.094  13
   3  -4   8 1182.88 405.283   8
   3  -4   8 1427.01 595.613   5
  -3  -4  -8 908.751 559.164   7
  -3  -4  -8 769.466 632.429  10
   3  -4   8 1559.73 504.277  12
  -3  -4  -8 1477.05 345.851  11
  -3  -4  -8 1135.23 394.372   4
  -3   4  -8 1020.47 318.258   3
  -3  -4  -9 2052.16 412.170   3
   3  -4   9 2181.40 716.843   6
   3  -4   9 1960.22 437.500   8
   3  -4   9 3171.59 655.064   5
  -3  -4  -9 1955.90 638.787  13
   3   4   9 2187.02 480.924   8
  -3  -4  -9 2360.64 684.479   7
   3  -4   9 2400.63 564.702  12
  -3   4  -9 1204.98 340.418   3
  -3  -4  -9 1385.68 709.771  10
   3   4  10 1074.35 464.407   8
   3  -4  10 604.969 619.655   6
   3  -4  10 990.815 518.661   5
  -3  -4 -10 1305.48 386.488   3
  -3  -4 -10 856.674 674.972  10
  -3  -4 -10 743.759 590.115   7
   3   4  10 1030.19 469.753  16
  -3  -4 -10 1367.72 577.842  13
   3  -4  10 767.326 476.424  12
  -3   4 -10 966.890 312.405   3
   3  -4  11 1520.11 712.661   6
   3  -4  11 1797.34 636.383  15
   3  -4  11 2443.15 577.488   5
  -3   4 -11 1715.24 401.783   3
  -3  -4 -11 1743.63 637.160   7
  -3  -4 -11 1139.02 559.914  13
   3   4  11 1534.27 514.129   6
   3   4  11 2449.77 535.298  16
  -3  -4 -11 1864.58 431.558   3
   3  -4  11 1755.65 481.021  12
   3   4  11 2117.05 543.686   8
  -3  -4 -11 1745.46 747.055  10
   3  -4  12 6558.71 804.406   9
  -3   4 -12 5117.92 489.827   3
   3   4  12 8209.20 766.472   8
  -3  -4 -12 6766.67 590.044   3
   3  -4  12 6079.18 632.942   5
   3   4  12 7782.66 710.669  16
  -3  -4 -12 7813.69 800.781  13
  -3  -4 -12 5163.75 795.759   7
   3  -4  12 4640.73 738.243  15
  -3  -4 -12 6379.41 941.784  10
   3   4  12 7726.98 776.555   6
   3  -4  13 533.945 498.964   9
  -3  -4 -13 754.113 522.034   7
  -3  -4 -13 864.675 458.041  13
   3   4  13 1204.81 508.067   6
   3   4  13 577.241 397.153  16
  -3  -4 -13 715.188 332.897   3
   3  -4  13-30.3090 450.030  15
   3   4  13 843.547 432.439   8
  -3  -4 -13 708.967 628.651  10
   3  -4  14 582.845 473.380   9
  -3  -4 -14 39.7662 264.139   3
  -3  -4 -14 567.938 555.750  10
   3   4  14 622.135 373.807   8
   3  -4  14-218.488 414.671   6
  -3  -4 -14 595.207 392.040  13
   3   4  14 271.702 348.002  16
  -3  -4 -14 495.777 448.321   7
   3   4  14 74.6583 393.555   6
   3  -4  15-38.3007 353.471   9
   3  -4  15 922.630 356.515  15
  -3   4 -15 986.318 469.477   7
  -3  -4 -15 1218.52 333.341  13
  -3  -4 -15 1068.13 261.614   3
   3   4  15 1178.84 398.386   6
   3   4  15 1168.00 351.939   8
  -3  -4 -15 1435.89 479.365  10
   3   4  16 129.011 237.326   8
  -3   4 -16-6.50736 311.226   7
  -3  -4 -16 245.623 213.535  13
  -3  -4 -16 126.306 303.690  10
  -3  -5  18 238.029 272.716   9
  -3  -5  18 436.169 273.708   5
  -3   5  18 406.672 229.711   8
  -3   5  18 544.262 234.138  16
  -3  -5  18-431.812 306.237  15
   3  -5 -18 121.565 264.695  13
   3   5 -18 258.789 342.215  10
  -3   5  17 1034.50 299.247   8
  -3  -5  17 377.904 396.237   5
   3  -5 -17 57.4055 316.577  13
   3  -5 -17 860.897 455.974  10
  -3  -5  17 370.125 249.949  12
  -3   5  16 845.993 349.704   8
  -3  -5  16 901.497 496.997   5
   3  -5 -16 1346.26 534.787  10
   3  -5 -16 1244.71 473.412  13
  -3  -5  16 967.795 385.449  12
  -3   5  15 946.877 330.629   6
  -3  -5  15 1067.54 570.175   5
  -3  -5  15 1223.59 436.778  12
   3  -5 -15 1041.07 496.832  13
   3  -5 -15 547.078 504.818  10
   3  -5 -15 537.011 398.343   4
  -3  -5  14 1418.99 642.757   5
  -3  -5  14 1323.27 494.762  12
   3   5 -14 931.044 314.694   3
   3  -5 -14 1971.36 571.458  13
  -3  -5  14 1047.45 429.151   7
   3  -5 -14 993.052 544.751  10
   3  -5 -13 1861.00 575.333  13
  -3  -5  13 1700.96 477.000   7
  -3  -5  13 2966.69 580.339  12
   3  -5 -13 1229.63 571.278   4
   3  -5 -13 1190.42 616.253  10
   3  -5 -12 2707.67 681.980  10
  -3  -5  12 3612.10 793.637   5
  -3  -5  12 4496.69 699.381  12
   3  -5 -12 3763.16 742.795   4
  -3  -5  12 4133.27 578.304   7
   3  -5 -12 4315.26 685.970  13
   3  -5 -12 2251.76 449.908  11
   3  -5 -11 677.097 624.032   4
  -3  -5  11 181.469 401.363   7
   3  -5 -11 931.167 512.764  13
  -3  -5  11 489.514 277.509   3
   3  -5 -11 350.406 324.822  17
  -3  -5  11 656.404 534.645  12
   3  -5 -11-184.892 556.342  10
  -3  -5  10 5641.09 773.676   5
   3  -5 -10 4824.28 805.815   4
   3  -5 -10 5474.38 671.683   8
  -3  -5  10 5726.70 620.191   7
   3  -5 -10 5354.29 659.097  13
  -3  -5  10 5418.28 724.466  12
  -3  -5  10 5683.50 686.023  14
   3  -5 -10 4059.08 714.030  10
  -3  -5   9 18043.7 1203.39   5
   3  -5  -9 19312.1 1065.43  13
  -3  -5   9 20739.6 963.899   7
   3  -5  -9 19502.9 1291.48   4
  -3  -5   9 21093.0 1044.81  14
   3  -5  -9 20194.7 1036.53   8
  -3  -5   9 19501.7 960.268  10
   3  -5  -9 17698.0 1057.56  10
   3  -5  -9 21713.5 1207.76   6
  -3  -5   8 4256.02 487.317  10
  -3  -5   8 3359.73 637.145   5
  -3  -5   8 5010.30 585.482  14
   3  -5  -8 4265.94 555.809  13
   3  -5  -8 4340.65 574.839   8
  -3  -5   8 5149.72 555.153   7
  -3  -5   8 4145.78 657.318  12
   3  -5  -8 4711.24 665.123   6
  -3   5   8 4683.28 460.007   5
  -3  -5   7 3914.85 624.456   5
  -3  -5   7 4436.53 671.541  12
   3  -5  -7 5288.67 582.033   8
   3  -5  -7 4396.75 635.391   6
   3   5  -7 4448.56 989.453   1
  -3  -5   7 4762.26 526.260   7
  -3  -5   7 4887.92 559.089  14
   3  -5  -7 3922.88 517.149  13
  -3  -5   7 4594.38 477.682  10
  -3  -5   6 30827.6 1256.66   5
   3  -5  -6 31485.3 1151.35   8
  -3  -5   6 31515.6 1122.78  14
  -3  -5   6 32276.0 1108.51   7
   3  -5  -6 29405.4 1043.09  13
  -3  -5   6 32348.8 1320.58  12
   3  -5  -6 32405.6 1392.47   4
   3   5  -6 33074.1 2370.27   1
  -3  -5   6 31020.7 1026.64   4
   3  -5  -6 31090.1 1372.08   6
  -3  -5   6 31037.7 1061.76  10
  -3  -5   5 19539.8 991.059   5
  -3  -5   5 20468.1 914.190   7
   3  -5  -5 20468.9 907.209   8
  -3  -5   5 18654.8 778.205  11
   3  -5  -5 20020.5 1012.05  15
   3  -5  -5 21816.3 1108.57   4
  -3  -5   5 20551.0 901.819  14
  -3  -5   5 20921.7 1057.18  12
  -3  -5   5 18059.2 821.101   4
  -3  -5   5 21106.7 883.328  10
   3  -5  -4 6305.05 629.911  15
   3  -5  -4 6493.85 550.578   8
   3  -5  -4 5710.75 541.546   5
  -3  -5   4 6478.54 574.195   7
  -3  -5   4 5357.56 542.407  15
  -3  -5   4 6943.54 554.150  14
  -3  -5   4 5487.37 516.497   4
  -3  -5   4 5905.48 496.982  11
   3  -5  -4 6190.58 692.322   6
  -3  -5   4 6564.67 651.734  12
  -3  -5   4 6423.41 550.921  10
  -3  -5   3 800.224 249.708  13
   3  -5  -3 890.982 470.462   6
  -3  -5   3 978.341 358.192  10
   3  -5  -3 549.801 331.750  15
  -3  -5   3 1005.66 372.732   7
   3  -5  -3 708.588 318.752   8
   3  -5  -3 513.266 333.952   5
  -3  -5   3 18.4338 326.764  17
  -3  -5   3 457.759 285.298  11
  -3  -5   3 630.158 300.673   4
   3  -5  -2 12069.5 663.716   8
   3  -5  -2 10618.9 681.755   5
   3  -5  -2 12115.8 779.350  15
  -3  -5   2 11471.3 697.297  11
  -3  -5   2 12380.5 761.826   7
  -3  -5   2 11994.8 655.396  14
  -3  -5   2 11738.1 587.037  13
   3  -5  -2 12211.1 803.616   9
  -3  -5   2 11132.1 704.594   4
   3  -5  -2 12406.3 913.790   6
  -3  -5   2 12756.5 739.903  10
   3  -5  -2 12820.2 808.533   4
  -3  -5   1 3205.93 447.813   4
  -3  -5   1 3044.46 391.763  14
   3  -5  -1 2736.02 387.090   8
  -3  -5   1 2652.07 430.694  12
  -3  -5   1 3242.35 431.654  17
  -3  -5   1 3838.28 515.317   7
   3  -5  -1 3162.28 493.451   9
   3  -5  -1 2810.00 452.105   5
   3  -5  -1 2880.17 460.982  15
   3  -5  -1 3489.16 515.784   4
  -3  -5   1 3870.96 972.883   1
  -3  -5   1 3136.76 373.015  13
   3  -5  -1 2427.47 590.274   6
   3  -5  -1 2540.54 391.227  12
  -3  -5   1 2581.93 430.588  11
  -3  -5   1 3149.75 449.819   6
  -3  -5   1 3446.21 497.474  10
   3  -5   0 5082.41 585.363  15
  -3  -5   0 5376.82 548.401   4
  -3  -5   0 6782.52 1261.95   1
   3  -5   0 5054.12 549.346   5
   3  -5   0 4666.29 467.281   8
  -3  -5   0 5377.34 515.081  17
  -3  -5   0 4764.82 507.747  11
  -3  -5   0 5116.98 610.241   7
  -3  -5   0 4434.41 439.102  14
  -3  -5   0 4940.74 458.120  13
   3  -5   0 5376.92 570.768   9
   3  -5   0 4277.39 459.437  12
  -3  -5   0 5355.66 551.047   6
  -3  -5   0 5208.54 565.054  10
  -3  -5  -1 16241.4 813.842  11
   3  -5   1 18607.0 946.224   9
   3  -5   1 16437.4 877.195   5
   3  -5   1 14165.8 722.508   8
  -3  -5  -1 19707.0 1887.43   1
  -3  -5  -1 17122.0 948.200   6
  -3  -5  -1 16373.3 945.003   7
  -3  -5  -1 17287.4 818.407  13
   3  -5   1 17509.5 973.061  15
   3  -5   1 15327.6 1095.37   6
   3  -5   1 13954.5 773.428  12
  -3  -5  -1 16678.9 872.346   4
  -3  -5  -1 16072.3 792.363  17
  -3  -5  -1 17040.9 967.747  10
  -3   5  -1 14309.2 986.428   1
   3  -5   2 4480.98 573.675   9
   3  -5   2 4386.01 692.749   6
  -3  -5  -2 3683.33 976.903   1
  -3  -5  -2 4185.83 480.854  17
  -3  -5  -2 4402.33 532.418  11
   3  -5   2 4481.12 572.425   5
   3  -5   2 3533.18 426.133   8
  -3  -5  -2 4197.67 606.993   7
  -3   5  -2 3964.78 655.554   1
  -3  -5  -2 4321.70 621.831  10
   3  -5   2 4154.54 504.986  12
  -3  -5  -2 4742.10 578.153   4
   3  -5   2 5375.50 642.779  15
  -3  -5  -2 4616.83 502.926  13
   3  -5   3 9481.77 767.883   9
  -3   5  -3 7792.37 933.736   1
  -3  -5  -3 8646.02 1359.54   1
  -3  -5  -3 9758.17 783.447   7
   3  -5   3 10746.2 868.694  15
  -3  -5  -3 9020.76 697.150  13
  -3  -5  -3 8621.72 632.707  17
   3  -5   3 8461.48 733.646   5
  -3  -5  -3 8840.83 811.932  10
   3  -5   3 9294.72 718.509  12
  -3  -5  -3 9458.34 769.749   4
  -3  -5  -3 9020.98 670.328  11
   3  -5   3 9203.17 943.270   6
  -3  -5  -4 49921.3 1477.74  11
  -3  -5  -4 50216.7 1597.05  13
   3   5   4 48748.1 1226.04   8
   3  -5   4 54599.9 1678.51   5
  -3  -5  -4 52774.9 1700.90   7
  -3  -5  -4 51930.5 3233.93   1
  -3  -5  -4 46486.8 1349.75  17
  -3   5  -4 40378.3 2140.69   1
   3  -5   4 50058.8 1743.20   9
  -3  -5  -4 53669.5 1665.88   4
   3  -5   4 52860.1 1964.47   6
   3  -5   4 52801.2 1559.83  12
  -3  -5  -4 46145.9 1711.33  10
   3  -5   5 15418.2 1054.93   9
   3   5   5 14659.5 755.922   8
   3  -5   5 16083.8 1040.71   5
  -3  -5  -5 13943.9 1001.16   7
  -3  -5  -5 15478.8 974.419  13
   3  -5   5 16700.1 959.536  12
  -3  -5  -5 13713.1 831.392  17
  -3  -5  -5 15069.0 857.218  11
  -3  -5  -5 15973.4 1004.65   4
  -3  -5  -5 14102.7 1046.37  10
   3  -5   6 7876.06 846.622   9
   3   5   6 7474.47 597.930   8
   3  -5   6 9221.49 880.408   5
  -3  -5  -6 6003.49 496.307   3
   3  -5   6 7502.72 888.829  15
  -3  -5  -6 7837.61 833.278   7
  -3  -5  -6 7657.79 905.813  10
  -3  -5  -6 8614.41 748.535   4
  -3  -5  -6 7896.36 781.272  13
   3  -5   6 8200.64 767.902  12
  -3  -5  -6 6899.15 664.078  11
   3  -5   7 9899.90 854.633  12
   3  -5   7 8476.08 890.883   9
  -3  -5  -7 8688.27 854.427  13
   3   5   7 9437.19 692.368   8
   3  -5   7 10215.9 930.523   5
  -3  -5  -7 6764.15 565.082   3
  -3  -5  -7 9286.94 962.875  10
  -3  -5  -7 9073.31 785.032   4
  -3  -5  -7 8076.75 893.602   7
   3  -5   7 9162.47 979.863  15
  -3  -5  -7 8607.76 708.006  11
   3  -5   8 4510.37 753.229   9
   3   5   8 5856.92 598.324   8
   3  -5   8 5179.23 836.946  15
   3  -5   8 7243.95 850.307   5
  -3  -5  -8 3705.59 500.471   3
  -3  -5  -8 5316.68 792.688   7
  -3  -5  -8 6108.69 643.132   4
  -3  -5  -8 5621.24 758.780  13
  -3  -5  -8 5180.98 856.918  10
   3  -5   8 5957.92 732.253  12
  -3  -5  -8 5227.77 553.643  11
   3  -5   9 673.158 611.783   9
  -3  -5  -9 1423.04 346.983   3
   3   5   9 1178.87 439.703   8
   3  -5   9 407.297 577.420  15
   3  -5   9 931.347 550.790   5
  -3  -5  -9 1360.97 543.681  13
  -3  -5  -9 884.967 578.788   7
   3  -5   9 1416.21 548.190  12
  -3  -5  -9 795.679 364.608   4
  -3  -5  -9 1016.17 700.870  10
   3   5  10 993.739 417.519   8
   3   5  10 198.627 392.485  16
  -3  -5 -10 247.445 296.513   3
   3  -5  10 336.822 536.765  15
   3  -5  10 721.095 536.615   5
  -3  -5 -10 496.939 530.464   7
  -3  -5 -10-340.464 481.859  13
  -3  -5 -10-405.065 694.458  10
   3  -5  10 678.614 611.612   9
   3  -5  10 470.742 461.515  12
   3  -5  11 665.897 563.850   6
   3  -5  11 1207.17 467.814  12
   3  -5  11 1629.01 640.176   9
   3   5  11 1498.64 475.055  16
  -3  -5 -11 1774.85 612.079   7
   3  -5  11 1471.78 544.621   5
  -3  -5 -11 2222.54 385.528   3
   3   5  11 1751.66 470.733   8
  -3  -5 -11 1442.81 553.983  13
   3   5  11 1324.80 486.723   6
  -3  -5 -11 1434.77 708.438  10
   3  -5  12 2004.49 567.020   9
   3   5  12 3138.50 501.438   8
  -3  -5 -12 2427.18 575.991   7
   3  -5  12 2949.70 539.696   5
   3   5  12 3378.31 547.430  16
  -3  -5 -12 2348.84 367.348   3
  -3  -5 -12 2543.01 555.914  13
   3   5  12 2354.83 526.882   6
  -3  -5 -12 2127.94 686.939  10
   3  -5  13 1001.13 371.445   5
  -3  -5 -13 1289.38 474.946   7
   3  -5  13 863.651 478.437   9
  -3  -5 -13 1595.10 450.343  13
   3   5  13 983.292 442.158   6
   3  -5  13 1203.16 483.655  15
   3   5  13 1546.59 401.906  16
   3  -5  13 1366.38 504.167   6
   3   5  13 1937.55 433.708   8
  -3  -5 -13 1446.55 584.384  10
   3  -5  14 44.6516 339.102   9
   3   5  14 292.253 305.611   8
  -3  -5 -14 354.715 313.513  13
   3   5  14 270.321 367.782   6
  -3  -5 -14 749.481 435.816  10
   3  -5  15 416.858 274.943   9
  -3   5 -15-130.439 331.602   7
   3   5  15 345.378 254.356   8
  -3  -5 -15 264.775 246.525  13
  -3  -5 -15 6.70058 332.849  10
   3   5  15 199.765 287.942   6
  -3   6  17 841.399 254.137   8
  -3  -6  17 885.027 320.156   5
   3  -6 -17 365.137 252.928  13
  -3  -6  16 587.056 323.093   9
  -3   6  16 2017.37 329.395   8
  -3  -6  16 1446.80 445.932   5
  -3  -6  16-23.2982 361.405  15
   3  -6 -16 1355.86 370.573  13
  -3  -6  15 558.039 377.982   9
  -3   6  15 1713.14 362.513   8
  -3  -6  15 803.792 491.161   5
   3  -6 -15 813.434 378.082  13
  -3   6  15 896.416 320.959   6
  -3  -6  15 1875.08 424.365  12
   3  -6 -15 1394.30 392.972   4
  -3  -6  14 1481.76 535.975   5
  -3  -6  14 1306.25 390.023   7
   3  -6 -14 960.062 440.281  13
  -3  -6  14 1750.64 473.096  12
   3  -6 -14 582.057 439.045   4
  -3  -6  13 1645.81 657.192   5
  -3  -6  13 2887.59 616.560  12
  -3  -6  13 1809.49 467.283   7
   3  -6 -13 1805.93 501.077  13
   3  -6 -13 2116.04 613.896   4
  -3  -6  12 2396.77 591.442  12
  -3  -6  12 3398.81 552.552   7
  -3  -6  12 2663.38 703.078   5
   3  -6 -12 2677.89 460.366  17
   3  -6 -12 2126.24 548.755  13
   3  -6 -12 2140.44 661.617   4
   3  -6 -12 1789.51 425.191  11
  -3  -6  11 1238.68 676.274   5
   3  -6 -11 846.579 378.409  17
   3  -6 -11 2000.16 524.707  13
  -3  -6  11 2398.48 520.205   7
   3  -6 -11 1200.09 694.705   4
   3  -6 -11 851.585 420.821  11
  -3  -6  10 1698.57 648.341   5
   3  -6 -10 2278.74 529.042  13
  -3  -6  10 2015.76 484.152   7
   3  -6 -10 1587.68 674.900   4
  -3  -6  10 920.303 513.066  12
  -3  -6   9 3436.13 744.267   5
  -3  -6   9 3688.17 673.718  12
   3  -6  -9 2650.03 512.418  13
  -3  -6   9 2460.97 496.584  10
  -3  -6   9 3882.68 554.395   7
   3  -6  -9 3758.05 799.545   4
   3  -6  -9 2987.15 656.145   6
  -3  -6   8 6521.21 834.742   5
   3  -6  -8 7256.73 705.113   8
  -3  -6   8 6837.21 641.880  10
   3  -6  -8 6633.89 882.883   4
  -3  -6   8 8234.50 693.335   7
   3  -6  -8 5805.49 622.796  13
   3  -6  -8 6051.36 799.985   6
  -3  -6   8 7782.21 795.171  12
  -3  -6   8 6883.64 719.666  14
  -3  -6   7 9342.34 681.763  10
  -3  -6   7 10468.4 903.663   5
   3  -6  -7 9768.32 978.563   4
  -3  -6   7 10969.0 755.733   7
   3  -6  -7 11740.6 787.707   8
  -3  -6   7 10631.2 766.318  14
   3  -6  -7 13182.6 1025.30   6
   3  -6  -7 8961.78 654.258  13
  -3  -6   7 10966.5 884.187  12
  -3  -6   6 12651.2 973.433   5
   3  -6  -6 16599.2 1114.51   6
   3  -6  -6 14105.3 850.207   8
  -3  -6   6 14786.3 849.196  14
  -3  -6   6 15442.2 861.201   7
  -3  -6   6 10530.9 823.604  15
  -3  -6   6 13737.1 931.842  12
   3  -6  -6 13586.5 1061.37   4
  -3  -6   6 12949.1 779.091   4
  -3  -6   6 13697.1 776.325  10
   3  -6  -5 2728.21 453.314   8
  -3  -6   5 3026.43 552.513   5
  -3  -6   5 3241.47 478.975  14
  -3  -6   5 3358.30 511.309   7
  -3  -6   5 2736.58 400.427  11
   3  -6  -5 3487.06 647.980   6
  -3  -6   5 3043.84 453.736  10
   3  -6  -5 3011.57 630.016   4
  -3  -6   5 2642.76 443.367   4
   3  -6  -4 4942.42 672.355   4
  -3  -6   4 4551.72 604.585   5
   3  -6  -4 5610.67 641.561  15
   3  -6  -4 5115.90 559.227   5
   3  -6  -4 4571.91 533.165   8
  -3  -6   4 4759.49 539.037   4
  -3  -6   4 7244.52 562.959  17
   3  -6  -4 5713.45 763.192   6
  -3  -6   4 5171.85 567.956   7
  -3  -6   4 5577.76 544.778  14
  -3  -6   4 5870.43 573.901  10
  -3  -6   4 4804.04 519.016  11
  -3  -6   3 1590.39 418.870  10
  -3  -6   3 947.341 384.359   5
  -3  -6   3 124.931 356.328  17
  -3  -6   3 1736.58 442.531   7
   3  -6  -3 1562.28 416.628   5
  -3  -6   3 1433.60 367.783  14
   3  -6  -3 1469.97 396.474   8
   3  -6  -3 1607.29 437.965  15
   3  -6  -3 1366.71 498.871   4
  -3  -6   3 1656.42 391.656  11
   3  -6  -3 1315.03 573.734   6
  -3  -6   3 1551.26 410.234   4
   3  -6  -2 1042.60 405.394  15
   3  -6  -2 437.354 317.393   8
   3  -6  -2 444.744 354.447   5
  -3  -6   2 647.208 405.427   7
  -3  -6   2 5.92774 327.325  17
  -3  -6   2 669.833 380.888  10
  -3  -6   2 546.831 330.039  14
  -3  -6   2 339.871 342.940  11
   3  -6  -2 205.149 423.192   4
   3  -6  -2 714.679 507.871   6
  -3  -6   2 622.552 378.804   4
  -3  -6   2 963.963 381.941   6
   3  -6  -1 17373.6 1018.01   9
   3  -6  -1 16595.4 856.775   5
   3  -6  -1 15121.6 770.011   8
  -3  -6   1 15528.3 859.220  17
  -3  -6   1 14697.2 736.255  14
  -3  -6   1 16690.6 911.554   7
  -3  -6   1 16591.2 729.605  13
   3  -6  -1 15751.6 924.588   4
   3  -6  -1 17589.9 999.841  15
   3  -6  -1 19153.7 1104.02   6
  -3  -6   1 16442.9 892.791  11
  -3  -6   1 17971.6 908.636   4
  -3  -6   1 20661.0 995.184   6
  -3  -6   1 16799.1 914.725  10
   3  -6   0 9833.13 761.031   9
  -3  -6   0 9042.25 702.550  10
  -3  -6   0 10920.4 1588.71   1
   3  -6   0 8584.48 715.288   5
   3  -6   0 9168.44 755.684  15
  -3  -6   0 8553.33 640.690  17
   3  -6   0 8277.83 663.250   4
  -3  -6   0 9430.43 724.120   7
  -3  -6   0 8796.37 583.901  13
  -3  -6   0 8258.15 686.395   4
   3  -6   0 7923.31 646.092  12
  -3  -6   0 8476.40 677.265  11
  -3  -6   0 10226.7 742.342   6
   3  -6   1 19664.4 1039.82   9
  -3  -6  -1 18061.8 850.976  13
  -3  -6  -1 18187.9 937.687  11
  -3  -6  -1 16979.8 886.977  17
   3  -6   1 19632.2 985.651   5
  -3  -6  -1 19140.5 1003.85   7
  -3  -6  -1 19938.7 2108.40   1
   3  -6   1 20056.8 1233.14   6
   3  -6   1 19274.5 903.495  12
  -3  -6  -1 20898.0 1071.60   6
  -3  -6  -1 18578.2 1005.46  10
  -3  -6  -1 18646.0 986.377   4
   3  -6   1 20769.1 1119.89  15
   3  -6   2 34520.5 1396.89   9
  -3  -6  -2 32163.1 1360.14  10
  -3  -6  -2 30026.2 1177.92  17
   3  -6   2 33770.1 1337.98   5
  -3  -6  -2 32583.1 1360.82   7
  -3  -6  -2 34509.0 1322.20   4
   3  -6   2 34406.2 1466.70  15
  -3  -6  -2 32459.5 1190.96  13
   3  -6   2 34231.5 1232.39  12
  -3  -6  -2 32549.5 1239.76  11
   3  -6   3 7452.14 764.866   9
  -3  -6  -3 7356.77 794.655  10
   3  -6   3 7342.79 779.357   5
   3  -6   3 6603.15 808.184  15
  -3  -6  -3 5986.10 622.010  17
   3  -6   3 7158.37 678.791  12
  -3  -6  -3 6431.95 742.124   7
  -3  -6  -3 6927.99 654.016  13
  -3  -6  -3 7006.46 743.269   4
  -3  -6  -3 6961.40 685.165  11
   3  -6   4 4159.45 667.620   9
   3  -6   4 5954.47 729.191   5
  -3  -6  -4 4208.73 584.498  17
  -3  -6  -4 4652.71 612.168  11
  -3  -6  -4 4047.90 686.253   7
   3  -6   4 5212.75 658.056  12
  -3  -6  -4 4939.50 601.109  13
   3  -6   4 4047.19 717.783  15
  -3  -6  -4 4196.48 620.659   4
  -3  -6  -4 3771.44 685.041  10
   3  -6   4 4289.01 783.714   6
  -3  -6  -5 24170.0 1089.21  17
  -3  -6  -5 22812.9 1253.10   7
  -3  -6  -5 24836.5 1233.69   4
   3  -6   5 25448.7 1305.29   9
   3  -6   5 24539.8 1526.62   6
  -3  -6  -5 23451.1 1136.23  11
   3  -6   5 26591.2 1227.16  12
  -3  -6  -5 24313.5 1195.36  13
  -3  -6  -5 24755.4 1388.29  10
   3  -6   6 11073.2 956.483   9
   3   6   6 9437.82 618.517   8
   3  -6   6 14062.4 1040.77   5
  -3  -6  -6 10550.9 929.768   7
   3  -6   6 10879.3 1058.65   6
  -3  -6  -6 11315.1 882.897   4
   3  -6   6 10962.1 1005.51  15
   3  -6   6 12305.6 919.121  12
  -3  -6  -6 10728.2 876.204  13
  -3  -6  -6 11312.7 814.407  11
  -3  -6  -6 10445.8 1000.76  10
   3  -6   7 11649.2 1009.21   9
  -3  -6  -7 12162.0 837.425  11
   3   6   7 9527.68 673.059   8
   3  -6   7 11962.9 973.645  12
   3  -6   7 11269.9 1056.76  15
   3  -6   7 13240.1 1031.15   5
  -3  -6  -7 9794.01 907.002   7
  -3  -6  -7 11141.8 937.867  13
  -3  -6  -7 12669.2 909.986   4
  -3  -6  -7 10217.4 1059.52  10
   3  -6   7 11269.5 1110.50   6
   3  -6   8 8233.67 877.383   9
   3   6   8 7754.24 635.950   8
  -3  -6  -8 7661.19 843.619  13
   3  -6   8 8039.29 994.029   6
  -3  -6  -8 7618.17 835.421   7
   3  -6   8 7643.33 933.292  15
   3  -6   8 10448.8 934.886   5
  -3  -6  -8 6969.30 945.357  10
   3  -6   8 10144.8 897.343  12
  -3  -6  -8 7915.31 678.185  11
  -3  -6  -8 8411.45 727.934   4
  -3  -6  -9 1178.08 380.070  11
   3  -6   9 796.189 557.571   9
  -3  -6  -9 756.048 515.905   7
   3   6   9 530.348 339.014   8
   3  -6   9 908.773 610.917  15
   3  -6   9 1049.35 546.000   5
   3  -6   9 1528.05 608.370   6
   3   6   9 1822.45 452.264  16
  -3  -6  -9 902.779 479.987  13
   3  -6   9 1581.05 524.970  12
  -3  -6  -9 988.423 368.569   4
  -3  -6  -9 1511.73 640.422  10
   3  -6  10 3660.76 667.766   9
   3   6  10 3701.11 489.075   8
   3  -6  10 5199.65 738.843   5
  -3  -6 -10 4793.53 682.099  13
   3  -6  10 4978.68 651.579  12
  -3  -6 -10 3139.32 779.881  10
   3  -6  10 4124.20 736.231  15
   3  -6  10 2987.00 667.737   6
  -3  -6 -10 4041.67 484.371   4
   3   6  10 4322.11 534.779  16
  -3  -6 -10 3071.85 587.616   7
   3   6  11 2993.63 442.315   8
   3  -6  11 3621.11 622.976   9
   3  -6  11 4362.69 612.177   5
  -3  -6 -11 3684.78 599.920  13
   3   6  11 3498.23 484.761  16
   3  -6  11 3338.52 643.580  15
  -3  -6 -11 2567.87 710.589  10
   3   6  11 3498.54 548.587   6
  -3  -6 -12-75.4294 516.489  10
   3  -6  12 783.693 406.436   5
   3   6  12 202.245 304.154  16
   3   6  12 368.276 297.036   8
   3   6  12 860.430 402.192   6
  -3  -6 -12 683.886 404.059  13
   3  -6  12 252.020 412.522   9
   3  -6  13 709.376 367.909   9
   3   6  13 1113.19 305.180  16
   3  -6  13 884.964 330.222   5
   3  -6  13 613.870 369.258  15
  -3  -6 -13 777.522 333.125  13
   3   6  13 227.224 333.075   6
   3   6  13 1091.90 307.690   8
  -3  -6 -13 1304.21 500.630  10
   3  -6  14 399.403 268.451   9
   3  -6  14 167.050 248.616  15
  -3  -6 -14 667.942 317.817  10
  -3  -6 -14 779.721 273.477  13
   3   6  14 1058.79 348.769   6
  -3  -7  16 477.596 269.372   5
  -3  -7  16 1560.97 266.741  12
  -3   7  15 2496.28 334.958   8
  -3  -7  15 1688.89 413.966   5
   3  -7 -15 1942.95 330.195  13
   3  -7 -15 2142.57 349.570   4
  -3   7  14-54.6396 246.869   8
  -3  -7  14 338.206 433.211   5
   3  -7 -14-111.115 316.762  13
   3  -7 -14 382.236 366.058   4
  -3  -7  14 404.241 326.193  12
  -3  -7  13 55.7139 333.636   9
  -3  -7  13 301.653 479.105   5
  -3  -7  13 203.865 329.143   7
   3  -7 -13-115.769 338.659  13
  -3  -7  13-134.093 400.693  12
   3  -7 -13 67.3091 429.886   4
  -3  -7  12 305.657 451.599  15
  -3  -7  12 57.2068 359.174   9
  -3  -7  12-140.412 530.718   5
  -3  -7  12 202.894 427.781  12
   3  -7 -12-232.593 352.669  13
  -3  -7  12 43.3465 349.992   7
   3  -7 -12-197.644 314.567  17
   3  -7 -12 1125.19 367.290  11
   3  -7 -12 326.692 507.465   4
  -3  -7  11 1488.33 444.516   7
   3  -7 -11 1140.32 389.420  17
  -3  -7  11 1667.96 642.396   5
   3  -7 -11 864.567 410.571  13
  -3  -7  11 1271.33 551.411  15
   3  -7 -11 930.639 397.417  11
   3  -7 -11 1919.44 710.611   4
  -3  -7  11 1160.96 471.350  12
  -3  -7  10-88.0213 572.729   5
  -3  -7  10 449.295 471.519  15
  -3  -7  10 348.944 401.637   7
  -3  -7  10 118.528 464.453  12
   3  -7 -10 280.469 602.930   4
   3  -7 -10-164.449 429.783  11
   3  -7 -10 417.812 394.136  13
  -3  -7   9 1951.01 662.573   5
  -3  -7   9 2439.82 495.797   7
  -3  -7   9 2455.65 580.746  12
   3  -7  -9 2805.66 684.352   6
   3  -7  -9 2126.58 589.332  11
  -3  -7   8 919.918 387.878  10
  -3  -7   8 628.066 403.840   7
  -3  -7   8 633.777 540.921   5
   3  -7  -8-17.7407 657.705   4
   3  -7  -8 849.537 579.007   6
  -3  -7   7 26597.7 1081.54  10
  -3  -7   7 27219.2 1344.80   5
  -3  -7   7 27963.0 1173.90   7
   3  -7  -7 29525.2 1184.24   8
   3  -7  -7 27342.2 1520.82   4
  -3  -7   7 27559.3 1268.95  12
   3  -7  -7 30391.4 1561.42   6
  -3  -7   6 53653.6 1720.98   5
  -3  -7   6 55329.3 1676.98  12
   3  -7  -6 54848.0 1568.00   8
  -3  -7   6 56084.8 1594.84   7
   3  -7  -6 55477.5 2005.12   4
  -3  -7   6 49299.5 1555.97  14
  -3  -7   6 53962.9 1491.16   4
  -3  -7   6 51735.3 1444.28  10
  -3  -7   5 21195.6 1088.09   5
   3  -7  -5 22421.0 1007.62   8
  -3  -7   5 20824.8 968.143  14
  -3  -7   5 23293.2 1041.88   7
   3  -7  -5 23112.2 1292.88   4
  -3  -7   5 22049.3 1080.14  12
  -3  -7   5 21494.5 950.556  11
  -3  -7   5 22871.9 1012.17   4
   3  -7  -5 26038.6 1372.93   6
  -3  -7   5 22012.4 998.515  10
   3  -7  -4 4697.27 686.703  15
   3  -7  -4 4067.11 794.903   6
   3  -7  -4 3758.38 500.679   8
   3  -7  -4 4361.87 546.183   5
  -3  -7   4 3241.91 503.577   5
  -3  -7   4 1919.53 545.421  17
  -3  -7   4 4577.48 561.892   7
  -3  -7   4 4520.58 549.763   4
  -3  -7   4 3996.16 546.768  12
  -3  -7   4 3617.97 472.763  14
  -3  -7   4 4475.55 547.195  10
  -3  -7   4 3782.50 504.912  11
  -3  -7   3 239.621 396.456  10
   3  -7  -3-28.0271 391.509   5
  -3  -7   3-21.9127 339.240  17
   3  -7  -3-0.34885 427.183  15
  -3  -7   3 130.751 330.651  14
  -3  -7   3 131.107 365.103   7
  -3  -7   3 33.8600 358.580  12
   3  -7  -3-420.420 456.402   4
  -3  -7   3-248.601 365.540  11
   3  -7  -3 398.444 524.262   6
  -3  -7   3 11.8680 363.628   4
   3  -7  -2 17232.6 911.647   5
  -3  -7   2 17365.1 919.265   7
   3  -7  -2 17018.0 1133.28   6
   3  -7  -2 16788.8 995.421   4
  -3  -7   2 16648.2 895.563  10
  -3  -7   2 17542.6 932.521   4
  -3  -7   2 15805.5 900.349  11
  -3  -7   2 16164.7 850.710  17
   3  -7  -2 17202.5 1079.71  15
  -3  -7   1 1723.59 463.404  10
   3  -7  -1 1384.33 446.268   5
   3  -7  -1 2116.78 525.927  15
  -3  -7   1 1394.32 412.631  17
  -3  -7   1 1601.93 453.262   7
  -3  -7   1 1024.54 426.395   4
  -3  -7   1 1498.78 469.497  11
   3  -7  -1 1286.84 432.188   4
   3  -7  -1 1637.29 645.041   6
  -3  -7   1 1230.35 415.770   6
   3  -7   0 15136.9 989.287   9
  -3  -7   0 14120.1 850.736   7
   3  -7   0 13955.3 873.682   5
   3  -7   0 14354.2 967.158  15
   3  -7   0 12061.5 748.333   4
  -3  -7   0 12982.2 834.018  17
  -3  -7   0 14306.4 901.558   4
   3  -7   0 11852.3 1088.72   6
  -3  -7   0 12769.9 867.663  11
  -3  -7   0 14557.3 873.359  10
  -3  -7   0 16860.0 941.790   6
   3  -7   1 5264.90 697.582   9
   3  -7   1 5003.34 665.812   5
   3  -7   1 5140.23 812.378   6
  -3  -7  -1 3683.88 556.811  17
  -3  -7  -1 3753.87 591.131   7
   3  -7   1 4865.47 668.670  15
  -3  -7  -1 3807.43 573.431  11
  -3  -7  -1 4295.65 610.390   4
  -3  -7  -1 5074.83 654.837  10
  -3  -7  -1 4089.29 441.628  13
   3  -7   1 4413.38 540.363  12
  -3  -7  -2 113.258 456.629  10
   3  -7   2 175.519 452.774   9
  -3  -7  -2 54.7268 433.892   7
   3  -7   2 910.257 518.827   5
  -3  -7  -2 693.894 467.715  17
   3  -7   2-128.845 495.604  15
  -3  -7  -2 366.115 304.202  13
  -3  -7  -2 512.955 445.526  11
   3  -7   2-121.382 381.052  12
   3  -7   2 609.509 574.515   6
  -3  -7  -2 29.2886 443.724   4
   3  -7   3 15266.4 1007.99   5
   3  -7   3 14727.7 1087.81  15
  -3  -7  -3 12499.6 912.890   7
  -3  -7  -3 13771.5 900.164  17
   3  -7   3 14783.5 1025.64   9
  -3  -7  -3 12840.3 820.031  13
  -3  -7  -3 14613.8 982.718   4
   3  -7   3 13816.9 944.811  12
  -3  -7  -3 14287.1 921.286  11
  -3  -7  -3 12922.1 1009.62  10
   3  -7   4 3208.49 635.073   9
  -3  -7  -4 1990.28 583.478  10
   3  -7   4 3596.76 682.683   5
  -3  -7  -4 2127.29 514.162   7
  -3  -7  -4 2754.53 547.942  17
   3  -7   4 3348.80 668.307  15
   3  -7   4 1360.50 649.387   6
  -3  -7  -4 3038.46 618.217   4
  -3  -7  -4 2863.70 492.166  13
   3  -7   4 3083.57 562.110  12
  -3  -7  -4 3026.59 580.421  11
  -3  -7  -5 47476.7 1605.60  13
  -3  -7  -5 47845.4 1673.83   4
   3  -7   5 49602.7 1793.13   9
   3  -7   5 55181.9 1890.57   5
  -3  -7  -5 45872.9 1582.44   7
  -3  -7  -5 47083.5 1556.83  17
   3  -7   5 50535.3 1882.37  15
   3  -7   5 49635.0 2058.56   6
   3  -7   5 53283.2 1733.62  12
  -3  -7  -5 50195.8 1626.53  11
  -3  -7  -5 48309.1 1813.08  10
  -3  -7  -6 6064.95 660.276  11
   3  -7   6 6758.41 873.242   5
  -3  -7  -6 4001.54 626.798   7
   3  -7   6 5532.36 732.357   9
   3  -7   6 5586.65 852.355  15
  -3  -7  -6 5107.50 759.831  10
  -3  -7  -6 5722.43 709.163   4
   3  -7   6 5711.97 877.689   6
   3  -7   6 6699.61 716.618  12
  -3  -7  -6 5981.20 652.859  13
   3  -7   7 11697.4 1087.86   6
   3  -7   7 13151.0 1013.60   9
   3  -7   7 15274.2 1081.88   5
   3  -7   7 12217.7 1053.89  15
  -3  -7  -7 9654.94 824.642   7
   3   7   7 10671.3 654.437  16
  -3  -7  -7 12473.1 902.312   4
  -3  -7  -7 11900.1 905.202  13
  -3  -7  -7 10646.6 1013.06  10
   3  -7   7 14989.8 1012.18  12
  -3  -7  -7 12989.3 835.401  11
   3  -7   8 2404.86 579.664   9
   3  -7   8 2475.55 635.077  15
   3  -7   8 3453.91 647.264   5
   3   7   8 2499.46 406.714  16
  -3  -7  -8 2138.38 501.221  13
  -3  -7  -8 2140.88 670.888  10
  -3  -7  -8 3326.56 506.964  11
   3  -7   8 3180.10 574.618  12
   3  -7   8 2190.86 642.785   6
  -3  -7  -8 2770.79 498.734   4
   3  -7   9 8206.21 787.308   9
   3  -7   9 9791.57 831.759   5
   3  -7   9 6608.17 791.466  15
  -3  -7  -9 7468.84 727.549  13
  -3  -7  -9 8684.95 670.010   4
   3   7   9 7405.41 570.724  16
   3  -7   9 6989.06 813.613   6
   3  -7   9 10594.5 788.659  12
  -3  -7  -9 8097.13 930.975  10
   3   7  10 843.028 323.923  16
   3  -7  10 269.870 431.279   9
   3  -7  10 745.773 504.740   6
   3  -7  10 1119.08 478.422  15
   3  -7  10 486.801 426.986   5
  -3  -7 -10 1093.15 408.802  13
  -3  -7 -10 734.930 306.985   4
  -3  -7 -10 553.993 497.367  10
   3  -7  11-339.658 405.039  15
   3   7  11 350.217 275.316  16
   3  -7  11 248.553 352.657   5
   3  -7  11 73.7986 398.432   9
   3  -7  11-136.096 351.971   6
  -3  -7 -11-171.188 318.048  13
   3   7  11 54.8365 338.223   6
  -3  -7 -11-107.736 436.688  10
   3  -7  12-122.199 303.986   5
  -3  -7 -12 742.460 317.168  13
   3  -7  12-58.4435 322.762  15
   3  -7  12-157.436 323.445   9
   3   7  12 431.010 328.694   6
  -3  -7 -12 471.070 374.987  10
   3  -7  13 0.49970 251.068   9
   3  -7  13 208.071 240.047  15
  -3  -7 -13 536.472 221.388  13
   3   7  13 273.314 265.804   6
  -3  -7 -13 570.895 326.943  10
  -3  -8  14 1326.08 344.045   5
  -3  -8  14 710.111 267.769  12
   3  -8 -14 657.360 272.297   4
  -3   8  13 545.841 220.752   8
  -3  -8  13 332.725 303.226  15
  -3  -8  13-73.9664 356.724   5
   3  -8 -13 185.349 314.664   4
  -3  -8  13 409.349 299.179  12
  -3   8  12 380.219 235.900   8
  -3  -8  12 353.504 425.486   5
  -3  -8  12-72.4941 320.589  15
  -3  -8  12 374.341 305.509   7
  -3  -8  12 741.694 348.995  12
   3  -8 -12 673.642 287.573  11
   3  -8 -12-197.326 411.375   4
   3  -8 -11 563.036 305.821  17
  -3  -8  11 672.353 499.668   5
   3  -8 -11 870.037 362.122  11
  -3  -8  11 261.600 353.041  15
  -3  -8  11 289.692 307.263   7
   3  -8 -11 696.748 489.783   4
  -3  -8  11 471.547 384.236  12
  -3  -8  10 1228.91 387.228   7
  -3  -8  10 981.253 503.843   5
  -3  -8  10 1039.48 401.961  15
   3  -8 -10 533.409 357.493  17
  -3  -8  10 716.252 453.567  12
   3  -8 -10 912.418 413.925  11
   3  -8 -10 1800.99 605.864   4
   3  -8  -9 1565.84 611.798   4
  -3  -8   9 1065.20 459.430  15
  -3  -8   9 1570.53 570.686   5
  -3  -8   9 3832.44 664.994   7
  -3  -8   9 3706.91 598.879  12
   3  -8  -9 1520.45 474.949  11
  -3  -8   8 5048.28 688.127   5
   3  -8  -8 4906.66 780.001   4
  -3  -8   8 5036.39 564.408   7
  -3  -8   8 5417.53 625.385  12
   3  -8  -8 4627.50 686.152  11
  -3  -8   8 4377.56 511.590  10
   3  -8  -8 6039.19 827.389   6
  -3  -8   7 15079.3 823.874  10
  -3  -8   7 13743.0 955.862   5
   3  -8  -7 16286.8 1213.55   4
  -3  -8   7 14872.6 875.020   7
  -3  -8   7 15188.2 921.270  12
   3  -8  -7 15560.9 1224.08   6
  -3  -8   6 2091.98 505.752   5
  -3  -8   6 3059.45 495.764   7
  -3  -8   6 2856.78 454.285  10
  -3  -8   6 2682.85 502.039  12
   3  -8  -6 2428.70 612.262  11
   3  -8  -6 2630.92 710.610   4
   3  -8  -6 2477.26 666.698   6
  -3  -8   5 2066.60 443.259   4
  -3  -8   5 3368.48 518.542   7
  -3  -8   5 2457.49 426.509  10
   3  -8  -5 3422.77 703.130   4
  -3  -8   5 2280.49 487.305   5
  -3  -8   5 2689.26 479.042  12
   3  -8  -5 2683.94 685.183   6
   3  -8  -4 13.3240 556.329   6
  -3  -8   4-54.7704 345.375   7
  -3  -8   4 361.830 336.525  10
  -3  -8   4 64.1575 341.730  12
  -3  -8   4-170.818 316.637  11
   3  -8  -4-209.748 474.329   4
  -3  -8   4 392.017 343.943   4
   3  -8  -3 12005.0 815.239   5
  -3  -8   3 11507.5 745.024  17
  -3  -8   3 10604.4 748.631   4
   3  -8  -3 10359.7 835.321   4
  -3  -8   3 12626.2 782.660   7
  -3  -8   3 12327.2 776.049  10
  -3  -8   3 10890.1 741.041  11
   3  -8  -3 11846.3 1028.18   6
   3  -8  -3 13163.7 990.170  15
  -3  -8   2 1740.19 442.482  10
   3  -8  -2 1135.05 426.195   5
  -3  -8   2 1266.11 428.085  17
   3  -8  -2 1761.23 557.214  15
  -3  -8   2 1564.79 432.315   7
  -3  -8   2 1336.97 448.075  11
   3  -8  -2 1351.93 452.993   4
   3  -8  -2 1552.53 662.791   6
  -3  -8   2 1617.77 449.415   4
  -3  -8   1 857.301 413.286  10
   3  -8  -1 369.231 394.383   5
  -3  -8   1 391.064 378.116  17
   3  -8  -1 741.678 479.980  15
  -3  -8   1 295.632 372.644   7
  -3  -8   1 426.379 414.730  11
   3  -8  -1 470.838 377.130   4
   3  -8  -1 700.257 583.677   6
  -3  -8   1 690.409 451.557   4
  -3  -8   0 1093.81 435.263  10
   3  -8   0 425.388 433.532   5
  -3  -8   0 263.228 376.335   7
   3  -8   0 883.319 522.899  15
  -3  -8   0 650.651 442.153  11
   3  -8   0 374.657 568.370   6
  -3  -8   0 59.1432 399.167   4
  -3  -8   0-86.6448 417.289  17
  -3  -8  -1 5269.87 664.481   4
   3  -8   1 4838.72 637.868   5
  -3  -8  -1 3877.63 574.535  17
   3  -8   1 3457.18 541.230  11
  -3  -8  -1 4047.33 564.689   7
   3  -8   1 4332.96 667.554  15
   3  -8   1 5308.20 835.390   6
  -3  -8  -1 4659.84 641.501  11
  -3  -8  -1 4832.63 629.663  10
  -3  -8  -2 2797.58 501.880   7
   3  -8   2 2899.47 629.445   9
   3  -8   2 2785.40 620.929  15
  -3  -8  -2 2841.40 537.201  17
   3  -8   2 3058.51 584.349   5
  -3  -8  -2 2606.88 533.556  11
   3  -8   2 3030.27 744.470   6
  -3  -8  -2 3118.97 582.562  10
  -3  -8  -2 2635.33 555.868   4
   3  -8   3 206.562 490.497   9
  -3  -8  -3 389.812 404.237   7
  -3  -8  -3 579.351 475.102  10
   3  -8   3 705.020 524.679   5
  -3  -8  -3 517.387 434.096  17
   3  -8   3 457.842 563.967   6
   3  -8   3 4.94823 499.655  15
  -3  -8  -3 479.358 454.791  11
  -3  -8  -3 553.227 478.714   4
  -3  -8  -4 3590.12 596.477  10
  -3  -8  -4 3365.23 449.415  13
   3  -8   4 3625.79 697.597  15
   3  -8   4 3855.99 613.796   5
  -3  -8  -4 3548.27 557.883  17
  -3  -8  -4 3767.45 603.731  11
  -3  -8  -4 3989.51 630.042   4
   3  -8   4 3982.42 641.299   9
  -3  -8  -4 3093.71 501.573   7
   3  -8   4 2385.86 699.828   6
   3  -8   5 1368.61 510.012   9
  -3  -8  -5 1276.15 532.118  10
   3  -8   5 1099.96 533.856   5
   3  -8   5 1438.67 570.746  15
   3  -8   5 766.696 599.543   6
  -3  -8  -5 423.629 308.373  13
   3  -8   5 1351.29 464.667  12
  -3  -8  -5 1839.89 490.027  11
  -3  -8  -5 973.140 452.014   4
   3  -8   6 8536.14 820.160   9
   3  -8   6 10547.3 847.773   5
  -3  -8  -6 8665.09 751.871   4
  -3  -8  -6 7848.62 827.442  10
  -3  -8  -6 7752.47 634.973  13
   3  -8   6 8437.41 831.404  15
   3  -8   6 6544.04 827.140   6
  -3  -8  -6 9502.55 737.179  11
   3  -8   7 7587.61 760.416   9
  -3  -8  -7 7823.06 628.310  13
   3  -8   7 9438.73 796.253   5
   3  -8   7 7798.03 779.246  15
  -3  -8  -7 9178.80 731.452   4
   3  -8   7 5898.77 768.703   6
  -3  -8  -7 8758.87 679.598  11
  -3  -8  -7 7453.40 787.606  10
  -3  -8  -8 3120.93 581.654  10
   3  -8   8 3116.14 533.069   9
   3  -8   8 4594.09 594.540   5
  -3  -8  -8 4469.91 518.410   4
  -3  -8  -8 4084.33 498.721  13
   3  -8   8 2506.36 533.297  15
   3  -8   8 2294.56 546.880   6
  -3  -8  -9 1088.36 455.462  10
   3  -8   9 521.421 391.306   9
   3  -8   9 551.310 365.339  15
  -3  -8  -9 871.615 303.159  13
   3  -8   9 808.386 382.392   5
   3  -8   9 331.114 369.011   6
  -3  -8  -9 400.422 277.753   4
   3  -8  10 775.636 345.744   9
  -3  -8 -10 1262.45 266.189   4
   3  -8  10 1024.90 347.687   5
   3   8  10 416.509 324.189   6
  -3  -8 -10 400.441 360.149  10
   3  -8  10 962.192 368.495  15
  -3  -8 -10 1061.21 329.204  13
  -3  -8 -11 1641.37 379.652  10
   3  -8  11 1152.22 324.025   9
   3  -8  11 1282.77 316.157  15
   3  -8  11 1734.89 325.682   5
  -3  -8 -11 1817.63 293.358  13
   3   8  11 1178.22 322.895   6
  -3  -9  12 334.094 282.799   5
  -3  -9  12 1159.68 282.851  12
   3  -9 -12 953.359 309.941   4
  -3  -9  11 2735.43 444.802   5
   3  -9 -11 2740.18 356.520  11
   3  -9 -11 2460.68 406.032   4
  -3  -9  11 2567.28 329.882   7
  -3  -9  10 9091.40 644.269   5
  -3  -9  10 9412.34 541.117   7
   3  -9 -10 9726.55 731.364   4
   3  -9 -10 11554.4 646.214  17
  -3  -9  10 12208.0 683.357  12
   3  -9 -10 10058.3 621.862  11
  -3  -9   9 5699.52 592.630   5
   3  -9  -9 6063.71 663.581   4
  -3  -9   9 5941.46 487.533   7
   3  -9  -9 7192.14 597.925  17
  -3  -9   9 7968.17 608.119  12
   3  -9  -9 6535.71 580.197  11
   3  -9  -8 1731.11 491.225   4
  -3  -9   8 2755.67 472.726   5
  -3  -9   8 2642.25 393.956   7
  -3  -9   8 2881.37 456.708  12
   3  -9  -8 2663.55 481.408  11
  -3  -9   7 9415.11 689.969   5
   3  -9  -7 10330.8 874.600   4
  -3  -9   7 10188.0 646.593   7
  -3  -9   7 10085.8 705.178  12
   3  -9  -7 10443.2 808.216  11
   3  -9  -7 12802.1 983.828   6
  -3  -9   6 454.731 304.555  10
  -3  -9   6 562.279 327.329   7
  -3  -9   6-147.610 339.516  12
   3  -9  -6 486.227 467.125  11
   3  -9  -6-193.074 426.516   4
   3  -9  -6 838.479 517.590   6
  -3  -9   5 4312.09 487.293  10
   3  -9  -5 3712.85 600.251   4
  -3  -9   5 5280.09 539.562   7
  -3  -9   5 3980.43 489.462  12
   3  -9  -5 4236.26 623.569  11
   3  -9  -5 5500.63 783.555   6
  -3  -9   4 8140.15 627.333   4
  -3  -9   4 9610.23 657.961   7
  -3  -9   4 8473.43 606.450  10
   3  -9  -4 8057.03 737.566   4
   3  -9  -4 8121.23 767.460  11
   3  -9  -4 10143.5 946.070   6
  -3  -9   3 733.420 332.967   7
  -3  -9   3 695.258 340.567  10
   3  -9  -3 583.490 473.365  11
  -3  -9   3 336.063 338.922  11
   3  -9  -3 975.560 422.935   4
   3  -9  -3 952.325 526.947   6
  -3  -9   3 437.673 349.584   4
  -3  -9   2 6726.23 596.463  10
  -3  -9   2 5520.63 561.560   4
  -3  -9   2 5721.25 539.531  17
   3  -9  -2 4408.21 515.388   4
  -3  -9   2 6066.51 554.076   7
   3  -9  -2 7463.17 857.792   6
   3  -9  -2 5153.12 659.213  11
  -3  -9   2 5531.28 558.791  11
   3  -9  -1 2926.71 479.711   5
  -3  -9   1 3234.37 434.599   7
  -3  -9   1 2142.59 430.140  17
   3  -9  -1 2599.60 519.740  15
  -3  -9   1 3175.53 487.422  10
   3  -9  -1 1660.59 453.392  11
  -3  -9   1 2224.22 462.435  11
   3  -9  -1 2737.21 631.527   6
  -3  -9   1 2208.13 445.123   4
  -3  -9   0 1379.39 418.329  10
   3  -9   0 673.067 395.985   5
  -3  -9   0 3.44326 368.957  17
   3  -9   0 494.026 420.922  15
   3  -9   0 235.462 344.137  11
  -3  -9   0 407.810 387.506  11
   3  -9   0 224.313 550.243   6
  -3  -9   0 538.171 322.463   7
  -3  -9   0 240.783 355.903   4
  -3  -9  -1 6049.57 601.137  17
   3  -9   1 7919.26 664.546   5
   3  -9   1 6887.97 748.533  15
  -3  -9  -1 6791.56 602.452   4
   3  -9   1 6820.06 784.381   6
  -3  -9  -1 5543.77 613.652  11
  -3  -9  -1 6702.07 609.166  10
   3  -9   2 2327.21 503.697   5
  -3  -9  -2 2894.69 519.377  17
  -3  -9  -2 1928.24 451.888  10
   3  -9   2 1441.95 491.151  15
  -3  -9  -2 1960.56 492.717  11
   3  -9   2 1054.41 526.744   6
  -3  -9  -2 1757.96 458.778   4
   3  -9   3 24669.4 1074.76   5
   3  -9   3 23209.1 1185.67  15
  -3  -9  -3 21707.9 994.144   4
  -3  -9  -3 21198.1 993.118  11
   3  -9   3 20419.5 1213.94   6
  -3  -9  -3 21799.6 984.995  10
   3  -9   4 5506.50 603.339   5
  -3  -9  -4 4753.38 567.939  10
   3  -9   4 4365.40 611.688  15
  -3  -9  -4 3745.82 525.347  11
  -3  -9  -4 4701.22 544.399   4
   3  -9   4 2963.64 609.593   6
  -3  -9  -5 10844.3 719.409   4
   3  -9   5 10464.3 792.924  15
   3  -9   5 8357.58 765.475   6
  -3  -9  -5 10107.8 700.151  11
  -3  -9  -5 10270.2 724.185  10
  -3  -9  -6 468.470 349.021  10
   3  -9   6 1714.71 439.335   9
   3  -9   6 1659.58 422.171  15
   3  -9   6 2773.02 468.532   5
  -3  -9  -6 2056.50 408.495   4
  -3  -9  -6 1820.17 390.687  11
   3  -9   6 1237.33 461.602   6
   3  -9   7 385.906 333.900   9
   3  -9   7-85.2261 341.825   5
   3  -9   7 86.1428 331.850  15
  -3  -9  -7-276.107 354.028  10
   3  -9   7-7.06560 367.910   6
  -3  -9  -7 113.415 264.826   4
  -3  -9  -8 5260.44 496.625  10
   3  -9   8 5423.63 515.608   9
   3  -9   8 8284.30 570.122   5
  -3  -9  -8 8254.52 515.485   4
   3  -9   8 5312.30 499.820   6
   3  -9   8 5590.63 519.108  15
  -3  -9  -9 123.083 250.224  10
   3   9   9 572.079 259.783   6
   3  -9   9 219.497 254.952   5
   3  -9   9 353.680 264.806  15
  -3  -9  -9 75.0287 191.203   4
   3 -10 -10-35.8862 215.384   4
   3 -10  -9 1842.69 299.251  17
   3 -10  -9 1930.36 339.337   4
   3 -10  -9 1188.41 266.924  11
   3 -10  -8 9473.63 619.520   4
   3 -10  -8 9417.09 540.522  17
   3 -10  -7 1145.94 323.611  11
   3 -10  -7 1094.06 327.267  17
   3 -10  -7 315.835 310.386   4
   3 -10  -6 6916.20 545.819  17
   3 -10  -6 6347.56 540.373   4
   3 -10  -6 6990.09 580.908  11
   3 -10  -5 4443.16 492.161   4
   3 -10  -5 4059.73 498.682  11
   3 -10  -4 1501.16 360.484   4
   3 -10  -4 2094.26 408.824  11
  -3 -10   4 2271.90 330.454  10
  -3 -10   3 1564.29 312.988  10
   3 -10  -3 2186.17 478.277   6
  -3 -10   3 1213.39 324.788   4
   3 -10  -3 1398.72 311.827   4
  -3 -10   2 2141.48 355.759   4
   3 -10  -2 2011.84 399.630  11
   3 -10  -2 2926.49 555.857   6
  -3 -10   2 3003.73 361.754  10
  -3 -10   1 219.131 272.577  10
  -3 -10   1-287.959 291.927   4
   3 -10  -1 150.055 293.543  11
   3 -10  -1 640.601 432.821   6
  -3 -10   0 879.096 282.253  10
   3 -10   0 514.186 267.293  11
   3 -10   0 643.341 451.475   6
  -3 -10   0 621.721 305.147   4
  -3 -10  -1 5065.79 473.389  11
   3 -10   1 7251.83 523.195   5
   3 -10   1 6014.10 615.268   6
  -3 -10  -1 6338.19 478.514  10
   3 -10   1 6751.70 621.015  15
  -3 -10  -1 6002.89 504.185   4
   3 -10   2 13051.4 669.145   5
  -3 -10  -2 11555.6 641.039   4
  -3 -10  -2 11989.9 619.017  10
   3 -10   2 13456.6 803.529  15
   3 -10   2 10634.5 796.545   6
  -3 -10  -2 10588.1 613.349  11
  -3 -10  -3 2199.06 388.543  11
   3 -10   3 1415.85 331.842   5
   3 -10   3 1850.90 414.746  15
   3 -10   3 1356.39 436.615   6
  -3 -10  -3 1623.56 343.385   4
   3 -10   4 4925.40 452.744   5
   3 -10   4 4661.98 497.159  15
  -3 -10  -4 5051.01 441.207   4
   3 -10   4 3616.08 502.063   6
   3 -10   5 3207.59 410.246  15
  -3 -10  -5 4133.79 395.930   4
   3 -10   5 3917.81 405.677   5
   3 -10   5 4162.34 474.919   6
  -3 -10  -5 2954.42 341.986  10
   3 -10   6 674.396 262.528   5
   3 -10   6 641.401 264.841  15
  -3 -10  -6 565.005 233.770   4
   3 -10   7 1414.81 285.748  15
  -3 -10  -7 2225.35 268.844   4
   3 -11  -5 398.222 221.946  17
   3 -11  -4 4077.12 361.854  17
   3 -11  -4 3180.15 324.829  11
   3 -11  -3 179.209 226.973  17
   3 -11  -3 384.374 277.235   6
   3 -11  -2 665.935 251.368  17
   3 -11  -2 322.555 290.341   6
   3 -11  -1 1002.79 271.784  17
   3 -11  -1 726.790 303.807   6
   3 -11   0 2638.33 383.913   6
   4   0 -20 288.302 251.127   3
   4   0 -20 140.894 400.624  10
   4   0 -19 222.276 305.566   3
   4   0 -19 108.423 340.422  13
   4   0 -18 2692.47 472.093   3
   4   0 -18 2072.08 717.073  10
   4   0 -18 1888.69 506.874  13
  -4   0  17 3494.66 431.679   8
   4   0 -17 4736.34 839.377  10
   4   0 -17 4345.19 672.475  13
  -4   0  16 3310.76 430.612   8
  -4   0  16 1860.67 587.762   5
  -4   0  15 5951.84 763.780   5
  -4   0  15 8460.73 749.395   3
  -4   0  14 761.222 564.536   5
  -4   0  13-687.344 534.431   5
  -4   0  13-167.285 348.938   3
  -4   0  12 2870.73 606.227   5
   4   0 -12 2046.95 523.054   4
  -4   0  11 16926.3 797.191   3
  -4   0  11 14357.4 911.106   5
  -4   0  11 15441.5 681.008   7
   4   0 -11 15071.6 954.932   4
  -4   0  11 14451.4 884.053  12
  -4   0  11 15265.2 753.744  14
  -4   0  10 14272.2 819.821   5
   4   0 -10 13288.9 1095.67   1
   4   0 -10 15729.8 769.931   8
   4   0 -10 15250.8 940.144   4
  -4   0  10 15910.6 654.109   7
  -4   0  10 16106.0 733.577  14
  -4   0  10 15960.8 891.960  12
  -4   0  10 17050.1 776.777   3
  -4   0   9 967.208 347.343   5
  -4   0   9 1047.22 306.541   3
   4   0  -9 498.565 369.500   1
   4   0  -9 958.505 306.362   8
   4   0  -9 387.194 352.091   4
  -4   0   9 1051.85 338.048  14
  -4   0   9 1062.82 416.175  12
  -4   0   8 72200.4 1403.99   5
   4   0  -8 69549.0 1396.87   8
   4   0  -8 70796.5 1646.75   4
   4   0  -8 78773.4 3480.46   1
  -4   0   8 75436.3 1628.39  12
  -4   0   8 72524.2 1380.04   3
   4   0  -8 75042.0 2211.49   1
  -4   0   7 3789.35 377.595   5
   4   0  -7 4706.62 931.923   1
  -4   0   7 4232.17 376.805   3
   4   0  -7 3595.08 440.864   4
  -4   0   7 4076.00 790.566   2
   4   0  -7 4072.47 569.171   1
   4   0  -6 6757.67 968.916   1
  -4   0   6 7755.31 931.711   2
   4   0  -6 5971.03 692.744   1
  -4   0   5 2440.84 579.643   2
   4   0  -5 2433.70 653.475   1
   4   0  -4 2034.30 586.062   1
  -4   0   3 41371.1 1862.14   1
   4   0  -3 38922.2 1620.36   1
  -4   0   2 20313.5 1353.30   1
   4   0  -2 21412.1 1120.15   1
   4   0  -1 49003.0 1549.29   1
  -4   0   1 44403.1 1839.77   1
   4   0  -1 48731.1 1994.36   2
   4   0   0 190876. 3131.73   1
  -4   0   0 190604. 3678.80   1
   4   0   1 12549.5 891.234   1
  -4   0  -1 12803.4 1130.43   1
   4   0   2 4482.58 614.498   1
  -4   0  -2 5166.75 829.627   1
  -4   0  -3 4475.89 747.430   1
  -4   0  -3 4395.57 424.719   3
   4   0   3 4508.35 422.454   8
   4   0   3 3949.79 445.925   6
  -4   0  -4 778.896 613.769   1
  -4   0  -4 697.952 299.829   3
   4   0   4 277.616 306.199   8
   4   0   4 692.767 310.894   6
  -4   0  -4 437.429 311.056  13
  -4   0  -5 297.589 589.491   1
   4   0   5 637.545 337.426   8
  -4   0  -5 548.397 312.745   3
   4   0   5 388.398 287.246  16
  -4   0  -5 627.033 326.997  13
   4   0   5 403.248 305.608   6
  -4   0  -5 108.364 445.046  10
  -4   0  -6 153.022 344.813  13
   4   0   6 110.087 341.225   8
  -4   0  -6-143.119 338.673   3
   4   0   6 6.19743 293.861  16
  -4   0  -6 282.144 527.654   1
   4   0   6-42.3944 318.768   6
  -4   0  -6 300.016 501.181  10
   4   0   7 19.6594 351.988   8
  -4   0  -7 456.098 362.081   3
  -4   0  -7-276.473 608.907   1
  -4   0  -7 145.950 353.770  13
   4   0   7 518.033 350.110  16
   4   0   7 111.025 356.568   6
  -4   0  -7 500.728 531.766  10
   4   0   8 1385.07 463.425   8
  -4   0  -8 1588.65 466.573   3
  -4   0  -8 1020.06 405.737  13
   4   0   8 1130.11 474.172   6
  -4   0  -8 1126.84 612.947  10
  -4   0  -9 5483.87 653.747   3
  -4   0  -9 4461.17 618.331  13
   4   0   9 5021.19 603.774   8
   4   0   9 3705.98 609.462   6
  -4   0  -9 4428.22 783.051  10
  -4   0 -10 8980.69 819.113   3
   4   0  10 7881.44 759.626   8
  -4   0 -10 8264.72 923.254   7
   4   0  10 6615.21 813.084   6
  -4   0 -10 7467.72 753.857  13
  -4   0 -10 6741.73 882.455  10
   4   0  11 4608.76 678.680   8
  -4   0 -11 4306.00 677.446   3
  -4   0 -11 3642.72 782.122  10
  -4   0 -11 4329.45 812.250   7
  -4   0 -11 3188.53 586.731  13
   4   0  11 3394.81 670.909   6
  -4   0 -12 3862.81 638.593   3
   4   0  12 4170.55 632.478   8
   4   0  12 4410.46 765.154   6
  -4   0 -12 4287.81 809.516   7
  -4   0 -12 3452.96 523.258  13
  -4   0 -12 2406.49 684.242  10
  -4   0 -13-319.001 581.657   7
   4   0  13 78.2980 461.902   8
  -4   0 -13-372.097 441.338   3
   4   0  13 50.6820 570.833   6
  -4   0 -13-71.4195 547.033  10
   4   0  14 1198.23 441.245   8
  -4   0 -14 1161.24 582.918   7
  -4   0 -14 1245.61 421.901   3
   4   0  14 1206.37 499.071   6
  -4   0 -14 321.689 494.933  10
  -4   0 -15 3753.02 478.330   3
   4   0  15 3662.75 491.336   8
  -4   0 -15 2940.85 576.730   7
   4   0  15 2594.89 572.600   6
  -4   0 -15 2218.32 486.816  10
   4   0  16 83.0735 271.835   8
  -4   0 -16 451.359 375.933   7
  -4   0 -16-212.753 252.863   3
   4   0  16 290.607 363.235   6
   4   1 -20 354.252 250.622   3
   4  -1 -20 945.244 275.528   3
   4  -1 -20 412.136 262.590  13
   4   1 -20 499.574 423.015  10
   4  -1 -20 94.2068 392.971  10
  -4   1  19 1495.78 286.715   8
   4   1 -19 1219.50 341.854   3
   4  -1 -19 889.235 334.068   3
   4  -1 -19 710.268 376.013  13
   4   1 -19 319.560 504.774  10
   4  -1 -19 1498.80 576.393  10
   4   1 -18 2023.59 664.347  10
  -4   1  18 2554.00 378.019   8
   4  -1 -18 1229.89 614.344  10
  -4  -1  18 1286.64 477.438   5
   4  -1 -18 2624.63 556.316  13
   4  -1 -18 2589.27 466.919   3
   4   1 -18 2762.76 502.254  13
   4   1 -18 2707.73 463.208   3
   4  -1 -17 4246.41 570.819   3
  -4   1  17 4291.31 504.119   8
  -4  -1  17 2432.23 603.409   5
   4   1 -17 3554.59 589.912  13
   4  -1 -17 4014.54 673.184  13
   4  -1 -17 3235.03 790.717  10
  -4   1  16 5156.27 534.013   8
  -4  -1  16 4293.73 564.664   3
   4  -1 -16 3537.70 784.109  10
  -4  -1  15 12059.8 841.670   3
  -4   1  15 11695.4 805.553   3
  -4  -1  14 3113.01 387.149   8
  -4  -1  14 3387.09 529.247   3
  -4   1  14 3671.78 530.801   3
   4  -1 -14 2564.53 573.534   4
  -4  -1  14 3138.72 499.709  12
  -4   1  13 24887.3 1215.99   5
  -4  -1  13 23686.4 1298.51   5
  -4  -1  13 26630.4 1081.68   3
  -4   1  13 25000.3 1035.68   3
  -4  -1  13 22235.2 1132.63  12
  -4  -1  13 23999.7 953.324   7
   4  -1 -13 20294.1 1192.61   4
  -4   1  12 3875.07 596.543   5
  -4  -1  12 4159.40 522.007   3
  -4   1  12 4109.46 489.125   3
   4   1 -12 2971.12 744.108   1
  -4  -1  12 3602.52 429.080   7
   4   1 -12 3584.27 609.343   4
  -4  -1  12 3243.96 563.201  12
  -4  -1  11 36673.3 1157.68   3
  -4   1  11 34516.8 1266.83   5
  -4  -1  11 33137.6 1364.85   5
  -4   1  11 35266.5 1131.11   3
   4   1 -11 31785.2 1917.58   1
  -4  -1  11 35342.1 1041.82   7
   4  -1 -11 37527.8 1255.94   8
   4   1 -11 32576.5 1312.62   4
  -4  -1  11 37192.2 1225.22  14
  -4  -1  11 30799.3 1388.18  12
  -4  -1  10 10740.5 760.868   5
   4  -1 -10 8458.82 831.692   1
   4  -1 -10 10985.1 900.136   4
   4  -1 -10 11697.6 717.285   8
  -4  -1  10 11385.2 836.200  12
  -4  -1  10 11689.9 621.364   7
  -4  -1  10 12000.0 707.218  14
  -4  -1  10 12221.9 672.664   3
   4   1 -10 10989.1 1118.35   1
  -4   1  10 11321.6 638.363   3
  -4   1   9 23790.5 884.229   5
  -4  -1   9 24969.9 965.989  14
  -4  -1   9 23253.5 1008.15   5
   4  -1  -9 21122.4 1123.92   1
   4   1  -9 21495.0 764.502   8
   4  -1  -9 22478.9 1101.77   4
  -4  -1   9 23881.2 813.915   7
  -4  -1   9 23352.4 852.151   3
  -4  -1   9 23479.9 1105.04  12
   4  -1  -9 23117.1 959.835   8
   4   1  -9 24623.1 1536.06   1
  -4   1   9 23968.3 865.881   3
  -4  -1   8 77621.7 1556.33   5
  -4  -1   8 73717.0 1322.04   7
   4  -1  -8 78133.5 1840.67   1
  -4  -1   8 78022.4 2800.42   2
   4  -1  -8 72601.9 1536.62   8
   4  -1  -8 84233.3 2916.05   1
   4   1  -8 78519.1 1598.51   4
   4  -1  -8 78623.4 1843.29   4
  -4  -1   8 78101.6 1563.12  14
  -4  -1   8 79680.7 1800.92  12
  -4  -1   8 76441.3 1428.48   3
  -4   1   8 76658.6 1406.96   5
  -4   1   8 75637.7 1390.87   3
  -4  -1   7 54371.9 1211.46   5
   4  -1  -7 55948.5 1430.44   1
  -4  -1   7 52232.7 1119.11  10
   4   1  -7 60297.1 2227.77   1
  -4  -1   7 56428.4 1298.84  14
   4  -1  -7 52646.9 1248.64   8
   4  -1  -7 55357.7 2112.58   1
   4   1  -7 57025.4 1283.72   4
   4  -1  -7 55543.1 1455.73   4
  -4  -1   7 53920.4 1417.54  12
  -4  -1   7 52419.0 1103.32   3
  -4  -1   7 61827.4 2130.10   2
  -4   1   7 51179.3 1084.98   3
  -4   1   7 53868.3 1113.42   5
  -4  -1   6 1225.63 420.533   2
  -4   1   6 786.750 250.231   5
  -4  -1   6 1342.45 299.626   5
  -4  -1   6 1108.85 260.666   3
   4   1  -6 1525.16 815.414   1
   4  -1  -6 848.836 425.076   1
  -4   1   6 1903.11 709.223   2
   4   1  -5 33264.6 1947.41   1
  -4   1   5 34228.2 1958.17   2
   4  -1  -5 34628.0 1129.70   1
  -4  -1   4 2754.47 820.356   1
  -4   1   4 2629.93 682.569   2
   4   1  -4 2797.18 766.023   1
   4  -1  -4 2750.24 375.103   1
   4   1  -3 2970.88 739.656   1
   4  -1  -3 2858.30 345.504   1
  -4  -1   3 2633.42 856.036   1
  -4   1   3 2133.26 513.572   1
  -4   1   2 4924.06 672.698   1
   4  -1  -2 5600.94 448.843   1
   4   1  -2 4536.43 693.943   2
   4  -1  -2 5393.68 882.054   2
  -4  -1   2 5338.70 938.427   1
   4   1  -2 5649.03 817.340   1
   4  -1  -1 50300.3 1296.08   1
  -4  -1   1 45290.4 2026.43   1
   4  -1  -1 43151.7 2002.20   2
   4   1  -1 47970.8 1915.94   1
  -4   1   1 40734.6 1566.74   1
  -4  -1   0 103851. 2977.55   1
  -4   1   0 100751. 2522.50   1
   4   1   0 105006. 2657.32   1
   4  -1   0 104447. 3136.06   2
   4   1   1 46052.5 1805.38   1
   4  -1   1 45109.4 1466.65   1
  -4   1  -1 47241.1 1807.64   1
  -4  -1  -1 44633.6 2029.74   1
   4  -1   2 9200.52 783.951   1
  -4   1  -2 9328.92 949.054   1
  -4  -1  -2 8821.13 511.730   3
   4  -1   2 9438.04 528.424   8
  -4  -1  -2 9887.96 1034.18   1
  -4   1  -3 53337.4 1186.17   3
  -4  -1  -3 51373.3 1210.98   3
   4   1   3 53798.3 1193.68   8
  -4   1  -3 52234.8 2187.45   1
   4  -1   3 51868.1 1174.94   8
  -4  -1  -3 54003.4 1392.26   7
   4   1   3 55262.7 1217.11   6
   4   1   3 50793.8 1115.66  16
  -4  -1  -3 49928.3 1320.55  13
   4  -1   3 56449.6 1407.43   6
  -4  -1  -3 51419.9 2360.71   1
  -4   1  -4 14054.9 680.917   3
  -4  -1  -4 14918.3 724.326   3
   4   1   4 14603.6 696.080   8
   4  -1   4 13408.8 675.060   8
   4   1   4 13371.4 696.097   6
  -4  -1  -4 14423.6 809.084   7
   4   1   4 13977.3 670.473  16
   4  -1   4 13915.6 775.268   6
  -4  -1  -4 13300.8 1318.74   1
  -4   1  -4 13788.2 1244.53   1
  -4  -1  -4 13526.4 911.454  10
  -4  -1  -4 13965.2 790.043  13
  -4  -1  -5 5499.87 527.008   3
   4   1   5 5217.94 510.623   8
  -4  -1  -5 4239.20 924.451   1
  -4  -1  -5 5147.77 597.270   7
   4   1   5 4727.30 473.906  16
   4  -1   5 4756.88 565.355   6
   4   1   5 4570.59 488.713   6
  -4  -1  -5 4527.45 571.155  13
  -4   1  -5 4781.79 501.526   3
  -4   1  -5 3402.04 750.331   1
  -4  -1  -5 4953.43 672.592  10
   4  -1   5 5066.87 478.042   8
  -4  -1  -6 348.656 599.547   1
   4  -1   6 981.204 413.445   6
   4   1   6 614.117 360.417   8
   4   1   6 674.990 347.032  16
  -4   1  -6 1112.50 394.224   3
   4   1   6 549.213 324.897   6
  -4  -1  -6 690.001 360.800   3
  -4  -1  -6 542.669 427.117   7
   4  -1   6 964.202 384.260   8
  -4  -1  -6 1290.09 452.940  13
  -4   1  -6 1447.31 755.277   1
  -4  -1  -6 612.155 481.812  10
   4   1   7 122.386 350.414  16
   4   1   7 1246.92 447.733   6
  -4  -1  -7 879.082 797.614   1
   4   1   7 336.731 380.360   8
   4  -1   7-5.91961 350.157   8
  -4  -1  -7 593.259 544.124  10
  -4   1  -7 149.264 343.826   3
  -4  -1  -7 840.343 403.784   3
  -4  -1  -7 222.890 468.366   7
  -4  -1  -7 426.605 399.481  13
   4  -1   7 274.313 394.381   6
  -4   1  -7 290.061 580.724   1
  -4   1  -7 276.845 455.719  10
   4  -1   8 4721.17 688.057   6
  -4   1  -8 5554.15 654.117   3
  -4  -1  -8 5875.37 640.429   3
   4   1   8 5098.09 599.359   8
   4  -1   8 5093.79 576.417   8
  -4  -1  -8 4714.64 714.922   7
   4   1   8 4878.63 557.868  16
   4   1   8 4100.55 587.933   6
  -4  -1  -8 5035.52 675.010  13
  -4   1  -8 4526.85 689.802  10
  -4  -1  -8 4974.39 788.899  10
  -4  -1  -9 1952.57 677.319  10
   4   1   9 1428.50 469.348   8
  -4   1  -9 1622.06 494.654   3
  -4  -1  -9 1265.19 442.542   3
  -4  -1  -9 1332.53 666.813   7
  -4  -1  -9 1225.36 489.969  13
   4  -1   9 992.061 523.835   6
   4   1   9 1258.00 492.728   6
   4   1   9 1087.67 438.933  16
   4  -1   9 1868.37 502.172   8
  -4   1  -9 499.295 560.043  10
   4   1  10 1167.11 542.557   6
  -4  -1 -10 1342.32 661.930   7
   4  -1  10 1384.68 493.932   8
   4   1  10 1393.31 533.013   8
  -4   1 -10 1322.32 474.644   3
  -4  -1 -10 956.243 504.790   3
   4   1  10 1492.34 523.528  16
  -4  -1 -10 1140.51 501.369  13
   4  -1  10 558.535 575.159   6
  -4   1 -10 1414.20 630.388  10
  -4  -1 -10 444.741 598.970  10
  -4   1 -11 4842.55 683.737   3
  -4  -1 -11 5730.80 713.030   3
   4  -1  11 4330.89 627.957   8
   4  -1  11 4875.72 781.740   6
  -4  -1 -11 4920.50 706.920  13
  -4  -1 -11 3851.74 783.168   7
   4   1  11 4400.14 737.403   6
   4   1  11 5280.34 708.647   8
  -4  -1 -11 4874.10 855.540  10
  -4   1 -11 3899.10 746.563  10
  -4   1 -12 10364.1 860.522   3
  -4  -1 -12 9654.75 849.268   3
   4   1  12 9926.19 868.561   8
   4   1  12 8506.17 916.738   6
  -4   1 -12 9128.62 1000.67   7
  -4  -1 -12 7930.96 982.151   7
  -4  -1 -12 7798.01 980.672  10
  -4  -1 -12 7703.96 771.492  13
   4  -1  12 8201.83 755.420   8
  -4   1 -12 6286.88 809.673  10
   4  -1  13 7032.86 718.427   9
  -4   1 -13 12673.1 870.439   3
  -4  -1 -13 12615.7 874.870   3
   4   1  13 12485.1 912.026   8
  -4   1 -13 11446.9 1029.22   7
  -4  -1 -13 10405.5 1006.86   7
   4  -1  13 11049.0 829.112   8
  -4  -1 -13 9015.35 747.415  13
   4  -1  13 10596.4 1026.85   6
   4   1  13 10121.7 948.938   6
  -4   1 -13 7069.19 817.051  10
  -4  -1 -13 8983.38 982.123  10
  -4   1 -14 1941.98 593.948   7
   4  -1  14 735.175 379.365   9
  -4  -1 -14 3125.78 500.066   3
   4   1  14 2508.62 580.536   6
  -4  -1 -14 2562.54 665.486   7
   4   1  14 2860.11 542.611   8
   4  -1  14 2800.03 497.555   8
  -4   1 -14 2719.56 444.945   3
  -4  -1 -14 1451.67 371.847  13
   4  -1  14 3162.29 673.248   6
  -4   1 -14 616.283 443.241  10
  -4  -1 -14 2109.51 580.426  10
   4  -1  15 4034.03 641.226   6
  -4   1 -15 4976.27 495.927   3
  -4  -1 -15 5503.55 531.982   3
   4  -1  15 4543.60 490.794   8
   4   1  15 5724.48 556.798   8
  -4   1 -15 4253.61 642.915   7
  -4  -1 -15 4362.93 621.719   7
   4   1  15 4850.62 668.366   6
  -4  -1 -15 3944.72 573.007  10
   4   1  16-90.8856 301.341   8
  -4   1 -16-729.519 418.094   7
  -4  -1 -16 352.445 368.068   7
  -4   1 -16-143.817 227.601   3
  -4  -1 -16 262.668 246.457   3
   4   1  16 146.593 359.229   6
   4   2 -20 39.5070 198.329   3
   4  -2 -20 67.2409 239.790  13
  -4   2  19 1086.09 297.900   8
   4   2 -19 552.475 277.747   3
   4  -2 -19 822.217 298.891   3
   4  -2 -19 1493.97 418.792  13
   4  -2 -19 455.649 483.361  10
   4   2 -18 3016.63 463.241   3
   4  -2 -18 3089.94 447.244   3
  -4   2  18 3747.49 436.983   8
  -4  -2  18 2212.29 543.391   5
  -4   2  18 3845.48 433.308  16
   4  -2 -18 3828.87 612.354  13
   4  -2 -18 1563.99 622.386  10
  -4   2  17 1047.31 359.956   8
   4  -2 -17 708.513 371.908   3
   4   2 -17 930.446 399.799  13
   4  -2 -17 776.255 534.875  13
   4  -2 -17-157.531 578.871  10
  -4  -2  15 621.300 410.683   3
   4  -2 -15 84.2859 601.565  10
  -4   2  14 733.907 470.327   5
  -4  -2  14 632.718 349.259   7
  -4   2  14 1189.95 392.176   3
  -4  -2  14 387.540 416.343  12
   4  -2 -14 451.557 496.047   4
  -4  -2  13 6033.76 826.209   5
  -4  -2  13 7351.80 643.995   3
  -4   2  13 6859.84 601.756   3
  -4   2  13 8390.65 786.826   5
   4  -2 -13 6235.50 801.508   4
  -4  -2  13 6550.66 599.106   7
  -4  -2  13 6404.58 735.223  12
  -4  -2  12 2895.76 458.554   3
  -4   2  12 2962.07 521.925   5
  -4  -2  12 3113.69 532.680  14
  -4  -2  12 3172.67 456.655   7
  -4  -2  12 2496.22 578.234  12
  -4   2  11 19064.9 938.248   5
  -4  -2  11 15238.9 1090.52   5
   4  -2 -11 17564.2 1136.78   4
  -4   2  11 18857.1 830.772   3
   4  -2 -11 19878.6 1025.88   8
  -4  -2  11 20867.3 1003.03  14
  -4  -2  11 19520.3 865.325   7
  -4  -2  11 17345.9 1110.96  12
  -4  -2  11 20120.2 886.386   3
   4   2 -11 15581.1 1609.00   1
  -4   2  10 7128.75 580.273   5
  -4  -2  10 5707.46 680.075   5
  -4   2  10 6778.95 513.519   3
   4  -2 -10 7733.47 676.034   8
  -4  -2  10 7428.99 628.461  14
   4  -2 -10 6302.68 753.793   4
  -4  -2  10 7134.05 743.447  12
  -4  -2  10 7435.48 569.038   7
   4   2 -10 6720.36 1040.28   1
  -4  -2  10 6948.61 560.512   3
  -4  -2   9 22156.7 843.588   7
   4  -2  -9 19957.1 931.904   8
   4  -2  -9 20654.9 1136.34   4
  -4  -2   9 20975.1 951.097  14
  -4  -2   9 20981.9 1107.14  12
   4   2  -9 20036.0 1620.46   1
  -4  -2   9 21555.0 844.928   3
  -4   2   9 21260.2 799.589   3
  -4   2   9 21164.6 844.378   5
  -4  -2   8 3811.64 408.568  10
  -4  -2   8 4183.65 509.826   5
  -4  -2   8 3855.97 432.670   7
   4  -2  -8 3771.92 483.351   8
   4   2  -8 3624.63 449.776   4
   4  -2  -8 3416.15 577.284   4
  -4   2   8 4153.48 404.691   5
  -4  -2   8 3503.01 544.381  12
   4  -2  -8 2423.46 267.611   1
  -4  -2   8 4416.42 492.322  14
  -4  -2   8 3963.24 394.583   3
   4   2  -8 4498.51 888.028   1
  -4   2   8 4131.14 392.373   3
  -4  -2   7 12502.0 604.329  10
  -4  -2   7 13247.3 744.142   5
  -4   2   7 13384.4 606.659   5
   4  -2  -7 12858.6 723.302   8
   4  -2  -7 11891.2 832.710   4
  -4  -2   7 12842.7 652.414   7
  -4  -2   7 13829.0 719.512  14
   4   2  -7 15193.3 1356.20   1
  -4  -2   7 12975.5 591.644   3
  -4   2   7 12869.0 568.452   3
  -4  -2   7 12984.3 843.294  12
  -4  -2   6 78987.8 1529.30   5
  -4  -2   6 74644.4 1482.64  14
  -4  -2   6 75237.4 1415.79  13
   4  -2  -6 70750.1 1469.12   8
  -4  -2   6 71626.3 1436.40   7
   4  -2  -6 75992.1 1756.83   4
  -4  -2   6 72450.3 1286.11  10
  -4  -2   6 69280.1 1244.69   3
  -4  -2   6 75321.8 1691.19  12
   4  -2  -5 8732.65 565.995   8
  -4  -2   5 9419.80 625.430  12
  -4  -2   5 9537.92 597.805  14
   4   2  -4 38746.2 2373.76   1
  -4  -2   4 37796.2 2304.78   1
  -4  -2   3 24770.0 1840.48   1
   4   2  -3 24950.2 1829.01   1
  -4  -2   2 19652.6 1557.65   1
   4   2  -2 16628.4 977.864   2
   4   2  -2 17552.9 1412.30   1
  -4  -2   1 14768.3 1368.22   1
   4  -2  -1 11833.4 1264.91   2
   4   2  -1 12429.7 1198.36   1
  -4   2   1 10679.3 720.840   1
   4  -2  -1 12172.5 600.185   1
   4  -2   0 90332.0 3140.54   2
  -4   2   0 91771.5 2160.70   1
   4  -2   0 89702.3 1858.70   1
  -4  -2  -1 34550.2 1965.44   1
  -4   2  -1 32349.5 1463.24   1
  -4  -2  -1 33731.9 1109.23   7
  -4  -2  -1 30286.5 963.028  13
   4  -2   1 31845.2 1959.30   2
   4  -2   1 31891.4 1257.39   1
   4  -2   2 33334.8 1118.08   9
  -4  -2  -2 36938.2 963.610   3
  -4  -2  -2 39536.6 1189.52   7
   4  -2   2 35758.3 983.337   8
   4  -2   2 34156.4 1311.69   6
  -4  -2  -2 33564.7 1101.46  13
   4  -2   2 36063.8 2128.51   2
   4  -2   2 31282.1 1499.99   1
  -4  -2  -2 39946.1 1296.50  10
  -4   2  -2 37874.5 1700.76   1
  -4  -2  -2 37277.5 2053.67   1
   4  -2   3 83499.0 1817.45   9
  -4   2  -3 78301.4 1395.86   3
   4   2   3 81301.5 1475.65   8
   4  -2   3 79461.4 1506.78   8
   4  -2   3 79055.8 1584.25   5
   4  -2   3 76660.5 1763.32  15
  -4  -2  -3 81505.9 1751.98   7
   4   2   3 81352.2 1451.29  16
  -4  -2  -3 79341.9 1708.59  13
   4  -2   3 85455.0 1962.39   6
  -4   2  -3 81023.2 2648.28   1
   4  -2   3 79131.4 1556.39  12
  -4  -2  -3 82646.4 1518.96   3
  -4  -2  -3 84903.9 1961.70  10
  -4  -2  -3 71651.9 2903.67   1
   4   2   4 1600.93 354.259   8
   4  -2   4 1410.29 333.396   8
   4  -2   4 1349.12 389.849   5
   4   2   4 1250.10 327.231  16
  -4  -2  -4 1632.27 452.231   7
  -4   2  -4 1348.51 314.184   3
  -4  -2  -4 1579.07 673.972   1
  -4  -2  -4 1268.22 407.270  13
  -4  -2  -4 1523.43 346.447   3
   4  -2   4 1660.38 464.021  15
  -4   2  -4 1053.47 510.107   1
   4  -2   4 1424.58 349.980  12
  -4  -2  -4 1849.22 563.194  10
  -4   2  -5 9452.32 634.353   3
  -4  -2  -5 10109.5 660.309   3
   4   2   5 10995.6 678.395   8
   4  -2   5 9491.27 641.126   8
   4  -2   5 9710.95 699.799   5
   4  -2   5 10374.0 673.522  12
   4  -2   5 8772.16 805.357   6
   4   2   5 10349.8 639.451  16
  -4  -2  -5 9617.81 776.696   7
  -4   2  -5 7147.29 1021.31   1
  -4  -2  -5 9488.77 764.338  13
  -4  -2  -5 8770.28 1268.99   1
  -4  -2  -5 9289.77 857.173  10
  -4   2  -6 13617.2 777.862   3
  -4  -2  -6 13083.6 761.483   3
   4   2   6 14242.5 802.429   8
   4  -2   6 12008.2 721.899   8
   4  -2   6 13517.2 822.884   5
   4   2   6 11883.9 766.729   6
  -4   2  -6 10782.9 1308.55   1
  -4  -2  -6 13104.4 904.169   7
   4   2   6 13464.4 767.019  16
   4  -2   6 13077.1 939.929   6
  -4  -2  -6 13602.3 933.236  13
  -4  -2  -6 11962.9 990.662  10
  -4  -2  -6 9886.24 1367.19   1
   4  -2   6 13469.8 771.905  12
   4   2   7 1764.75 450.129  16
   4   2   7 2041.23 465.157   8
   4  -2   7 1807.84 426.650   8
   4  -2   7 2161.41 472.873   5
  -4   2  -7 2546.95 468.675   3
  -4  -2  -7 2221.80 554.388   7
  -4  -2  -7 1990.28 456.539   3
  -4  -2  -7 2017.95 543.263  13
   4   2   7 1603.74 415.941   6
  -4   2  -7 1684.96 770.396   1
  -4  -2  -7 2136.98 649.109  10
  -4   2  -8 6828.59 653.757   3
   4   2   8 6281.28 629.218  16
  -4  -2  -8 7257.97 694.366   3
   4   2   8 6853.93 690.155   8
   4  -2   8 5803.47 572.854   8
   4  -2   8 6433.52 629.634   5
   4   2   8 5171.39 616.080   6
  -4  -2  -8 6112.47 796.051   7
  -4  -2  -8 6537.76 773.956  13
  -4  -2  -8 6638.33 873.484  10
  -4   2  -9 6866.07 684.080   3
  -4  -2  -9 6946.55 694.371   3
   4   2   9 6486.95 690.655   8
   4  -2   9 5897.96 621.984   8
  -4  -2  -9 5679.86 827.621   7
   4   2   9 6186.74 662.358  16
  -4  -2  -9 7482.18 828.019  13
   4   2   9 5527.98 668.627   6
   4  -2   9 6853.27 905.960   6
  -4  -2  -9 6017.07 873.293  10
  -4   2 -10 43593.1 1546.87   3
  -4  -2 -10 43098.0 1543.22   3
   4   2  10 44539.7 1610.79   8
   4  -2  10 40418.8 1437.59   8
   4   2  10 40188.2 1460.45  16
  -4  -2 -10 39423.3 1808.99   7
   4   2  10 41769.5 1646.39   6
  -4  -2 -10 39379.6 1717.03  13
   4  -2  10 43428.0 1931.10   6
  -4  -2 -10 36153.6 1849.59  10
   4   2  11 8614.70 794.473  16
  -4   2 -11 8731.78 783.591   3
  -4  -2 -11 8177.33 793.441   3
   4   2  11 8494.74 844.269   8
   4  -2  11 8286.58 721.057   8
   4   2  11 8033.12 845.179   6
  -4  -2 -11 7526.93 942.951   7
   4  -2  11 7177.49 956.638   6
  -4  -2 -11 8463.21 878.612  13
  -4  -2 -11 7813.97 976.337  10
   4  -2  12 555.030 455.478  15
   4   2  12 1683.12 578.857   8
  -4   2 -12 2287.44 525.066   3
   4  -2  12 861.608 426.749   8
  -4  -2 -12 557.009 634.416   7
  -4  -2 -12 970.887 454.427   3
  -4  -2 -12 1618.02 538.854  13
   4   2  12 2226.90 619.989   6
   4  -2  12 1114.50 629.279   6
  -4  -2 -12 997.400 629.510  10
   4  -2  13 1403.83 506.137   9
  -4   2 -13 2846.23 512.302   3
   4   2  13 3573.47 604.024   8
  -4  -2 -13 3279.77 531.806   3
  -4  -2 -13 2756.15 721.166  10
   4  -2  13 2081.56 488.318   8
  -4  -2 -13 2674.46 685.962   7
  -4  -2 -13 2245.30 517.208  13
  -4   2 -13 2355.78 652.899   7
   4   2  13 2515.61 640.362   6
   4  -2  13 2526.86 710.540   6
   4  -2  14 624.119 394.980   9
   4   2  14 2334.55 479.186   8
  -4   2 -14 1857.25 586.755   7
  -4  -2 -14 1072.97 530.878   7
  -4  -2 -14 1367.00 400.313  13
   4  -2  14 1625.57 588.721   6
   4   2  14 1229.29 503.589   6
  -4   2 -14 1232.21 357.680   3
   4  -2  14 1096.52 423.569   8
  -4  -2 -14 1163.88 384.845   3
  -4  -2 -14 923.489 532.238  10
   4  -2  15 659.671 296.098   9
   4   2  15 1698.70 502.969   6
   4   2  15 1759.46 406.756   8
  -4   2 -15 1280.13 303.419   3
   4  -2  15 799.635 301.819   8
  -4   2 -15 793.293 472.673   7
   4  -2  15 7.54345 410.499   6
  -4  -2 -15 540.400 436.187   7
  -4  -2 -15 1283.16 331.214   3
  -4  -2 -15 313.756 263.720  13
  -4  -2 -15 782.450 430.841  10
   4   2  16 1730.99 327.038   8
  -4  -2 -16 1050.28 249.018   3
  -4   2 -16 1280.38 381.164   7
   4   2  16 2169.34 441.876   6
  -4   3  19 576.819 254.262   8
   4   3 -19 381.617 232.350   3
  -4  -3  19 627.200 326.836   5
   4  -3 -19-105.942 218.989   3
   4  -3 -19 209.701 315.758  13
   4   3 -19 436.059 449.354  10
   4  -3 -19 265.698 371.212  10
  -4   3  18 1831.39 363.482   8
   4   3 -18 1220.51 342.883   3
  -4  -3  18 728.312 421.910   5
   4  -3 -18 745.652 295.748   3
   4  -3 -18 1433.31 550.079  10
   4  -3 -18 1489.43 463.333  13
  -4   3  17 1533.75 405.191   8
   4   3 -17 1449.15 369.323   3
   4  -3 -17 1280.05 361.625   3
   4  -3 -17 951.864 502.564  13
   4  -3 -17 585.005 536.597  10
   4  -3 -16 533.267 335.502   3
  -4  -3  16-235.448 556.171   5
   4  -3 -16 644.566 576.226  13
  -4  -3  16 272.166 375.702  12
   4  -3 -16 336.412 560.626  10
   4  -3 -15 2840.69 565.515   4
   4  -3 -15 4308.53 802.976  10
  -4  -3  15 3694.59 503.084   3
  -4  -3  14 160.326 343.145   3
  -4  -3  14-559.718 391.727   7
  -4  -3  14 430.725 447.431  12
   4  -3 -14 547.501 559.364  10
  -4   3  13 941.127 325.975   3
  -4   3  13 1370.27 453.782   5
  -4  -3  13 1569.38 659.071   5
  -4  -3  13 1309.13 427.821   7
   4  -3 -13 876.689 532.676   4
  -4  -3  13 253.115 477.577  12
  -4  -3  12 2661.44 530.806  14
  -4   3  12 2247.04 505.050   5
  -4  -3  12 1962.02 660.056   5
   4  -3 -12 2719.14 573.269   8
  -4  -3  12 2500.08 435.452   3
  -4   3  12 1449.58 343.674   3
   4  -3 -12 1976.88 603.392  10
  -4  -3  12 2580.77 475.612   7
  -4  -3  12 2087.55 583.063  12
  -4   3  11 11298.6 724.070   5
  -4  -3  11 11079.1 687.162   3
  -4  -3  11 8770.94 907.267   5
  -4   3  11 9956.33 613.601   3
   4  -3 -11 10868.6 868.029   8
   4  -3 -11 9188.38 954.047   4
  -4  -3  11 10069.6 796.886  14
  -4  -3  11 10030.1 865.056  12
   4  -3 -11 10943.6 905.200  10
  -4  -3  11 11807.3 739.857   7
  -4   3  10 3106.56 374.689   3
   4  -3 -10 3033.13 531.553   8
   4   3 -10 3992.50 502.876   4
  -4  -3  10 3545.03 541.118  14
   4   3 -10 2131.73 753.898   1
  -4  -3  10 4013.95 492.314   7
  -4  -3  10 3988.69 658.536  12
   4  -3 -10 3431.34 580.651  10
  -4  -3  10 3516.21 438.981   3
  -4   3  10 3630.99 487.690   5
  -4  -3   9 2884.40 411.426  10
  -4  -3   9 2635.18 570.700   5
   4  -3  -9 2714.27 631.440   4
   4   3  -9 3200.80 487.531   4
  -4   3   9 2992.67 413.410   5
  -4  -3   9 2751.94 425.707   7
  -4  -3   9 2867.68 476.347  14
   4  -3  -9 2988.48 514.081   8
   4  -3  -9 2813.53 569.906  10
  -4  -3   9 2237.60 366.386   3
  -4  -3   8 10273.9 620.589  10
  -4  -3   8 10039.5 779.829   5
   4  -3  -8 9813.43 693.035   8
  -4  -3   8 10631.4 662.566   7
   4  -3  -8 9908.81 862.247   4
  -4  -3   8 10396.3 709.521  14
   4   3  -8 9784.25 1255.08   1
   4  -3  -8 7395.90 665.080   6
  -4  -3   8 10096.8 578.816   3
  -4   3   8 10238.0 613.929   5
  -4   3   8 8846.06 493.752   3
  -4  -3   7 427.468 266.602  10
   4   3  -7 514.185 586.315   1
  -4  -3   7 360.431 232.144   3
  -4   3   7 452.339 215.824   3
   4  -3  -7 447.014 368.804   8
  -4  -3   7 680.167 356.746   7
   4  -3  -7 264.401 451.247   4
  -4  -3   7 528.730 411.241  12
   4  -3  -7 284.796 368.296   6
  -4  -3   6 43576.1 1316.77   5
   4  -3  -6 42577.5 1225.95   8
  -4  -3   6 43686.0 1229.35  14
   4  -3  -6 43176.2 1483.80   4
  -4  -3   6 41447.6 1208.45   7
  -4  -3   6 42722.6 1114.86  13
  -4  -3   6 41593.8 989.761   3
  -4  -3   6 43117.4 1102.02  10
  -4  -3   5 16094.1 786.761   5
  -4  -3   5 15853.0 766.573  14
  -4  -3   5 12445.5 655.887   4
  -4  -3   5 15350.8 764.576   7
   4  -3  -5 15031.0 756.124   8
  -4  -3   5 15441.5 672.945  13
  -4  -3   5 14903.6 578.433   3
  -4  -3   5 16886.9 874.233  12
   4  -3  -5 11941.7 779.351   6
   4  -3  -4 1581.18 364.345  15
   4  -3  -4 1535.82 370.138   8
   4  -3  -4 1300.78 337.065   5
  -4  -3   4 1868.29 429.460   7
  -4  -3   4 1667.57 372.684  14
  -4  -3   4 1757.30 306.053  13
  -4  -3   4 1450.84 411.180  12
  -4  -3   4 2033.88 372.194  10
  -4  -3   4 1505.98 314.459   4
   4  -3  -3 31841.4 1100.21  15
   4  -3  -3 34131.6 1030.83   8
  -4  -3   3 35059.4 939.683  13
   4  -3  -3 29950.7 990.570   5
  -4  -3   3 33637.3 1147.94   7
  -4  -3   3 35980.0 1162.93  12
  -4  -3   3 33710.3 919.777   4
  -4  -3   3 33628.3 925.907  11
  -4  -3   3 34547.5 1053.63  10
  -4  -3   3 38760.3 2449.20   1
  -4  -3   3 32599.5 1043.63  14
   4  -3  -2 9126.10 730.934   6
   4  -3  -2 8287.75 638.441   9
  -4  -3   2 9066.62 587.723  14
   4  -3  -2 9704.88 589.569   8
   4  -3  -2 8723.59 555.432   5
   4  -3  -2 8702.03 602.302  15
  -4  -3   2 9481.71 699.474   7
   4   3  -2 6988.61 534.534   2
  -4  -3   2 9159.71 531.775  11
  -4  -3   2 11847.0 1470.06   1
  -4  -3   2 8555.35 503.056   4
  -4  -3   2 9656.00 645.715  10
  -4  -3   2 10060.5 547.567  13
  -4  -3   1 21896.7 782.859  13
   4  -3  -1 21067.5 817.499   8
   4  -3  -1 21442.8 798.767   5
   4  -3  -1 20522.0 884.304   9
  -4  -3   1 26302.7 1951.85   1
  -4  -3   1 20732.5 999.631   7
   4  -3  -1 21547.1 900.677  15
  -4  -3   1 20062.5 768.542  11
   4  -3  -1 21808.2 1059.16   6
  -4   3   1 16939.2 703.342   1
  -4  -3   1 21729.7 769.867   4
  -4  -3   1 23124.7 958.439  10
   4  -3   0 25552.9 987.086   9
   4  -3   0 24167.5 881.576   8
   4  -3   0 25201.9 894.434   5
  -4  -3   0 29609.1 2043.13   1
  -4  -3   0 21977.0 1031.33   7
   4  -3   0 23335.7 965.531  15
  -4   3   0 24553.0 1102.12   1
  -4  -3   0 25908.1 909.641  13
   4  -3   0 26448.0 1942.74   2
  -4  -3   0 25167.1 857.552  11
  -4  -3   0 25032.9 859.697   4
  -4  -3   0 27239.2 1082.54  10
   4  -3   1 108217. 1960.80   9
   4  -3   1 99547.3 1715.84   8
   4  -3   1 100906. 3625.08   2
  -4  -3  -1 101021. 1504.46   3
   4  -3   1 103264. 1776.34   5
  -4  -3  -1 109614. 3715.35   1
  -4  -3  -1 102086. 2068.62   7
   4  -3   1 98915.0 2255.87   6
  -4   3  -1 98750.4 2436.99   1
   4  -3   1 108049. 1748.71  12
  -4  -3  -1 102930. 1837.08  13
  -4  -3  -1 96308.0 1717.05   4
  -4  -3  -1 104662. 1702.35  11
   4  -3   1 113459. 2076.35  15
  -4  -3  -1 106081. 2163.46  10
   4  -3   2 228998. 2995.21   9
  -4  -3  -2 222749. 5388.71   1
   4  -3   2 217987. 2554.55   8
  -4  -3  -2 218930. 2328.93   3
   4  -3   2 210824. 2689.61   5
  -4   3  -2 218155. 4076.91   1
  -4  -3  -2 225990. 3032.37   7
   4  -3   2 238833. 3158.69  15
  -4  -3  -2 228119. 3191.04  10
  -4  -3  -2 223117. 2848.26  13
  -4  -3  -2 222839. 2525.50  11
  -4  -3  -2 223134. 2575.58   4
   4  -3   2 213148. 5372.29   2
   4  -3   2 215092. 2589.69  12
   4  -3   2 228089. 3427.35   6
   4  -3   3 11668.7 1420.72   2
   4  -3   3 13347.9 846.172   9
  -4  -3  -3 11340.0 1382.29   1
   4   3   3 12637.6 639.102   8
   4  -3   3 12221.9 678.158   8
   4  -3   3 12812.1 791.324   5
  -4  -3  -3 12430.4 619.791   3
  -4  -3  -3 11492.5 660.447   4
  -4   3  -3 12403.1 1146.37   1
  -4  -3  -3 11819.5 815.394   7
   4   3   3 13188.1 659.514  16
  -4  -3  -3 12704.5 798.651  13
   4  -3   3 12744.1 720.523  12
   4  -3   3 11712.8 931.774   6
  -4  -3  -3 11979.7 642.284  11
  -4  -3  -3 13250.5 894.228  10
  -4  -3  -4 11621.6 1382.91   1
   4  -3   4 13779.5 926.353   9
   4   3   4 13714.2 718.793   8
  -4   3  -4 12981.3 644.114   3
  -4  -3  -4 13595.5 696.731   3
   4   3   4 14211.7 740.405  16
   4  -3   4 13381.4 715.371   8
  -4   3  -4 12289.5 1208.36   1
  -4  -3  -4 13348.5 890.297   7
   4  -3   4 13485.1 793.007  12
   4  -3   4 13296.6 934.642  15
  -4  -3  -4 12251.3 707.455   4
   4  -3   4 12884.8 1507.15   2
  -4  -3  -4 12973.7 855.249  13
  -4  -3  -4 12831.5 702.164  11
   4  -3   4 10593.7 991.781   6
  -4  -3  -4 13117.1 960.675  10
   4  -3   4 14712.8 865.330   5
   4  -3   5 8635.07 810.230   9
  -4   3  -5 8644.96 575.039   3
   4   3   5 9272.55 657.818   8
  -4  -3  -5 8993.32 614.590   3
   4  -3   5 8119.82 610.662   8
   4  -3   5 8987.47 730.106   5
  -4   3  -5 7543.21 1083.91   1
  -4  -3  -5 8676.38 781.858   7
   4   3   5 9140.27 649.207  16
   4  -3   5 8550.70 799.841  15
   4  -3   5 8669.16 868.019   6
   4  -3   5 6077.85 1147.02   2
  -4  -3  -5 9019.10 759.310  13
  -4  -3  -5 6575.01 1208.30   1
  -4  -3  -5 8197.49 581.708   4
   4  -3   5 9866.05 709.606  12
  -4  -3  -5 8645.65 636.692  11
  -4  -3  -5 8851.12 843.691  10
  -4  -3  -6 9910.07 926.314  10
  -4   3  -6 11366.8 704.905   3
   4   3   6 11683.2 746.571   8
  -4  -3  -6 11979.5 734.937   3
   4  -3   6 11579.8 941.409  15
   4  -3   6 10347.9 710.667   8
   4  -3   6 12086.1 841.619   5
   4  -3   6 12081.1 812.356  12
  -4  -3  -6 10485.0 885.505   7
  -4   3  -6 6573.32 1109.24   1
   4  -3   6 8398.25 1420.69   2
   4   3   6 12282.5 758.037  16
   4  -3   6 11667.0 1022.80   6
  -4  -3  -6 12685.8 951.874  13
  -4  -3  -6 10275.8 1564.17   1
  -4  -3  -6 10134.8 655.308   4
  -4   3  -7 17741.4 900.705   3
   4   3   7 19314.0 977.625   8
  -4  -3  -7 17250.0 901.002   3
   4  -3   7 15916.9 874.427   8
   4  -3   7 19389.1 1078.13   5
  -4  -3  -7 16353.2 1106.37   7
   4  -3   7 18347.8 1272.02   6
  -4  -3  -7 18354.8 1181.04  13
   4   3   7 18521.0 964.999  16
   4  -3   7 17967.1 986.878  12
  -4  -3  -7 15825.4 1162.46  10
   4   3   8-75.1458 404.574   8
   4  -3   8 197.224 370.198   8
   4  -3   8 586.463 482.933   5
  -4  -3  -8 472.728 572.622   7
   4   3   8 98.0924 398.668  16
  -4   3  -8 52.9147 323.621   3
  -4  -3  -8-205.258 389.341   3
   4   3   8-76.3738 424.333   6
  -4  -3  -8-413.180 529.019  13
   4  -3   8 301.994 395.595  12
   4  -3   8 574.913 642.363   6
  -4  -3  -8-2.28825 601.856  10
  -4   3  -9 2984.54 495.738   3
  -4  -3  -9 2691.42 514.243   3
   4   3   9 2824.52 587.103   8
   4  -3   9 2276.52 448.005   8
   4  -3   9 3265.43 586.441   5
   4   3   9 2736.48 560.463  16
  -4  -3  -9 2945.06 717.050   7
   4  -3   9 2431.40 644.240  15
  -4  -3  -9 3142.64 671.576  13
   4   3   9 2460.35 520.521   6
   4  -3   9 3221.43 828.075   6
  -4  -3  -9 2709.07 786.562  10
  -4  -3 -10 704.164 608.115   7
   4   3  10 1582.41 512.284   8
   4  -3  10 1466.73 430.717   8
   4  -3  10 2097.49 507.496   5
   4   3  10 1606.05 546.541  16
  -4   3 -10 1243.96 421.111   3
   4  -3  10 750.827 550.565  15
   4   3  10 1404.49 540.054   6
  -4  -3 -10 1819.07 596.351  13
  -4  -3 -10 1742.66 460.367   3
   4  -3  10 1004.01 653.172   6
  -4  -3 -10 1448.46 726.271  10
  -4  -3 -11 3264.33 664.909  13
   4  -3  11 2845.26 706.107   9
  -4   3 -11 3724.59 549.412   3
   4   3  11 3548.21 647.944   8
   4  -3  11 2509.24 504.896   8
   4  -3  11 2431.15 618.574  15
  -4  -3 -11 3289.97 542.318   3
   4   3  11 2975.98 590.398  16
   4   3  11 2568.93 608.856   6
   4  -3  11 3628.51 826.045   6
  -4  -3 -11 3023.76 769.366   7
  -4  -3 -11 3029.06 772.491  10
   4   3  12 11174.3 868.144   8
   4  -3  12 6967.58 823.736   9
  -4   3 -12 9243.74 678.337   3
  -4  -3 -12 10200.4 739.850   3
   4  -3  12 7466.21 659.464   8
   4   3  12 10639.7 925.433   6
  -4  -3 -12 8428.75 953.530   7
   4   3  12 10128.9 786.908  16
  -4  -3 -12 9699.53 886.911  13
  -4  -3 -12 8930.69 996.015  10
  -4  -3 -13 386.864 568.373  10
   4  -3  13 428.757 494.043   9
   4   3  13 598.356 458.285   8
   4  -3  13 296.308 324.537   8
  -4  -3 -13 798.772 563.921   7
  -4  -3 -13 187.956 399.415  13
  -4   3 -13 1575.06 387.302   3
   4   3  13 38.5127 460.778   6
   4  -3  13 160.552 563.017   6
  -4  -3 -13 405.249 354.538   3
  -4  -3 -14 2166.57 528.398   7
  -4   3 -14 2235.26 347.005   3
  -4  -3 -14 2678.69 401.148   3
   4   3  14 2903.05 482.641   8
  -4  -3 -14 2471.79 442.421  13
  -4   3 -14 2691.50 576.677   7
   4  -3  14 1198.46 408.159   9
   4   3  14 2391.62 538.330   6
  -4  -3 -14 2125.75 533.971  10
   4  -3  15 869.523 315.808   9
   4   3  15 1835.16 364.710   8
  -4  -3 -15 1861.13 476.211   7
  -4  -3 -15 1378.64 293.380   3
  -4  -3 -15 1223.67 307.315  13
   4   3  15 805.889 425.641   6
  -4   3 -15 1232.88 453.609   7
  -4  -3 -15 658.166 410.494  10
  -4   4  19 1054.35 250.973   8
   4  -4 -19 973.069 308.517  13
   4   4 -19 447.484 353.003  10
  -4   4  18 177.208 258.639   8
   4   4 -18 121.983 208.153   3
  -4  -4  18-157.208 350.067   5
   4  -4 -18-32.8824 327.472  13
  -4   4  17 1477.54 373.156   8
   4   4 -17 977.905 309.496   3
  -4  -4  17 1499.20 508.106   5
   4  -4 -17 1794.58 501.833  13
  -4  -4  17 1529.26 354.430  12
   4  -4 -17 1089.01 535.035  10
   4  -4 -16 2165.53 371.169   3
   4  -4 -16 3404.58 641.413  13
  -4  -4  16 3227.59 502.910  12
   4  -4 -15 1462.99 351.838   3
   4  -4 -15 2027.50 592.188  13
   4  -4 -15 1540.61 569.289   4
  -4  -4  15 1700.11 465.875   7
  -4  -4  15 1953.26 513.809  12
   4  -4 -15 131.644 522.644  10
   4  -4 -14 4375.02 480.873   3
  -4  -4  14 5418.88 858.393   5
  -4  -4  14 4020.43 486.650   3
   4  -4 -14 4921.28 725.652  13
  -4  -4  14 5907.72 644.688   7
   4  -4 -14 5076.67 760.216   4
  -4  -4  14 5403.55 702.618  12
   4  -4 -14 3679.97 753.938  10
   4  -4 -13 7470.18 914.485   4
  -4  -4  13 10429.6 801.560   7
  -4  -4  13 10104.5 885.272  12
   4  -4 -13 7284.24 856.366  10
   4  -4 -12 3123.04 745.711   4
  -4  -4  12 3287.56 562.710   7
   4  -4 -12 2928.20 686.461  10
  -4   4  11 4901.39 535.352   5
   4  -4 -11 6046.65 725.005   8
  -4  -4  11 5671.56 698.479  14
   4  -4 -11 4505.05 822.290   4
  -4  -4  11 5587.01 593.200   7
  -4  -4  11 4897.50 764.167  12
   4  -4 -11 4732.46 738.050  10
  -4  -4  10 1161.77 502.564  14
  -4   4  10 483.853 323.638   5
  -4  -4  10 726.088 549.207   5
  -4  -4  10 667.868 287.222   3
   4  -4 -10 944.136 446.301   8
  -4  -4  10 1112.91 412.086  10
  -4  -4  10 875.895 402.141   7
  -4  -4  10 905.457 506.668  12
  -4  -4   9 850.831 365.527  10
  -4   4   9 1343.91 363.745   5
  -4  -4   9 608.046 275.822   3
   4  -4  -9 871.820 434.606   8
  -4  -4   9 820.059 408.017   7
  -4  -4   9 1063.80 425.224  14
   4  -4  -9 1128.40 562.615   4
   4  -4  -9 989.309 405.030   6
  -4  -4   8 9294.77 649.569  10
  -4  -4   8 9509.56 843.640   5
   4  -4  -8 10151.0 761.053   8
  -4  -4   8 10875.3 734.045   7
   4  -4  -8 10050.6 896.025   4
  -4  -4   8 9923.74 574.381   3
  -4  -4   8 10285.9 725.085  14
  -4  -4   8 8400.13 856.952  12
   4   4  -8 10073.5 1407.00   1
   4  -4  -8 9395.59 766.884   6
  -4   4   8 10945.3 652.829   5
  -4  -4   7 14877.0 911.674   5
   4  -4  -7 15105.1 845.665   8
  -4  -4   7 14490.0 808.299   7
  -4  -4   7 16398.6 838.384  14
   4  -4  -7 15106.9 1013.48   4
   4  -4  -7 13937.7 883.198   6
  -4  -4   7 14276.7 645.967   3
  -4  -4   7 14638.2 723.636  10
   4   4  -7 15574.2 1701.25   1
  -4  -4   6 1547.02 404.151   7
  -4  -4   6 1076.78 338.046   4
  -4  -4   6 1428.41 355.506  10
  -4  -4   6 1127.74 448.200   5
  -4  -4   6 1552.73 326.542  13
   4  -4  -6 1389.31 391.337   8
   4  -4  -6 1380.11 430.051   6
  -4  -4   5 437.679 321.072  10
  -4  -4   5 354.409 202.289   3
  -4  -4   5 788.043 379.045   5
   4  -4  -5 624.528 370.645  15
  -4  -4   5 618.111 408.987  12
   4  -4  -5 556.111 350.449   8
  -4  -4   5 655.203 341.717   7
  -4  -4   5 399.071 327.471  14
  -4  -4   5 159.406 281.810   4
  -4  -4   5 632.535 279.693  13
   4  -4  -5 550.466 433.756   6
  -4  -4   4 14765.0 763.593  14
   4  -4  -4 15039.5 780.469   8
  -4  -4   4 13314.8 876.131  12
   4  -4  -4 12377.0 758.730   5
  -4  -4   4 14948.8 805.929   7
  -4  -4   4 14090.4 691.696  11
  -4  -4   4 14366.7 571.076   3
   4  -4  -4 14334.7 888.354   6
  -4  -4   4 11398.2 762.916   5
  -4  -4   4 12038.6 681.957   4
   4  -4  -4 13290.6 833.203  15
  -4  -4   4 14809.5 673.848  13
  -4  -4   4 15280.3 766.325  10
   4  -4  -3 2558.67 429.923   5
  -4  -4   3 2105.68 380.117   4
   4  -4  -3 2516.20 410.187   8
  -4  -4   3 2715.12 480.551   7
   4  -4  -3 2883.55 455.574  15
  -4  -4   3 2588.89 284.302   3
  -4  -4   3 2836.71 358.542  13
  -4  -4   3 2811.63 444.377  14
  -4  -4   3 2982.90 437.693  10
  -4  -4   3 2712.84 494.579  12
  -4  -4   3 3126.68 993.246   1
   4  -4  -3 2827.64 568.583   6
  -4  -4   3 2414.04 390.237  11
   4  -4  -2 3326.90 500.845   9
   4  -4  -2 3326.07 440.042   8
   4  -4  -2 2773.13 412.055   5
  -4  -4   2 3327.08 509.558   7
   4  -4  -2 3110.26 498.980   4
  -4  -4   2 3060.15 419.283  14
   4  -4  -2 2891.04 472.599  15
  -4  -4   2 3615.40 400.382  13
  -4  -4   2 3106.24 396.972   4
  -4  -4   2 2340.07 396.048  11
  -4  -4   2 4429.35 1122.93   1
  -4  -4   2 3419.98 483.154  10
   4  -4  -1 17378.3 893.371   9
   4  -4  -1 16921.2 784.642   8
   4  -4  -1 16699.3 798.834   5
  -4  -4   1 17098.4 821.370  14
  -4  -4   1 17825.6 607.354   3
  -4  -4   1 16948.1 956.708   7
   4  -4  -1 19084.8 921.637  15
  -4  -4   1 17587.6 775.497  17
  -4  -4   1 19661.7 793.528  13
   4  -4  -1 16916.2 1053.62   6
  -4  -4   1 17743.5 793.244   4
  -4  -4   1 17899.5 804.296  11
  -4  -4   1 19435.0 945.916  10
   4  -4   0 55610.2 1520.49   9
   4  -4   0 48277.2 1293.01   8
   4  -4   0 47670.6 1269.11   5
  -4  -4   0 49633.7 1028.44   3
  -4  -4   0 47190.4 1567.60   7
  -4   4   0 41047.1 1314.10   1
  -4  -4   0 56472.3 1312.11  17
   4  -4   0 52486.6 1530.11  15
  -4  -4   0 48985.3 1314.79  14
  -4  -4   0 63281.0 3217.01   1
  -4  -4   0 53385.7 1339.86  13
   4  -4   0 50265.5 1785.82   6
  -4  -4   0 52423.5 1323.89   4
  -4  -4   0 49964.8 1312.71  11
  -4  -4   0 53775.3 1588.66  10
  -4  -4  -1 1454.81 456.504   7
   4  -4   1 1586.01 430.861   9
  -4  -4  -1 1465.84 274.997   3
   4  -4   1 1304.08 358.904   8
   4  -4   1 1431.71 430.093   5
  -4  -4  -1 1319.65 366.178  17
  -4   4  -1 848.258 387.467   1
  -4  -4  -1 866.400 679.259   1
  -4  -4  -1 1009.42 342.580  13
   4  -4   1 1460.59 431.760  15
   4  -4   1 1066.53 348.204  12
  -4  -4  -1 1477.28 360.313  11
  -4  -4  -1 1304.58 375.538   4
  -4  -4  -1 1613.73 492.684  10
   4  -4   2 2293.78 490.068   9
  -4  -4  -2 2086.41 295.554   3
  -4  -4  -2 2286.28 455.507  13
   4  -4   2 1760.31 391.465   8
  -4  -4  -2 1836.52 813.592   1
  -4  -4  -2 2755.42 539.304   7
   4  -4   2 2602.23 514.839   5
  -4   4  -2 2196.34 560.168   1
   4  -4   2 1732.54 795.701   2
   4  -4   2 1858.95 401.926  12
  -4  -4  -2 1754.40 390.515  11
  -4  -4  -2 2334.42 429.378   4
  -4  -4  -2 2222.52 538.073  10
  -4  -4  -3 4072.89 476.970  11
   4  -4   3 4220.62 578.325   9
   4   4   3 4363.94 442.540   8
  -4  -4  -3 4274.75 1133.30   1
   4  -4   3 5248.32 607.771   5
  -4  -4  -3 4066.18 385.444   3
   4  -4   3 4848.53 649.472  15
  -4  -4  -3 4351.36 629.785   7
   4   4   3 4630.93 478.015  16
  -4  -4  -3 4200.86 556.467  13
  -4   4  -3 2751.38 680.992   1
   4  -4   3 4186.34 485.146   8
  -4  -4  -3 4003.05 506.657   4
   4  -4   3 3406.16 1002.60   2
   4  -4   3 4285.97 532.094  12
  -4  -4  -3 4651.34 659.084  10
  -4  -4  -4 9560.79 871.283  10
   4  -4   4 10046.6 826.680   9
  -4  -4  -4 9700.22 696.372  11
   4   4   4 9951.46 620.350   8
   4  -4   4 9246.08 660.304   8
  -4  -4  -4 9115.00 574.424   3
   4  -4   4 9789.43 807.656   5
  -4  -4  -4 8181.52 1322.07   1
  -4   4  -4 6792.61 998.796   1
  -4  -4  -4 10019.4 821.699   7
  -4  -4  -4 9510.70 789.330  13
   4  -4   4 9720.42 944.359   6
   4  -4   4 6913.93 1242.11   2
   4  -4   4 9889.57 732.038  12
  -4  -4  -4 8929.40 686.373   4
   4  -4   5 2370.87 592.564   9
  -4  -4  -5 2662.50 398.774   3
   4   4   5 2120.24 422.222   8
   4  -4   5 2309.85 456.834   8
   4  -4   5 2350.30 546.101   5
   4   4   5 2613.29 449.044  16
  -4  -4  -5 2392.46 609.706   7
  -4  -4  -5 2541.57 552.637  13
  -4   4  -5 1461.33 589.320   1
   4  -4   5 2474.24 508.958  12
   4  -4   5 1441.34 627.286   6
  -4  -4  -5 1995.58 405.954  11
  -4  -4  -5 2259.19 452.512   4
  -4  -4  -5 2568.61 647.244  10
   4  -4   6 3901.66 695.023   9
   4   4   6 4978.91 585.546   8
  -4  -4  -6 4397.79 481.509   3
   4  -4   6 5447.90 695.244   5
   4  -4   6 4047.49 548.797   8
   4   4   6 4863.22 547.787  16
  -4  -4  -6 4319.42 687.611   7
  -4  -4  -6 4497.22 694.345  13
  -4  -4  -6 5384.75 570.168   4
   4  -4   6 4944.80 644.051  12
  -4  -4  -6 3758.58 485.511  11
   4  -4   6 5421.75 891.089   6
  -4  -4  -6 3642.00 714.603  10
   4  -4   7 493.925 558.906   9
   4   4   7 574.325 388.736   8
   4  -4   7 794.221 395.134   8
   4  -4   7 1043.23 551.839   5
   4   4   7 960.378 446.383  16
   4  -4   7 1136.04 571.318  15
  -4  -4  -7 639.192 563.345   7
  -4  -4  -7 777.949 340.620   3
  -4  -4  -7 947.683 494.230  13
   4  -4   7 875.226 505.024  12
  -4  -4  -7 249.724 320.759   4
  -4  -4  -7 366.432 624.721  10
   4  -4   8 766.768 553.626   9
   4   4   8 1808.16 485.307   8
   4  -4   8 964.574 404.662   8
   4  -4   8 1356.85 569.481   5
  -4  -4  -8 1275.68 645.645   7
  -4  -4  -8 1243.85 583.590  13
  -4  -4  -8 1106.33 359.537   3
   4   4   8 1304.02 477.755  16
   4  -4   8 797.483 579.834  15
   4  -4   8 1360.81 499.106  12
   4  -4   8 1570.91 757.895   6
  -4  -4  -8 528.675 658.907  10
   4  -4   9 10399.4 997.825   9
   4   4   9 11953.2 896.563   8
  -4   4  -9 10310.0 672.035   3
  -4  -4  -9 10736.3 740.737   3
   4  -4   9 8668.86 721.470   8
   4  -4   9 11872.2 940.538   5
  -4  -4  -9 10507.6 1032.40   7
   4   4   9 11861.5 859.799  16
   4  -4   9 8563.32 949.315  15
  -4  -4  -9 11864.6 1031.95  13
   4   4   9 11377.8 934.399   6
   4  -4   9 11681.8 1188.54   6
  -4  -4  -9 8464.01 1047.17  10
   4  -4  10 3776.87 760.630   9
   4   4  10 3611.11 611.921   8
  -4   4 -10 2988.44 421.007   3
  -4  -4 -10 3599.54 505.086   3
   4  -4  10 3769.57 599.796   5
  -4  -4 -10 3622.53 760.725   7
  -4  -4 -10 2990.15 669.058  13
  -4  -4 -10 2823.95 783.669  10
   4  -4  10 3095.39 502.791   8
   4   4  10 3032.47 546.606  16
   4  -4  10 4390.25 898.341   6
   4   4  10 3376.32 644.932   6
   4  -4  11 3607.35 675.445   9
   4   4  11 5091.10 658.336   8
  -4  -4 -11 4157.14 536.829   3
   4  -4  11 3865.35 566.286   5
  -4  -4 -11 3550.52 737.112   7
  -4  -4 -11 4436.04 720.280  13
   4   4  11 5326.37 727.141   6
   4   4  11 4661.78 617.605  16
  -4  -4 -11 4381.48 781.271  10
   4  -4  12 853.927 515.302   9
   4   4  12 1098.90 491.743   8
   4   4  12 688.911 425.843  16
   4  -4  12 331.182 455.643  15
  -4  -4 -12 1620.43 520.217  13
  -4  -4 -12 101.049 513.581   7
  -4  -4 -12 674.667 343.625   3
   4   4  12 797.095 468.352   6
  -4  -4 -12 797.881 596.651  10
   4  -4  13 1002.69 456.105   9
   4   4  13 1355.36 445.148   8
  -4  -4 -13 1222.81 510.427   7
  -4  -4 -13 1062.31 405.836  13
  -4  -4 -13 737.494 298.222   3
   4   4  13 1121.90 462.854   6
  -4  -4 -13 1152.20 538.089  10
   4  -4  14 906.017 381.136   9
   4   4  14 1656.21 382.377   8
  -4  -4 -14 2090.40 401.260  13
  -4   4 -14 1338.84 455.114   7
  -4  -4 -14 1055.17 267.379   3
  -4  -4 -14 1065.50 427.339   7
   4   4  14 1240.30 422.217   6
  -4  -4 -14 1050.76 448.271  10
   4   4  15-51.9978 249.132   8
  -4  -4 -15 285.597 331.987  10
  -4   4 -15-120.213 344.030   7
  -4  -4 -15 597.943 241.530  13
   4   4  15 772.499 340.892   6
  -4   5  18 658.768 240.524   8
  -4  -5  18 488.753 302.413   5
   4  -5 -18 705.836 301.773  13
  -4   5  17 1227.83 317.813   8
  -4  -5  17 258.865 366.391   5
   4  -5 -17 961.367 368.072  13
  -4  -5  17 1049.71 300.932  12
   4  -5 -16 104.999 386.396  13
  -4  -5  16 2.70356 448.334   5
  -4  -5  16 506.217 349.405  12
   4  -5 -16 521.719 387.021   4
   4   5 -15 655.604 285.054   3
  -4  -5  15 982.054 582.782   5
  -4  -5  15 1340.91 415.655   7
   4  -5 -15 615.318 468.021  13
  -4  -5  15 1578.33 468.841  12
  -4  -5  14 3963.43 566.872   7
   4  -5 -14 3149.38 618.148  13
  -4  -5  14 3387.17 604.331  12
   4  -5 -14 2900.85 655.877   4
  -4  -5  13 6884.19 770.142  12
  -4  -5  13 7689.92 721.795   7
   4  -5 -13 5744.73 840.928   4
   4  -5 -13 8362.43 839.572  13
  -4  -5  12 150.346 603.939   5
  -4  -5  12 950.421 306.184   3
   4  -5 -12 1291.27 517.755  13
  -4  -5  12 1452.36 484.778   7
   4  -5 -12 1022.01 607.010   4
  -4  -5  12 1016.13 535.754  12
  -4  -5  11 14161.5 1186.11   5
  -4  -5  11 17188.7 969.104   7
   4  -5 -11 16413.3 1064.95   8
   4  -5 -11 14890.6 1212.82   4
   4  -5 -11 17017.6 1062.60  13
  -4  -5  11 15348.2 1021.74  14
  -4  -5  11 15232.3 1121.79  12
  -4  -5  10 5118.78 655.344  14
  -4  -5  10 3833.05 568.403  10
  -4  -5  10 3272.28 404.010   3
   4  -5 -10 5055.56 656.812   8
  -4  -5  10 5159.77 604.955   7
  -4  -5  10 4590.18 736.147  12
   4  -5 -10 4082.63 659.737   6
  -4   5  10 3965.85 497.268   5
  -4  -5   9 10681.3 938.745  12
  -4  -5   9 10506.1 771.285  10
  -4  -5   9 9082.07 564.652   3
   4  -5  -9 11602.6 866.101   8
   4  -5  -9 10092.4 1034.51   4
  -4  -5   9 11678.0 859.455  14
  -4  -5   9 11687.6 800.609   7
  -4   5   9 11036.4 697.188   5
   4  -5  -9 11378.4 963.672   6
  -4  -5   8 3363.70 492.414  10
  -4  -5   8 3339.04 658.370   5
   4  -5  -8 3817.62 548.768   8
  -4  -5   8 2398.74 339.735   3
  -4  -5   8 3888.76 680.563  12
  -4  -5   8 3341.87 501.252  14
  -4  -5   8 3536.65 533.256   7
   4  -5  -8 3410.90 624.151   6
  -4   5   8 3697.41 456.329   5
   4  -5  -7 33194.0 1256.15   8
   4  -5  -7 31610.5 1510.64   4
  -4  -5   7 32762.0 1202.77  14
  -4  -5   7 30962.9 1333.67   5
  -4  -5   7 29040.7 1379.68  12
  -4  -5   7 31424.1 1191.74   7
   4  -5  -7 31167.8 1366.17   6
  -4  -5   7 30864.4 1095.08  10
  -4  -5   6 6528.25 691.457   5
  -4  -5   6 7623.66 655.218  14
   4  -5  -6 7300.75 640.966   8
   4  -5  -6 7160.25 814.895   4
  -4  -5   6 7167.52 640.850   7
  -4  -5   6 5742.40 511.240  13
  -4  -5   6 7377.15 740.272  12
   4  -5  -6 7395.80 769.262   6
  -4  -5   6 5024.48 552.922   4
  -4  -5   6 7206.13 599.217  10
  -4  -5   5 3455.19 552.000  12
   4  -5  -5 3765.79 508.995   8
  -4  -5   5 3878.73 526.134   7
  -4  -5   5 3745.80 492.138  14
  -4  -5   5 3451.48 409.897  13
   4  -5  -5 3197.03 594.569   4
   4  -5  -5 3053.22 601.158   6
  -4  -5   5 2523.50 447.145   4
   4  -5  -5 3221.41 535.955  15
  -4  -5   4 2458.53 477.441   5
   4  -5  -4 3634.46 501.353   8
   4  -5  -4 3909.36 626.788   6
   4  -5  -4 3175.81 475.115   5
  -4  -5   4 3623.91 485.824  14
   4  -5  -4 3370.14 535.488  15
  -4  -5   4 2578.20 422.136   4
  -4  -5   4 3039.20 388.362  13
  -4  -5   4 3309.25 502.286   7
  -4  -5   4 2690.36 523.718  12
  -4  -5   4 2811.78 407.808  11
  -4  -5   4 3724.30 483.523  10
   4  -5  -3 5834.62 649.881  15
   4  -5  -3 6209.46 581.142   8
   4  -5  -3 5455.33 551.032   5
  -4  -5   3 5764.89 478.645  13
  -4  -5   3 7736.13 2316.80  17
  -4  -5   3 6688.52 585.978  14
   4  -5  -3 6744.48 754.251   6
  -4  -5   3 5122.33 519.038   4
  -4  -5   3 5373.57 577.869  11
  -4  -5   3 6897.77 601.069  10
  -4  -5   3 6476.27 620.967   7
   4  -5  -2 5303.83 622.373   9
  -4  -5   2 6692.55 1307.21   1
   4  -5  -2 5616.31 533.601   8
   4  -5  -2 4616.49 525.999   5
  -4  -5   2 5811.14 634.538   7
   4  -5  -2 5477.84 609.613  15
  -4  -5   2 5518.02 479.191  13
  -4  -5   2 5809.47 549.021  14
  -4  -5   2 5600.16 530.791   4
   4  -5  -2 3800.17 729.297   6
  -4  -5   2 5101.82 627.945  11
  -4  -5   2 6025.75 608.198  10
   4  -5  -1 11414.8 820.646   9
  -4  -5   1 11435.8 668.122  13
   4  -5  -1 10944.2 690.821   8
   4  -5  -1 10801.9 711.445   5
  -4  -5   1 10013.7 787.885   7
  -4  -5   1 13891.6 815.339  17
   4  -5  -1 10067.2 709.768   4
  -4  -5   1 10776.3 710.310   4
   4  -5  -1 10236.9 776.932  15
  -4  -5   1 10314.4 656.312  14
  -4  -5   1 10580.6 709.228  11
  -4  -5   1 11276.0 781.091  10
  -4  -5   1 12578.2 1678.46   1
   4  -5   0 39322.9 1399.69   9
  -4  -5   0 32604.2 1126.90  14
   4  -5   0 33134.6 1136.32   8
   4  -5   0 36063.2 1221.54   5
  -4  -5   0 35448.5 1385.14   7
  -4  -5   0 41891.7 2900.46   1
  -4  -5   0 38094.9 1192.73  13
  -4  -5   0 35784.6 1205.74   4
  -4  -5   0 38126.6 1179.87  17
  -4  -5   0 37085.5 1225.18  11
   4  -5   0 35410.7 1392.49  15
  -4  -5   0 39679.9 1355.80  10
   4  -5   1 7007.00 658.631  12
   4  -5   1 8907.16 746.255   9
   4  -5   1 7088.36 595.915   8
   4  -5   1 7985.60 698.640   5
  -4  -5  -1 6280.55 570.187  14
  -4  -5  -1 7704.05 759.271   7
   4  -5   1 8245.02 746.766  15
  -4  -5  -1 8016.53 661.035   4
  -4  -5  -1 8647.74 1474.23   1
   4  -5   1 7804.51 844.594   6
  -4  -5  -1 8029.80 646.725  11
  -4  -5  -1 7668.24 726.953  10
  -4  -5  -1 7846.60 633.078  13
   4  -5   2 24807.7 1161.14   9
   4  -5   2 26220.1 1139.33   5
   4  -5   2 25985.9 1286.23  15
  -4  -5  -2 24889.6 1101.63  13
  -4  -5  -2 25170.3 1214.12   7
  -4  -5  -2 24948.0 1019.28  17
  -4  -5  -2 24285.7 2273.97   1
  -4  -5  -2 22516.7 1085.25   4
   4  -5   2 25662.9 1073.80  12
   4  -5   2 21816.3 950.201   8
  -4  -5  -2 24291.1 1041.35  11
  -4  -5  -2 23277.2 1196.87  10
   4  -5   3 16041.0 1005.94   9
   4  -5   3 16969.7 999.682   5
   4  -5   3 13912.5 794.372   8
   4  -5   3 17870.0 1113.04  15
  -4  -5  -3 13883.6 627.851   3
  -4  -5  -3 15617.3 1035.51   7
  -4  -5  -3 15136.8 929.039  13
  -4  -5  -3 16117.5 941.266   4
   4  -5   3 15752.2 1167.34   6
   4  -5   3 16122.0 930.284  12
  -4  -5  -3 14874.5 865.639  11
  -4  -5  -3 15496.6 1046.81  10
   4  -5   4 20228.2 1158.80   9
  -4  -5  -4 19352.2 1077.58  13
   4  -5   4 22402.8 1172.82   5
   4  -5   4 16882.2 864.339   8
  -4  -5  -4 16621.2 711.552   3
  -4  -5  -4 18897.4 1147.63   7
   4   5   4 19430.0 885.580  16
  -4  -5  -4 20532.6 1030.15   4
   4  -5   4 19736.9 1348.85   6
   4  -5   4 19799.8 1044.59  12
  -4  -5  -4 19684.4 982.829  11
  -4  -5  -4 17694.2 1147.41  10
  -4  -5  -5 2504.18 629.205   7
   4  -5   5 3684.79 696.320   9
   4   5   5 3246.71 471.174   8
   4  -5   5 4400.37 708.471   5
   4  -5   5 2902.07 491.521   8
   4   5   5 3557.15 494.731  16
   4  -5   5 3825.43 609.777  12
  -4  -5  -5 3957.46 638.508  13
  -4  -5  -5 2881.83 508.908  11
  -4  -5  -5 3535.50 747.041  10
  -4  -5  -5 2492.65 532.115   4
   4  -5   5 3095.71 666.032  15
   4  -5   6 3802.77 752.980   9
   4   5   6 3307.97 484.686   8
   4  -5   6 2617.55 490.973   8
  -4  -5  -6 2506.61 400.772   3
   4  -5   6 4286.18 665.905  12
   4  -5   6 3830.40 704.674   5
  -4  -5  -6 3628.12 742.369  10
   4   5   6 3608.08 531.825  16
   4  -5   6 3517.24 719.684  15
  -4  -5  -6 3477.14 695.146   7
  -4  -5  -6 3260.66 656.747  13
  -4  -5  -6 4342.26 596.700   4
  -4  -5  -6 3101.78 515.344  11
   4  -5   7 1346.79 633.619   9
   4   5   7 974.441 395.437   8
   4  -5   7 1830.52 628.341   5
   4   5   7 1537.21 452.576  16
   4  -5   7 1712.81 673.491  15
  -4  -5  -7 1062.25 302.295   3
  -4  -5  -7 2465.70 609.219  13
  -4  -5  -7 1089.09 599.850   7
   4  -5   7 2258.03 589.530  12
  -4  -5  -7 1220.24 425.445   4
  -4  -5  -7 1752.87 690.863  10
   4  -5   8 4581.18 751.539   9
   4   5   8 4786.66 557.607   8
  -4  -5  -8 5015.95 501.716   3
   4  -5   8 6082.92 778.222   5
   4  -5   8 5284.06 829.073  15
  -4  -5  -8 5123.49 830.479   7
   4   5   8 5172.51 601.868  16
  -4  -5  -8 5560.83 793.766  13
  -4  -5  -8 4532.36 549.742   4
   4  -5   8 5255.30 726.372  12
  -4  -5  -8 4134.70 863.435  10
   4  -5   9 3028.08 683.728   9
   4   5   9 3431.41 551.726   8
  -4  -5  -9 2862.49 412.557   3
   4  -5   9 4041.56 675.059   5
   4  -5   9 2305.88 639.243  15
   4   5   9 3483.46 548.896  16
   4   5   9 3324.83 625.515   6
  -4  -5  -9 3011.34 736.796   7
  -4  -5  -9 4171.52 717.628  13
  -4  -5  -9 3289.35 800.564  10
   4  -5  10 1110.66 594.032   9
  -4  -5 -10 2121.89 684.552   7
   4  -5  10 1474.71 511.621   5
   4   5  10 1932.88 509.320  16
  -4  -5 -10 1865.02 578.617  13
   4   5  10 1206.60 437.948   8
   4   5  10 2340.53 560.848   6
   4  -5  10 1430.05 590.133  15
  -4  -5 -10 1336.11 349.177   3
   4  -5  10 1312.73 662.546   6
  -4  -5 -10 1577.78 679.825  10
   4  -5  11 2608.98 580.868   9
   4   5  11 4125.93 548.796   8
  -4  -5 -11 4007.08 432.019   3
   4  -5  11 4117.58 561.248   5
   4   5  11 4227.11 538.293  16
   4   5  11 3966.35 605.988   6
  -4  -5 -11 3400.30 645.850   7
   4  -5  11 4260.79 756.672   6
  -4  -5 -11 3963.58 631.127  13
  -4  -5 -11 3743.04 743.561  10
   4  -5  12 1630.08 486.008   9
  -4  -5 -12 2612.42 518.177  13
   4  -5  12 2005.66 406.951   5
   4  -5  12 1181.42 458.063  15
   4   5  12 2667.45 460.211   8
  -4  -5 -12 1793.26 304.957   3
  -4  -5 -12 2203.61 531.459   7
   4   5  12 2315.93 511.023   6
  -4  -5 -12 2849.64 655.624  10
  -4  -5 -13-403.951 371.090   7
   4  -5  13 132.827 360.164   9
   4   5  13 67.7138 286.240   8
   4  -5  13-86.6766 312.538  15
  -4   5 -13-255.105 388.599   7
  -4  -5 -13 314.304 339.793  13
   4   5  13-278.371 366.901   6
   4  -5  13 1245.51 439.586   6
  -4  -5 -13 206.097 443.818  10
   4  -5  14 957.555 319.013   9
   4   5  14 1158.28 287.170   8
  -4   5 -14 1328.08 391.258   7
  -4  -5 -14 1262.39 388.289  10
  -4  -5 -14 1436.31 322.341  13
   4   5  14 1420.35 375.436   6
  -4   6  17 2366.90 318.309   8
  -4  -6  17 1367.37 357.275   5
   4  -6 -17 2345.58 347.665  13
  -4   6  16 1096.60 299.724   8
  -4  -6  16 271.742 405.897   5
  -4  -6  16 529.472 347.439  15
   4  -6 -16 832.858 360.244  13
  -4  -6  16 1225.12 343.450  12
   4  -6 -16 1222.40 344.566   4
  -4  -6  15 103.649 338.066   9
  -4  -6  15-200.093 440.588   5
   4  -6 -15 401.771 372.582  13
  -4  -6  15 505.302 380.531  12
   4  -6 -15 160.239 390.302   4
  -4  -6  14 57.9359 509.798   5
  -4  -6  14 136.672 356.040   7
  -4  -6  14-78.3359 418.304  12
   4  -6 -14 88.3077 392.542  13
   4  -6 -14-309.443 490.744   4
  -4  -6  13 1891.99 546.955  12
  -4  -6  13 1599.84 675.387   5
   4  -6 -13 2340.83 526.893  13
  -4  -6  13 1936.27 475.371   7
   4  -6 -13 1688.33 649.664   4
   4  -6 -13 760.385 334.251  11
   4  -6 -12 659.647 418.416  13
  -4  -6  12 619.892 446.407   7
   4  -6 -12 1669.82 671.528   4
  -4  -6  11 2232.94 718.404   5
  -4  -6  11 2208.09 494.492   7
  -4  -6  11 1698.64 583.879  12
   4  -6 -11 1982.58 517.043  13
   4  -6 -11 1756.72 752.995   4
  -4  -6  10 5575.94 650.969  10
   4  -6 -10 5799.82 689.223   8
   4  -6 -10 5720.00 917.896   4
  -4  -6  10 6177.45 719.480  14
  -4  -6  10 7253.81 696.453   7
   4  -6 -10 6119.98 674.907  13
  -4  -6  10 5212.96 770.597  12
   4  -6 -10 5898.40 791.220   6
  -4  -6   9 712.586 429.941  10
  -4  -6   9 901.625 457.104   7
   4  -6  -9 719.359 470.030   8
   4  -6  -9 323.571 437.056  13
   4  -6  -9 753.139 665.700   4
  -4  -6   9 961.751 563.888  12
  -4  -6   9 272.705 408.896  14
   4  -6  -9 1240.56 544.804   6
  -4  -6   8 3515.32 529.294  10
  -4  -6   8 3051.49 671.097   5
   4  -6  -8 3770.85 588.662   8
  -4  -6   8 3863.17 591.401  14
  -4  -6   8 3613.17 554.790   7
   4  -6  -8 2764.30 746.447   4
   4  -6  -8 3749.20 728.821   6
  -4   6   8 3593.93 458.542   5
   4  -6  -7 11523.4 1005.63   6
   4  -6  -7 11079.7 824.817   8
   4  -6  -7 11070.3 1034.92   4
  -4  -6   7 10842.5 805.184   7
  -4  -6   7 11032.7 792.835  14
  -4  -6   7 10296.9 858.422  12
  -4  -6   7 10296.8 740.031  10
   4  -6  -6 13543.3 846.215   8
   4  -6  -6 12136.9 1030.56   4
  -4  -6   6 12194.7 798.889  14
  -4  -6   6 10988.0 894.797  12
  -4  -6   6 12156.9 851.016   7
   4  -6  -6 12824.0 1014.16   6
  -4  -6   6 11171.5 772.653   4
  -4  -6   6 12769.7 793.035  10
  -4  -6   5 8678.59 767.966   5
   4  -6  -5 9553.53 744.163   8
  -4  -6   5 11267.7 800.891   7
   4  -6  -5 9505.63 914.405   4
  -4  -6   5 9843.51 702.445  14
  -4  -6   5 8340.64 810.367  12
   4  -6  -5 8956.23 930.461   6
  -4  -6   5 9720.56 717.387   4
  -4  -6   5 10997.7 750.119  10
  -4  -6   4 10434.8 701.685  14
  -4  -6   4 7174.39 729.010   5
  -4  -6   4 9807.83 816.120  12
   4  -6  -4 10513.3 746.190   8
   4  -6  -4 9872.54 869.293  15
   4  -6  -4 10297.6 774.000   5
   4  -6  -4 11817.5 965.743   6
   4  -6  -4 10471.0 888.797   4
  -4  -6   4 11659.0 805.901   7
  -4  -6   4 9868.02 729.722   4
  -4  -6   4 10013.9 702.780  11
  -4  -6   4 11267.7 754.778  10
  -4  -6   3 5986.90 639.900  12
   4  -6  -3 6740.38 601.949   8
   4  -6  -3 6923.42 636.784   5
  -4  -6   3 7020.81 672.883   7
   4  -6  -3 6604.88 709.342  15
   4  -6  -3 6239.43 698.147   4
  -4  -6   3 6286.86 588.911  14
  -4  -6   3 5954.43 495.287  13
  -4  -6   3 6020.63 597.151   4
   4  -6  -3 7817.92 837.979   6
  -4  -6   3 6281.11 617.815  11
  -4  -6   3 7118.28 656.935  10
   4  -6  -2 3803.63 533.915   8
  -4  -6   2 3375.08 431.695  13
   4  -6  -2 4269.34 565.253   5
  -4  -6   2 3745.66 582.718   7
  -4  -6   2 3072.38 497.265  17
   4  -6  -2 4232.97 620.728  15
  -4  -6   2 2888.87 546.236  12
  -4  -6   2 3784.06 533.195   4
   4  -6  -2 4753.61 763.731   6
   4  -6  -2 3049.45 549.239   4
  -4  -6   2 3599.66 497.325  11
  -4  -6   2 4652.40 606.495  10
   4  -6  -1 47387.6 1660.16   9
   4  -6  -1 43351.8 1284.71   8
   4  -6  -1 44466.5 1407.59   5
  -4  -6   1 44772.8 1534.29   7
  -4  -6   1 47739.6 1380.91  17
   4  -6  -1 46061.5 1575.61  15
  -4  -6   1 47221.4 1448.67   4
  -4  -6   1 37619.3 1219.28  14
   4  -6  -1 50198.3 1806.74   6
   4  -6  -1 39890.8 1372.91   4
  -4  -6   1 45439.7 1418.73  11
  -4  -6   1 46375.8 1501.27  10
  -4  -6   1 44349.4 1258.97  13
   4  -6   0 54144.2 1768.65   9
   4  -6   0 53051.6 1746.74  15
  -4  -6   0 44552.6 1237.80  14
   4  -6   0 46530.3 1336.98   8
   4  -6   0 51949.9 1537.67   5
  -4  -6   0 51696.7 1486.94  17
  -4  -6   0 52506.1 1668.26   7
  -4  -6   0 50690.2 1563.01   4
   4  -6   0 54086.8 1972.55   6
  -4  -6   0 49327.3 1394.81  13
  -4  -6   0 49065.8 1518.10  11
  -4  -6   0 50584.2 1625.47  10
   4  -6   1 11078.5 881.046   9
   4  -6   1 7519.93 608.659   8
   4  -6   1 10553.5 816.502   5
  -4  -6  -1 9379.15 816.593   7
   4  -6   1 11130.2 903.937  15
  -4  -6  -1 10173.1 700.988  13
  -4  -6  -1 10689.0 828.009   4
  -4  -6  -1 9742.81 755.256  11
  -4  -6  -1 9887.61 742.625  17
  -4  -6  -1 10273.1 843.432  10
   4  -6   2 9343.58 850.219   9
   4  -6   2 8651.59 805.318   5
  -4  -6  -2 7658.50 771.746   7
  -4  -6  -2 7969.98 694.645  13
  -4  -6  -2 8379.12 833.633  10
  -4  -6  -2 7834.48 759.432   4
   4  -6   2 8468.91 830.241  15
   4  -6   2 8672.05 733.344  12
  -4  -6  -2 7235.63 680.887  11
   4  -6   3 23585.0 1257.18   9
   4  -6   3 25349.3 1215.34   5
  -4  -6  -3 21479.5 1211.08   7
   4  -6   3 23878.6 1336.87  15
   4  -6   3 23550.0 1152.30  12
  -4  -6  -3 23519.3 1135.06   4
   4  -6   3 19127.0 1443.89   6
  -4  -6  -3 23385.0 1120.84  11
  -4  -6  -3 21469.9 1229.64  10
  -4  -6  -3 21736.3 1107.81  13
   4  -6   4 14414.5 1069.32   9
   4  -6   4 16795.2 1095.02   5
   4  -6   4 15829.5 1121.00  15
   4  -6   4 15530.5 1004.65  12
  -4  -6  -4 13044.2 1026.75   7
  -4  -6  -4 12674.3 1055.87  10
  -4  -6  -4 14107.2 939.318  11
  -4  -6  -4 13733.3 930.945  13
  -4  -6  -4 15189.5 978.802   4
   4  -6   4 13208.4 1285.49   6
   4  -6   5 9539.19 925.617   9
   4  -6   5 9903.55 973.589  15
   4  -6   5 11958.8 971.666   5
   4  -6   5 10645.6 886.834  12
  -4  -6  -5 9130.25 898.706   7
  -4  -6  -5 9289.71 836.709  13
  -4  -6  -5 10240.1 828.038   4
   4  -6   5 10304.3 1091.59   6
  -4  -6  -5 9936.58 788.715  11
  -4  -6  -5 9355.58 1004.01  10
   4  -6   6 800.234 577.188   9
   4  -6   6 6.56638 582.562   5
   4   6   6-63.7338 316.186  16
   4  -6   6 368.963 562.848  15
  -4  -6  -6-161.435 442.888  13
  -4  -6  -6 809.957 595.694   7
   4  -6   6-55.7425 490.565  12
  -4  -6  -6 79.1798 421.586  11
   4  -6   6 84.6602 670.688   6
  -4  -6  -6-150.725 432.839   4
  -4  -6  -6 150.781 594.327  10
   4  -6   7 1624.74 607.640   9
   4   6   7 1637.19 400.981   8
   4  -6   7 1780.18 610.646   5
   4   6   7 1370.36 387.128  16
   4  -6   7 1637.98 639.319  15
  -4  -6  -7 1742.75 558.489  13
   4  -6   7 1458.56 563.761  12
   4  -6   7 1814.85 763.393   6
  -4  -6  -7 1755.12 463.623   4
  -4  -6  -7 1720.17 617.318   7
  -4  -6  -7 1267.54 654.810  10
   4  -6   8 56.3035 571.820  15
   4  -6   8 874.152 574.263   9
   4   6   8 331.381 317.058   8
   4  -6   8 1178.98 573.645   5
   4   6   8 765.200 393.698  16
  -4  -6  -8 448.661 548.668   7
  -4  -6  -8 288.659 457.396  13
   4  -6   8 211.438 662.694   6
  -4  -6  -8 761.311 369.024   4
  -4  -6  -8 729.726 631.754  10
   4   6   9 7288.38 736.137   6
   4  -6   9 6653.90 834.023   9
   4  -6   9 7875.01 776.690   5
  -4  -6  -9 6194.50 788.209   7
   4   6   9 6131.93 564.701  16
   4  -6   9 5490.59 781.540  15
   4   6   9 5705.79 560.097   8
  -4  -6  -9 6868.58 774.835  13
   4  -6   9 5186.34 911.328   6
  -4  -6  -9 5924.09 542.498   4
  -4  -6  -9 5278.72 841.942  10
   4  -6  10 6546.62 725.889   9
   4   6  10 6388.61 564.341   8
   4  -6  10 7833.28 696.800   5
  -4  -6 -10 5354.47 704.309   7
   4   6  10 6932.23 581.097  16
   4  -6  10 5317.72 696.249  15
   4   6  10 7380.50 720.825   6
  -4  -6 -10 7385.08 755.149  13
   4  -6  10 6902.71 839.288   6
  -4  -6 -10 5982.13 815.321  10
   4  -6  11 2232.32 496.487   9
   4   6  11 2911.27 416.257   8
   4  -6  11 3740.53 509.038   5
  -4  -6 -11 3004.74 530.165   7
  -4  -6 -11 3294.75 530.682  13
   4   6  11 3299.43 537.870   6
   4  -6  11 2136.55 479.316  15
  -4  -6 -11 2674.09 604.739  10
   4  -6  12 1293.06 389.675   9
   4   6  12 1700.75 321.776   8
   4  -6  12 1431.90 323.682   5
  -4  -6 -12 2242.19 400.009  13
   4  -6  12 1091.87 362.990  15
  -4  -6 -12 1865.04 483.205  10
   4   6  12 1836.65 458.851   6
  -4  -6 -13 505.911 333.373  10
   4  -6  13 725.756 314.940   9
   4  -6  13 470.394 257.944  15
  -4  -6 -13 572.074 254.927  13
   4   6  13 784.535 337.162   6
  -4   7  16 49.2200 181.971   8
  -4  -7  16 411.963 274.470   5
  -4  -7  16-14.1886 197.647  12
  -4   7  15 70.0975 225.497   8
  -4  -7  15 879.956 375.045   5
  -4  -7  15 476.020 302.230  15
  -4  -7  15 539.756 289.527  12
   4  -7 -15 9.35334 297.904   4
  -4  -7  14 849.572 450.522   5
  -4  -7  14 985.995 323.479   7
   4  -7 -14 817.739 323.920  13
  -4  -7  14 882.631 363.447  12
   4  -7 -14 975.285 416.012   4
  -4  -7  13-194.266 327.398   7
  -4  -7  13 163.356 470.516   5
   4  -7 -13 1100.73 385.738  13
  -4  -7  13 368.051 379.107  12
   4  -7 -13 761.851 513.819   4
   4  -7 -13-7.78284 265.807  11
  -4  -7  12 2227.32 612.944   5
   4  -7 -12 2129.00 444.329  13
  -4  -7  12 2580.49 463.522   7
  -4  -7  12 3429.30 572.225  12
   4  -7 -12 2643.64 635.321   4
   4  -7 -12 1639.66 416.455  11
  -4  -7  11 2766.66 657.204   5
   4  -7 -11 2255.20 422.868  17
  -4  -7  11 3349.84 513.898   7
   4  -7 -11 3327.77 549.040  11
  -4  -7  11 3542.41 631.610  12
  -4  -7  10 14526.6 896.507   7
   4  -7 -10 13656.3 1166.97   4
  -4  -7  10 11694.2 1065.42   5
   4  -7 -10 11615.9 920.575  11
  -4  -7   9 5521.30 757.242   5
   4  -7  -9 6413.89 935.770   4
  -4  -7   9 6032.91 638.354  10
  -4  -7   9 5728.27 765.821  12
  -4  -7   9 7236.77 672.548   7
   4  -7  -9 6874.50 878.953   6
  -4  -7   8 2295.73 487.007  10
  -4  -7   8 2414.61 517.077  14
  -4  -7   8 1833.49 571.582   5
   4  -7  -8 2159.55 474.071   8
  -4  -7   8 2475.90 508.195   7
  -4  -7   8 2243.39 561.773  12
   4  -7  -8 2485.96 706.548   4
   4  -7  -8 2390.75 660.178   6
  -4  -7   7 3806.94 554.793  10
  -4  -7   7 4531.17 664.815   5
  -4  -7   7 5376.53 629.451   7
   4  -7  -7 4965.73 585.397   8
   4  -7  -7 4357.49 818.379   4
  -4  -7   7 4290.60 578.060  14
  -4  -7   7 4825.73 670.664  12
   4  -7  -7 4555.02 727.742   6
  -4  -7   6 7316.35 733.812   5
   4  -7  -6 8726.36 723.462   8
  -4  -7   6 8664.15 744.506   7
   4  -7  -6 8218.68 930.147   4
  -4  -7   6 7727.72 740.876  12
   4  -7  -6 8068.52 905.394   6
  -4  -7   6 7027.23 640.369   4
  -4  -7   6 7908.35 692.509  14
  -4  -7   6 7933.77 687.592  10
  -4  -7   5 2190.86 466.368   4
  -4  -7   5 1615.19 450.152  10
  -4  -7   5 1616.48 492.448   5
   4  -7  -5 1759.92 446.578   8
  -4  -7   5 1752.63 430.733  14
  -4  -7   5 2534.23 528.177   7
   4  -7  -5 658.083 548.486   4
  -4  -7   5 2019.37 515.577  12
   4  -7  -5 1717.25 630.741   6
   4  -7  -4 1221.91 516.676  15
   4  -7  -4 1219.99 393.976   8
  -4  -7   4 870.156 422.283   7
  -4  -7   4 1122.26 398.047  14
  -4  -7   4 431.851 390.043  12
   4  -7  -4 1094.46 497.762   4
  -4  -7   4 932.211 420.903  11
   4  -7  -4 1324.57 582.312   6
  -4  -7   4 1117.36 425.898   4
  -4  -7   3 2722.25 502.644  10
   4  -7  -3 2697.06 593.242  15
   4  -7  -3 3498.36 567.789   5
   4  -7  -3 2386.31 435.715   8
  -4  -7   3 2993.97 481.020  17
  -4  -7   3 1793.85 391.129  14
  -4  -7   3 2929.46 538.027   7
  -4  -7   3 2656.77 490.357  11
  -4  -7   3 2534.10 476.484  12
   4  -7  -3 2261.31 708.257   6
  -4  -7   3 2914.80 508.143   4
   4  -7  -2 4177.41 564.841   5
  -4  -7   2 4036.28 668.417   7
   4  -7  -2 3318.50 601.090   4
   4  -7  -2 4510.29 697.723  15
  -4  -7   2 2838.79 432.288  14
  -4  -7   2 4242.07 571.195  17
  -4  -7   2 4277.44 595.670   4
   4  -7  -2 4614.95 789.678   6
  -4  -7   2 4645.67 617.934  11
  -4  -7   2 3891.92 596.537  10
   4  -7  -1 44082.4 1414.66   4
   4  -7  -1 54646.2 1619.69   5
  -4  -7   1 53782.3 1535.97  17
  -4  -7   1 50415.7 1645.38   7
   4  -7  -1 56876.8 1871.48  15
  -4  -7   1 53764.4 1607.02   4
   4  -7  -1 50867.3 2068.39   6
  -4  -7   1 50856.2 1564.83  11
  -4  -7   1 54700.0 1603.63  10
  -4  -7   1 45947.6 1257.95  13
   4  -7   0 8928.17 875.000   9
   4  -7   0 9211.75 763.068   5
  -4  -7   0 7429.64 569.480  13
  -4  -7   0 7820.45 684.291  17
  -4  -7   0 8247.90 748.722   7
   4  -7   0 8555.18 819.262  15
  -4  -7   0 8430.75 732.021   4
   4  -7   0 8379.19 919.634   6
  -4  -7   0 8135.86 806.081  11
  -4  -7   0 8985.28 772.161  10
  -4  -7  -1 2570.96 585.964  10
   4  -7   1 2108.36 584.634   9
   4  -7   1 2038.58 545.491   5
  -4  -7  -1 2056.02 513.061  17
   4  -7   1 2295.04 611.905  15
  -4  -7  -1 1600.31 531.035   7
  -4  -7  -1 1940.98 400.881  13
  -4  -7  -1 2133.19 568.801  11
   4  -7   1 2179.80 698.742   6
  -4  -7  -1 2534.70 544.362   4
   4  -7   2 7155.59 821.225   9
   4  -7   2 6343.58 740.715   5
  -4  -7  -2 6130.39 589.440  13
  -4  -7  -2 6089.13 720.414   7
  -4  -7  -2 5794.46 670.033  17
   4  -7   2 7569.18 831.406  15
  -4  -7  -2 6374.02 721.091   4
  -4  -7  -2 6119.61 678.397  11
  -4  -7  -2 6093.25 745.459  10
  -4  -7  -3 704.179 530.025  10
   4  -7   3 1277.01 563.746   9
   4  -7   3 1368.10 582.807   5
   4  -7   3 1066.45 577.450  15
  -4  -7  -3 897.930 521.406   7
  -4  -7  -3 1194.20 394.853  13
  -4  -7  -3 900.018 493.827  11
   4  -7   3 1424.88 675.328   6
  -4  -7  -3 934.330 503.502   4
   4  -7   4 20420.0 1247.50   9
   4  -7   4 22312.7 1259.89   5
   4  -7   4 20960.0 1305.67  15
  -4  -7  -4 18071.6 1116.01   7
  -4  -7  -4 19771.9 1121.70   4
   4  -7   4 20637.6 1450.76   6
  -4  -7  -4 20137.0 1064.34  11
  -4  -7  -4 17600.5 1164.60  10
  -4  -7  -4 19599.4 1042.36  13
  -4  -7  -5 9526.21 801.350  13
   4  -7   5 10579.5 910.736   9
   4  -7   5 12466.7 995.779   5
  -4  -7  -5 10253.9 960.732  10
  -4  -7  -5 8872.60 823.205   7
  -4  -7  -5 10533.5 845.927   4
   4  -7   5 10732.8 978.957  15
[truncated: 1,936,042 more chars]
