# Supplementary material for: Different intra- and inter­molecular hydrogen-bonding patterns in (3S,4aS,8aS)-2-[(2R,3S)-3-(2,5-X 2-benzamido)-2-(2,5-X 2-benzo­yloxy)-4-phenyl­butyl]-N-tert-butyldeca­hydro­iso­quinoline-3-carboxamides (X = H or Cl): compounds with moderate aspartyl protease inhibition activity
Source: Acta Crystallogr E Crystallogr Commun. 2017 May 31;73(Pt 6):913–7. doi: 10.1107/S2056989017007800 (PMC5458323; doi:10.1107/S2056989017007800)
Supplement: Supplementary file 2 [file e-73-00913-Isup2.hkl]

data_I                                                                          
_shelx_title ' 280_a.res in P1                  New: P21'                       
_shelx_refln_list_code          4                                               
_shelx_F_calc_maximum      136.31                                               
_exptl_crystal_F_000       656.00                                               
_reflns_d_resolution_high  0.8202                                               
                                                                                
loop_                                                                           
 _space_group_symop_operation_xyz                                               
 'x, y, z'                                                                      
 '-x, y+1/2, -z'                                                                
                                                                                
_cell_length_a    11.4866                                                       
_cell_length_b     9.4448                                                       
_cell_length_c    16.8257                                                       
_cell_angle_alpha  90.000                                                       
_cell_angle_beta  109.227                                                       
_cell_angle_gamma  90.000                                                       
                                                                                
_shelx_F_squared_multiplier     1.000                                           
                                                                                
loop_                                                                           
 _refln_index_h                                                                 
 _refln_index_k                                                                 
 _refln_index_l                                                                 
 _refln_F_squared_calc                                                          
 _refln_F_squared_meas                                                          
 _refln_F_squared_sigma                                                         
 _refln_observed_status                                                         
   1 -11   0         67.27         64.97         7.01 o                         
   2 -11   0          0.62          4.15         3.51 o                         
   3 -11   0         63.33         52.05         7.57 o                         
   0 -10   0         50.33         52.62         5.39 o                         
   1 -10   0         38.72         40.67         3.51 o                         
   2 -10   0          1.79          3.79         2.79 o                         
   3 -10   0         15.36         13.17         3.04 o                         
   4 -10   0         44.38         51.97         4.51 o                         
   5 -10   0          4.42          3.77         3.07 o                         
   6 -10   0         55.49         56.62        12.30 o                         
   1  -9   0         14.57         25.74         3.55 o                         
   2  -9   0         28.06         37.20         2.97 o                         
   3  -9   0          8.73          9.25         2.53 o                         
   4  -9   0         50.21         57.59         3.49 o                         
   5  -9   0        138.17        164.03         7.24 o                         
   6  -9   0         67.16         75.55         5.86 o                         
   7  -9   0          8.87         12.82         3.58 o                         
   8  -9   0         66.12         65.97        16.68 o                         
   0  -8   0        163.71        212.03         7.91 o                         
   1  -8   0         32.25         41.91         2.95 o                         
   2  -8   0         62.93         72.90         3.45 o                         
   3  -8   0          3.69          8.67         3.06 o                         
   4  -8   0        279.00        328.72         7.43 o                         
   5  -8   0        130.84        143.88         5.95 o                         
   6  -8   0         29.14         27.61         3.42 o                         
   7  -8   0         10.73         13.73         3.05 o                         
   8  -8   0         15.61         14.17         3.68 o                         
   9  -8   0          0.05          4.88         4.46 o                         
   1  -7   0        150.81        197.76         4.20 o                         
   2  -7   0         19.27         21.01         2.52 o                         
   3  -7   0        232.30        275.36         6.67 o                         
   4  -7   0        151.80        164.74         4.68 o                         
   5  -7   0         14.75         13.50         3.29 o                         
   6  -7   0        279.92        293.12        13.46 o                         
   7  -7   0          4.60          6.39         3.16 o                         
   8  -7   0         30.87         37.51         4.14 o                         
   9  -7   0          7.34          9.14         3.49 o                         
  10  -7   0          8.18          6.23         2.49 o                         
   0  -6   0        824.41       1058.36        12.63 o                         
   1  -6   0        108.87        116.06         3.31 o                         
   2  -6   0        203.67        241.15         5.16 o                         
   3  -6   0        147.14        175.68         3.88 o                         
   4  -6   0        943.21        990.41        14.09 o                         
   5  -6   0         30.70         33.45         2.94 o                         
   6  -6   0         15.04         14.56         3.05 o                         
   7  -6   0         63.49         71.20         4.32 o                         
   8  -6   0        149.60        161.75         5.52 o                         
   9  -6   0         16.23         12.29         2.87 o                         
  10  -6   0         32.50         28.25         3.02 o                         
  11  -6   0          4.95          2.49         4.92 o                         
   1  -5   0        252.68        340.37         6.38 o                         
   2  -5   0         86.28         93.30         2.82 o                         
   3  -5   0         96.27         98.73         2.81 o                         
   4  -5   0        667.08        720.10        12.77 o                         
   5  -5   0        646.02        723.44         8.53 o                         
   6  -5   0         47.02         50.70         3.14 o                         
   7  -5   0         53.44         49.08         3.44 o                         
   8  -5   0         78.88         69.59         5.04 o                         
   9  -5   0         24.26         28.54         3.66 o                         
  10  -5   0         72.73         65.22         5.71 o                         
  11  -5   0         11.79         13.57         2.83 o                         
   1  -4   0       1222.98       1738.82        55.42 o                         
   2  -4   0         38.69         44.11         2.92 o                         
   3  -4   0        159.75        171.15         4.85 o                         
   4  -4   0       1021.34       1014.75        17.76 o                         
   5  -4   0          9.31         12.36         2.07 o                         
   6  -4   0         90.47         97.18         3.67 o                         
   7  -4   0        118.87        111.90         4.14 o                         
   8  -4   0          9.26          7.54         3.39 o                         
   9  -4   0         16.36         13.08         3.82 o                         
  10  -4   0         43.72         55.92         4.96 o                         
  11  -4   0         22.07         20.54         3.59 o                         
  12  -4   0          9.68         12.34         2.79 o                         
   1  -3   0       2556.63       3459.86        68.01 o                         
   2  -3   0        221.99        277.12        23.97 o                         
   3  -3   0        141.91        185.34        17.19 o                         
   4  -3   0        480.42        494.75         8.72 o                         
   5  -3   0        205.71        224.83         4.32 o                         
   6  -3   0         42.43         39.11         2.67 o                         
   7  -3   0         58.28         50.62         3.19 o                         
   8  -3   0        204.90        197.95         7.49 o                         
   9  -3   0         12.95         16.11         4.29 o                         
  10  -3   0         19.69         18.27         4.14 o                         
  11  -3   0          8.18          5.84         3.77 o                         
  12  -3   0         16.41         15.55         3.49 o                         
   0  -2   0      13220.08      18263.56       113.24 o                         
   1  -2   0       2014.63       2533.83        49.54 o                         
   2  -2   0       1239.77       1306.40        28.95 o                         
   3  -2   0       2034.71       2061.10        41.29 o                         
   4  -2   0       1797.17       1772.96        31.56 o                         
   5  -2   0         96.64         96.55         3.08 o                         
   6  -2   0        116.43         97.56         3.15 o                         
   7  -2   0        379.46        353.58         6.88 o                         
   8  -2   0        372.83        368.16        12.24 o                         
   9  -2   0        119.05        124.81         6.56 o                         
  10  -2   0         22.01         24.32         4.64 o                         
  11  -2   0         71.66         81.76         5.87 o                         
  12  -2   0          0.80          0.42         3.50 o                         
  13  -2   0          5.48          6.90         4.44 o                         
   1  -1   0        622.33        705.19        19.53 o                         
   2  -1   0        288.18        311.38         8.35 o                         
   3  -1   0        207.65        207.65         8.91 o                         
   4  -1   0       1978.58       2054.45        42.60 o                         
   5  -1   0        414.17        389.26         6.93 o                         
   6  -1   0        133.93        122.27         4.02 o                         
   7  -1   0        179.41        180.56         6.75 o                         
   8  -1   0        171.93        173.15         6.17 o                         
   9  -1   0        123.16        129.28         8.54 o                         
  10  -1   0        141.37        153.85         8.63 o                         
  11  -1   0         56.80         54.86         7.51 o                         
  12  -1   0          0.84          1.56         5.51 o                         
  13  -1   0         22.72         20.42         7.26 o                         
   1   0   0       9601.70       9264.81        34.17 o                         
   2   0   0        109.31         90.09         6.74 o                         
   3   0   0       5813.37       5761.16        75.52 o                         
   4   0   0       3918.27       3763.50        47.05 o                         
   5   0   0        456.90        428.60        13.81 o                         
   6   0   0          2.26          3.12         2.59 o                         
   7   0   0         78.96         76.32         3.84 o                         
   8   0   0        121.09        112.04         6.64 o                         
   9   0   0        354.09        367.31        10.62 o                         
  10   0   0         12.79         18.70         4.45 o                         
  11   0   0         11.08          8.43         8.25 o                         
  12   0   0         49.98         51.42         8.27 o                         
  13   0   0          0.66         -2.05         3.42 o                         
   1   1   0        618.23        710.14        29.75 o                         
   2   1   0        287.15        291.99        10.07 o                         
   3   1   0        205.12        204.56        10.98 o                         
   4   1   0       1974.01       2028.35        41.97 o                         
   5   1   0        416.24        382.88        20.35 o                         
   6   1   0        134.91        123.84         5.26 o                         
   7   1   0        177.98        171.61        10.09 o                         
   8   1   0        172.47        167.55         6.43 o                         
   9   1   0        123.41        122.79         7.73 o                         
  10   1   0        142.47        144.56        11.36 o                         
  11   1   0         56.62         45.60         5.91 o                         
  12   1   0          0.78          5.25         5.47 o                         
   0   2   0      13235.59      18317.75       117.74 o                         
   1   2   0       2008.74       2555.09        26.22 o                         
   2   2   0       1244.98       1335.30        35.82 o                         
   3   2   0       2037.36       2042.93        80.55 o                         
   4   2   0       1801.55       1810.54        42.63 o                         
   5   2   0         96.82         85.20        13.59 o                         
   6   2   0        116.19        101.99         6.09 o                         
   7   2   0        376.98        369.53        13.38 o                         
   8   2   0        372.68        381.12        13.21 o                         
   9   2   0        120.25        116.63         8.56 o                         
  10   2   0         22.23         23.20        10.04 o                         
  11   2   0         72.00         70.36         7.73 o                         
  12   2   0          0.78          3.24         3.92 o                         
   1   3   0       2560.97       3427.70        39.32 o                         
   2   3   0        224.08        264.21         9.79 o                         
   3   3   0        141.41        152.16        11.28 o                         
   4   3   0        479.75        484.40        21.74 o                         
   5   3   0        203.94        195.08        17.75 o                         
   6   3   0         42.74         33.75         4.63 o                         
   7   3   0         58.99         48.30         5.62 o                         
   8   3   0        202.88        190.54         9.27 o                         
   9   3   0         12.82         -0.21         7.69 o                         
  10   3   0         19.68          7.31        11.06 o                         
  11   3   0          7.92          7.02        10.26 o                         
  12   3   0         16.79         10.90         8.34 o                         
   0   4   0       2452.72       3567.45        51.87 o                         
   1   4   0       1219.30       1556.95        30.99 o                         
   2   4   0         38.61         44.92         7.04 o                         
   3   4   0        159.88        154.58         9.14 o                         
   4   4   0       1019.47        809.81        25.93 o                         
  10   4   0         44.21         33.76         9.41 o                         
  11   4   0         21.96         22.24         5.46 o                         
  12   4   0          9.92          5.55         6.73 o                         
   1   5   0        252.64        343.78        17.42 o                         
  11   5   0         11.66         17.66         5.79 o                         
   1   6   0        108.61        114.62        16.44 o                         
  11   6   0          5.11         11.56         6.42 o                         
  10   7   0          8.22          6.55         4.43 o                         
  -3 -11   1          9.98         17.49         4.00 o                         
  -2 -11   1         22.32         22.38         4.30 o                         
  -1 -11   1          8.38          6.41         3.20 o                         
   0 -11   1         27.51         26.78         4.01 o                         
   1 -11   1          0.81          1.40         2.82 o                         
   2 -11   1         62.33         57.75         4.66 o                         
  -6 -10   1          9.67         20.89         7.20 o                         
  -5 -10   1         38.98         42.99         4.43 o                         
  -4 -10   1         62.94         74.95         7.17 o                         
  -3 -10   1          2.26          2.79         3.04 o                         
  -2 -10   1         26.18         27.87         3.20 o                         
  -1 -10   1         40.62         42.21         3.05 o                         
   0 -10   1         60.22         65.44         4.63 o                         
   1 -10   1         11.17          9.59         2.84 o                         
   2 -10   1         15.76         12.48         3.39 o                         
   3 -10   1        102.76        123.51         4.79 o                         
   4 -10   1         17.97         25.54         3.87 o                         
   5 -10   1        134.79        149.52         7.45 o                         
   6 -10   1         96.80         83.19        16.41 o                         
  -8  -9   1         17.65         16.15         3.96 o                         
  -7  -9   1        100.69        102.07         9.09 o                         
  -6  -9   1         68.85         76.05         4.90 o                         
  -5  -9   1        155.96        173.50         7.40 o                         
  -4  -9   1          5.80          7.33         3.49 o                         
  -3  -9   1         48.66         51.78         3.12 o                         
  -2  -9   1        103.32        113.68         4.52 o                         
  -1  -9   1        192.35        240.87        10.05 o                         
   0  -9   1        121.03        144.02         5.74 o                         
   1  -9   1         28.03         28.95         2.83 o                         
   2  -9   1         72.65         81.59         4.24 o                         
   3  -9   1        115.74        132.07         4.85 o                         
   4  -9   1         13.20         13.00         2.70 o                         
   5  -9   1         36.12         44.63         3.73 o                         
   6  -9   1          1.01          5.44         2.99 o                         
   7  -9   1         21.71         21.28         3.67 o                         
   8  -9   1          5.97          0.39         3.23 o                         
  -9  -8   1          1.06          5.21         4.01 o                         
  -8  -8   1        115.04        111.66         7.96 o                         
  -7  -8   1         82.16         85.36         5.11 o                         
  -6  -8   1        181.28        209.80         9.92 o                         
  -5  -8   1        434.86        547.44        13.97 o                         
  -4  -8   1         43.50         53.69         4.14 o                         
  -3  -8   1         11.85         10.52         2.75 o                         
  -2  -8   1         22.01         20.60         2.52 o                         
  -1  -8   1          8.94         15.51         2.44 o                         
   0  -8   1         27.63         26.24         2.61 o                         
   1  -8   1        316.84        365.82         9.92 o                         
   2  -8   1         27.55         27.31         3.03 o                         
   3  -8   1         82.80         88.44         4.12 o                         
   4  -8   1        216.68        251.75         6.81 o                         
   5  -8   1         90.75         98.05         4.56 o                         
   6  -8   1         76.99         86.40         6.02 o                         
   7  -8   1         28.25         25.35         3.20 o                         
   8  -8   1        102.23         97.07         8.43 o                         
   9  -8   1          8.01          9.04         3.64 o                         
 -10  -7   1         97.47         74.56         3.89 o                         
  -9  -7   1          8.51          6.95         3.02 o                         
  -8  -7   1        135.26        121.44         8.28 o                         
  -7  -7   1        141.57        149.42         7.13 o                         
  -6  -7   1         36.06         35.15         3.36 o                         
  -5  -7   1        400.16        439.95        13.76 o                         
  -4  -7   1        967.36       1011.63        20.78 o                         
  -3  -7   1         30.23         29.45         2.86 o                         
  -2  -7   1        261.74        306.83         5.83 o                         
  -1  -7   1         29.69         38.05         2.62 o                         
   0  -7   1        339.94        417.78         6.48 o                         
   1  -7   1         50.90         64.31         2.78 o                         
   2  -7   1        410.97        467.44         9.67 o                         
   3  -7   1         79.11         87.56         3.56 o                         
   4  -7   1         39.10         42.40         3.39 o                         
   5  -7   1        190.89        207.30         6.61 o                         
   6  -7   1         73.93         92.29         5.11 o                         
   7  -7   1         14.55         17.35         3.27 o                         
   8  -7   1         54.49         56.97         6.00 o                         
   9  -7   1          1.83         -0.19         4.65 o                         
  10  -7   1         18.35         10.00         3.07 o                         
 -11  -6   1          0.66          5.70         3.08 o                         
 -10  -6   1         22.35         27.50         3.97 o                         
  -9  -6   1         33.08         31.26         3.21 o                         
  -8  -6   1         64.60         56.57         3.72 o                         
  -7  -6   1         41.70         45.88         3.94 o                         
  -6  -6   1        312.31        316.63         7.21 o                         
  -5  -6   1        375.73        410.91         6.95 o                         
  -4  -6   1        871.07        882.57        13.72 o                         
  -3  -6   1        318.87        331.44         6.15 o                         
  -2  -6   1         14.03         15.74         2.07 o                         
  -1  -6   1         82.56        108.52         3.07 o                         
   0  -6   1        575.85        686.31         9.41 o                         
   1  -6   1         24.01         30.05         2.32 o                         
   2  -6   1        146.91        166.82         4.05 o                         
   3  -6   1        342.89        376.31         5.57 o                         
   4  -6   1        192.90        196.37         4.91 o                         
   5  -6   1         38.36         39.50         3.44 o                         
   6  -6   1         81.17         85.04         4.27 o                         
   7  -6   1         57.74         46.21         3.86 o                         
   8  -6   1         27.10         28.43         4.04 o                         
   9  -6   1        106.62         87.44         7.63 o                         
  10  -6   1         47.64         44.76         5.95 o                         
  11  -6   1          2.94          7.68         4.29 o                         
 -12  -5   1          2.03          0.10         3.48 o                         
 -11  -5   1         71.32         63.06         4.80 o                         
 -10  -5   1         42.01         38.27         4.03 o                         
  -9  -5   1        245.31        259.70        14.51 o                         
  -8  -5   1        161.00        171.62         5.91 o                         
  -7  -5   1        379.94        398.91         7.24 o                         
  -6  -5   1        140.31        147.74         4.58 o                         
  -5  -5   1         18.75         15.13         2.40 o                         
  -4  -5   1        219.24        217.63         4.36 o                         
  -3  -5   1         62.32         60.20         2.18 o                         
  -2  -5   1        329.14        373.24         7.58 o                         
  -1  -5   1        287.53        373.73         5.45 o                         
   0  -5   1        496.59        615.75         7.64 o                         
   1  -5   1       1400.55       1669.28        25.40 o                         
   2  -5   1        200.02        231.25         4.50 o                         
   3  -5   1        309.71        323.26         6.05 o                         
   4  -5   1        138.12        151.98         3.83 o                         
   5  -5   1        399.08        415.61         5.90 o                         
   6  -5   1         14.69         15.28         2.69 o                         
   7  -5   1         19.48         21.92         2.90 o                         
   8  -5   1         47.57         36.99         3.51 o                         
   9  -5   1        534.55        488.85        28.07 o                         
  10  -5   1        180.60        155.27        12.04 o                         
  11  -5   1          0.28          1.18         2.34 o                         
 -12  -4   1         30.85         32.59         5.31 o                         
 -11  -4   1         43.44         41.42         4.88 o                         
 -10  -4   1        125.34        143.05         6.27 o                         
  -9  -4   1        556.85        613.04        23.20 o                         
  -8  -4   1        134.60        131.82         6.47 o                         
  -7  -4   1         92.28        100.79         3.80 o                         
  -6  -4   1         43.78         43.14         2.70 o                         
  -5  -4   1        166.50        163.01         3.85 o                         
  -4  -4   1        392.33        351.72         4.49 o                         
  -3  -4   1        401.44        436.91        11.39 o                         
  -2  -4   1          3.51          5.47         2.73 o                         
   0  -4   1       1667.99       2571.61        61.36 o                         
   1  -4   1        525.51        680.93        39.79 o                         
   2  -4   1        139.27        174.28         4.53 o                         
   3  -4   1        306.43        304.90         5.03 o                         
   4  -4   1         20.03         26.78         2.11 o                         
   5  -4   1        100.64        105.12         3.53 o                         
   6  -4   1        139.53        119.20         4.24 o                         
   7  -4   1        183.78        180.99         5.64 o                         
   8  -4   1        200.35        207.25         6.99 o                         
   9  -4   1         84.88         99.00         8.31 o                         
  10  -4   1         81.03         90.48         5.48 o                         
  11  -4   1          9.56         15.13         3.36 o                         
  12  -4   1          6.30          4.13         5.68 o                         
 -12  -3   1         37.05         54.18         4.91 o                         
 -11  -3   1         61.33         54.48         5.92 o                         
 -10  -3   1        203.56        205.39        14.53 o                         
  -9  -3   1        163.62        185.26         7.03 o                         
  -8  -3   1        447.17        406.06        14.59 o                         
  -7  -3   1         42.96         36.79         3.11 o                         
  -6  -3   1        101.15         99.65         3.38 o                         
  -5  -3   1        728.04        696.37         7.12 o                         
  -4  -3   1        449.26        424.03         6.29 o                         
  -3  -3   1         41.08         45.75        15.58 o                         
  -2  -3   1         55.83         77.35        16.74 o                         
  -1  -3   1       2401.65       3041.10        66.06 o                         
   0  -3   1       2878.88       4046.48        64.54 o                         
   1  -3   1        607.94        787.59        33.65 o                         
   2  -3   1        718.98        873.80        45.05 o                         
   3  -3   1        201.83        202.37        15.95 o                         
   4  -3   1       1998.50       2044.90        20.48 o                         
   5  -3   1        249.83        237.50         4.59 o                         
   6  -3   1        230.12        226.39         5.07 o                         
   7  -3   1        155.39        140.91         4.34 o                         
   8  -3   1         38.20         45.00         4.44 o                         
   9  -3   1        172.98        159.79         9.79 o                         
  10  -3   1        122.01        121.60         7.14 o                         
  11  -3   1          1.19          4.67         3.88 o                         
  12  -3   1         17.69          8.21         3.61 o                         
 -13  -2   1         17.71         20.76         5.58 o                         
 -12  -2   1         37.69         44.85         5.43 o                         
 -11  -2   1         50.17         54.40         4.92 o                         
 -10  -2   1         20.10         20.19         4.62 o                         
  -9  -2   1        170.23        159.27        11.35 o                         
  -8  -2   1         44.34         48.77         4.48 o                         
  -7  -2   1        149.34        144.70         4.56 o                         
  -6  -2   1        231.27        221.55         4.45 o                         
  -5  -2   1        941.11        944.23        11.30 o                         
  -4  -2   1        245.70        247.37        15.35 o                         
  -3  -2   1         20.03          9.07         8.91 o                         
  -2  -2   1       2005.90       2234.66        55.77 o                         
  -1  -2   1      14347.60      17648.39       134.96 o                         
   1  -2   1        220.46        275.76        18.76 o                         
   2  -2   1       1469.92       1593.60        32.10 o                         
   3  -2   1         96.06         93.79         7.32 o                         
   4  -2   1        657.14        633.52        12.57 o                         
   5  -2   1        237.33        223.22         4.12 o                         
   6  -2   1        335.64        304.22         4.97 o                         
   7  -2   1        571.34        592.42        14.22 o                         
   8  -2   1         48.42         49.67         4.14 o                         
   9  -2   1        157.03        171.92         8.82 o                         
  10  -2   1         97.96         97.37         9.56 o                         
  11  -2   1         17.67         19.47         5.45 o                         
  12  -2   1         36.50         36.71         3.74 o                         
 -13  -1   1         26.62         30.22         7.76 o                         
 -12  -1   1         13.91         13.97         4.82 o                         
 -11  -1   1        158.15        197.37        11.93 o                         
 -10  -1   1         49.25         44.47         5.43 o                         
  -9  -1   1         80.42         76.00         6.17 o                         
  -8  -1   1        235.88        230.91         9.65 o                         
  -7  -1   1          1.52          2.69         2.56 o                         
  -6  -1   1        383.19        360.60        11.33 o                         
  -5  -1   1       2773.57       2657.00        57.07 o                         
  -4  -1   1        948.60        941.95        44.66 o                         
  -3  -1   1       1843.96       1797.39        34.05 o                         
  -2  -1   1       2336.86       2540.96        25.59 o                         
  -1  -1   1       3761.68       3925.19        51.23 o                         
   0  -1   1       1264.90       1538.21        21.93 o                         
   1  -1   1        829.79        836.77        23.20 o                         
   2  -1   1       4526.84       4399.92        49.17 o                         
   3  -1   1       1091.82       1066.67        22.50 o                         
   4  -1   1        918.60        886.76        23.45 o                         
   5  -1   1        181.61        170.01         5.05 o                         
   6  -1   1        532.38        510.76         8.02 o                         
   7  -1   1        175.11        161.47         5.46 o                         
   8  -1   1         13.63          5.99         3.57 o                         
   9  -1   1         62.99         60.60         7.13 o                         
  10  -1   1        170.60        173.48        11.40 o                         
  11  -1   1         14.88         14.13         3.69 o                         
  12  -1   1         19.93         25.27         6.92 o                         
 -13   0   1         41.03         47.76         7.65 o                         
 -12   0   1          1.14         -3.20         4.93 o                         
 -11   0   1          4.26         10.23         4.18 o                         
 -10   0   1        206.72        214.78         8.23 o                         
  -9   0   1         21.25         17.89         3.67 o                         
  -8   0   1        135.05        124.74         7.12 o                         
  -7   0   1        172.51        160.80         5.25 o                         
  -6   0   1        344.43        334.12         7.13 o                         
  -5   0   1        715.06        714.11        20.21 o                         
  -4   0   1        956.15        939.33        26.59 o                         
  -3   0   1       2085.08       2035.22        26.77 o                         
  -2   0   1        308.11        289.27         8.54 o                         
  -1   0   1       3187.49       2952.48        61.90 o                         
   0   0   1       1025.34       1023.76        28.54 o                         
   1   0   1        324.42        294.27         7.54 o                         
   2   0   1       1778.77       1748.47        22.63 o                         
   3   0   1       2326.38       2200.87        31.21 o                         
   4   0   1        225.01        249.53        13.81 o                         
   5   0   1        108.50        100.22         5.81 o                         
   6   0   1        384.42        357.81         7.83 o                         
   7   0   1        450.44        400.70        14.47 o                         
   8   0   1         47.14         37.52         4.48 o                         
   9   0   1         34.81         35.72         4.41 o                         
  10   0   1          0.02          1.60         3.81 o                         
  11   0   1          2.70         -5.16        10.21 o                         
  12   0   1          0.30         -1.83         3.78 o                         
 -13   1   1         26.57         17.50         5.14 o                         
 -12   1   1         14.03          3.62         7.99 o                         
 -11   1   1        158.70        182.04        16.94 o                         
 -10   1   1         49.41         34.66         5.32 o                         
  -9   1   1         81.49         73.74         5.47 o                         
  -8   1   1        234.30        226.47         7.30 o                         
  -7   1   1          1.48         -0.66         3.17 o                         
  -6   1   1        382.58        368.06         7.88 o                         
  -5   1   1       2767.04       2710.61        87.37 o                         
  -4   1   1        950.50        866.54        71.38 o                         
  -3   1   1       1840.58       1768.74        45.81 o                         
  -2   1   1       2329.99       2363.54        29.94 o                         
  -1   1   1       3782.01       4045.87        36.58 o                         
   0   1   1       1269.89       1541.98        21.63 o                         
   1   1   1        839.45        826.72        14.37 o                         
   2   1   1       4531.25       4445.54        37.96 o                         
   3   1   1       1097.86       1039.14        22.74 o                         
   4   1   1        917.37        920.42        25.20 o                         
   5   1   1        182.72        186.72         7.25 o                         
   6   1   1        531.70        515.69         8.59 o                         
   7   1   1        175.01        154.95         9.03 o                         
   8   1   1         13.67         10.94         4.01 o                         
   9   1   1         62.65         60.82         5.67 o                         
  10   1   1        170.15        177.38        10.12 o                         
  11   1   1         14.93         17.96         5.08 o                         
  12   1   1         20.09         21.68         4.03 o                         
 -13   2   1         17.84          2.17         6.75 o                         
 -12   2   1         37.25         38.19        10.09 o                         
 -11   2   1         49.84         47.73         7.61 o                         
 -10   2   1         19.95         17.74         4.64 o                         
  -9   2   1        169.29        159.09        10.64 o                         
  -8   2   1         44.65         44.15         5.98 o                         
  -7   2   1        149.89        150.44         7.48 o                         
  -6   2   1        232.32        221.26        12.22 o                         
  -5   2   1        944.93        874.16        32.22 o                         
  -4   2   1        245.18        220.92        17.27 o                         
  -3   2   1         20.23         18.15         5.19 o                         
  -2   2   1       2007.69       2184.51        51.85 o                         
  -1   2   1      14355.09      17863.71       130.88 o                         
   0   2   1       3337.18       4338.14        40.48 o                         
   1   2   1        219.38        261.93        20.39 o                         
   2   2   1       1470.54       1592.06        37.25 o                         
   3   2   1         94.79         91.61         8.77 o                         
   4   2   1        655.06        638.22        28.87 o                         
   5   2   1        233.94        221.44         6.32 o                         
   6   2   1        331.60        303.76        11.80 o                         
   7   2   1        572.14        595.37        15.45 o                         
   8   2   1         48.87         48.85         5.77 o                         
   9   2   1        157.84        161.31         8.01 o                         
  10   2   1         97.54        105.12        13.82 o                         
  11   2   1         17.73         17.59         4.58 o                         
  12   2   1         36.20         21.53         8.99 o                         
 -12   3   1         36.98         38.59         9.95 o                         
 -11   3   1         62.65         56.95         6.25 o                         
 -10   3   1        204.99        190.79        14.76 o                         
  -9   3   1        163.32        167.72        12.11 o                         
  -7   3   1         42.79         50.67         6.80 o                         
  -6   3   1        100.21         87.46        12.43 o                         
  -4   3   1        451.00        334.19        13.88 o                         
  -3   3   1         40.54         36.09         3.94 o                         
  -2   3   1         53.77         67.89         6.76 o                         
  -1   3   1       2406.42       3031.95        27.32 o                         
   0   3   1       2871.85       4004.32        48.94 o                         
   1   3   1        611.80        764.12        17.33 o                         
   2   3   1        713.87        814.22        21.60 o                         
   3   3   1        200.67        200.77        14.88 o                         
   4   3   1       2005.60       1948.23        48.08 o                         
   5   3   1        252.10        235.21        10.39 o                         
   6   3   1        231.94        232.86         7.54 o                         
   7   3   1        156.74        140.21         6.81 o                         
   8   3   1         37.35         39.16         5.78 o                         
   9   3   1        171.80        150.62         9.00 o                         
  10   3   1        121.54        109.00         9.50 o                         
  11   3   1          1.22         -2.79         9.18 o                         
  12   3   1         17.61          6.98         7.62 o                         
 -12   4   1         30.20         21.73         8.02 o                         
 -11   4   1         43.46         51.98         5.68 o                         
 -10   4   1        125.67        100.65        13.26 o                         
  -3   4   1        401.55        346.72         9.52 o                         
  -2   4   1          3.59          4.85         3.12 o                         
  -1   4   1        385.34        567.71        14.38 o                         
   0   4   1       1660.66       2461.41        65.38 o                         
   1   4   1        527.90        723.66        20.04 o                         
   2   4   1        141.39        170.26        11.96 o                         
   3   4   1        309.63        290.68        26.84 o                         
   4   4   1         20.42         16.74         7.64 o                         
  10   4   1         81.04         62.53         9.57 o                         
  11   4   1          9.82         12.57         9.41 o                         
  12   4   1          6.36         -1.04         6.24 o                         
 -12   5   1          2.16          5.82         6.33 o                         
 -11   5   1         69.82         71.58        12.89 o                         
  -2   5   1        325.03        427.59        20.46 o                         
  -1   5   1        287.75        413.85        28.49 o                         
   0   5   1        495.72        645.85        57.22 o                         
   1   5   1       1394.22       1632.82       103.87 o                         
   2   5   1        198.19        235.54        18.28 o                         
   3   5   1        308.81        282.30        19.46 o                         
  10   5   1        181.03        169.29        12.99 o                         
  11   5   1          0.30          0.58         7.07 o                         
 -11   6   1          0.69          1.52         3.98 o                         
   0   6   1        574.17        752.89        41.50 o                         
   1   6   1         24.93         18.46         8.79 o                         
  10   6   1         47.35         53.13         8.90 o                         
  11   6   1          2.94          1.23         5.40 o                         
 -10   7   1         96.92         75.83        18.83 o                         
  10   7   1         18.49          6.29         5.88 o                         
  -4 -11   2         22.12         25.40         5.69 o                         
  -3 -11   2         10.03          9.99         3.75 o                         
  -2 -11   2          6.75         10.22         3.15 o                         
  -1 -11   2          2.88          4.94         3.21 o                         
   0 -11   2          5.59          5.00         2.68 o                         
   1 -11   2         24.10         25.70         4.87 o                         
   2 -11   2         12.98          5.23         4.12 o                         
  -6 -10   2         64.55         71.33        16.63 o                         
  -5 -10   2         82.59         91.57         4.79 o                         
  -4 -10   2         32.03         43.14         4.77 o                         
  -3 -10   2         43.15         50.40         5.06 o                         
  -2 -10   2         39.97         39.24         3.84 o                         
  -1 -10   2         15.39         18.02         2.65 o                         
   0 -10   2        208.48        238.94         7.65 o                         
   1 -10   2         17.52         17.39         3.18 o                         
   2 -10   2          3.31          2.50         2.99 o                         
   3 -10   2        208.60        234.90         8.41 o                         
   4 -10   2         29.39         28.62         3.04 o                         
   5 -10   2        144.53        146.55         8.57 o                         
  -8  -9   2          9.72          9.30         3.01 o                         
  -7  -9   2         14.04         16.88         3.81 o                         
  -6  -9   2         21.58         27.51         4.85 o                         
  -5  -9   2         34.25         35.10         5.71 o                         
  -4  -9   2         46.49         45.06         4.57 o                         
  -3  -9   2        107.41        114.08         5.11 o                         
  -2  -9   2         10.22         11.90         2.41 o                         
  -1  -9   2         34.62         34.70         3.55 o                         
   0  -9   2         81.36         88.92         3.83 o                         
   1  -9   2         16.11         16.98         2.67 o                         
   2  -9   2         25.27         26.82         3.01 o                         
   3  -9   2         37.29         39.73         3.65 o                         
   4  -9   2        133.73        147.94         5.58 o                         
   5  -9   2         26.73         31.25         3.48 o                         
   6  -9   2         16.33         20.22         3.14 o                         
   7  -9   2         14.10         14.82         3.94 o                         
  -9  -8   2         37.67         34.59         6.29 o                         
  -8  -8   2         16.18         12.62         3.48 o                         
  -7  -8   2         58.42         67.40         8.04 o                         
  -6  -8   2        302.51        410.48        18.11 o                         
  -5  -8   2         51.42         67.24         5.02 o                         
  -4  -8   2        246.69        297.24         7.32 o                         
  -3  -8   2         21.34         29.30         3.05 o                         
  -2  -8   2         11.00         15.14         2.75 o                         
  -1  -8   2         49.43         50.41         2.71 o                         
   0  -8   2         50.05         61.56         3.18 o                         
   1  -8   2         27.42         32.93         2.93 o                         
   2  -8   2        130.43        154.33         4.76 o                         
   3  -8   2         48.02         56.35         3.80 o                         
   4  -8   2         97.07        101.81         6.30 o                         
   5  -8   2         75.97         74.78         4.30 o                         
   6  -8   2          7.57         10.41         3.10 o                         
   7  -8   2         15.63         13.87         2.93 o                         
   8  -8   2         39.06         33.35         3.40 o                         
 -10  -7   2         81.20         72.58         4.04 o                         
  -9  -7   2         23.80         25.66         4.15 o                         
  -8  -7   2         34.20         28.07         3.88 o                         
  -7  -7   2         19.95         23.05         3.32 o                         
  -6  -7   2        468.31        548.04        24.72 o                         
  -5  -7   2        535.18        546.86        22.27 o                         
  -4  -7   2         75.97         79.13         3.70 o                         
  -3  -7   2        292.86        332.32         6.22 o                         
  -2  -7   2        389.46        450.53         8.93 o                         
  -1  -7   2         17.20         18.79         2.17 o                         
   0  -7   2         56.46         67.62         2.65 o                         
   1  -7   2         62.12         82.18         3.83 o                         
   2  -7   2        409.12        449.84         8.78 o                         
   3  -7   2          4.79          5.46         2.59 o                         
   4  -7   2        120.99        125.65         4.69 o                         
   5  -7   2         11.06         14.76         3.33 o                         
   6  -7   2         39.81         51.68         4.40 o                         
   7  -7   2         14.36         16.57         3.62 o                         
   8  -7   2          3.84          5.64         3.38 o                         
   9  -7   2         18.70         14.57         3.21 o                         
 -11  -6   2         48.98         37.22         3.40 o                         
 -10  -6   2         73.30         65.70         7.47 o                         
  -9  -6   2         92.27         94.83         5.73 o                         
  -8  -6   2         93.36         84.28         4.57 o                         
  -7  -6   2         40.97         36.00         3.57 o                         
  -6  -6   2        153.36        162.25         5.95 o                         
  -5  -6   2        274.56        253.29         7.94 o                         
  -4  -6   2         81.13         74.00         3.11 o                         
  -3  -6   2         11.64         10.62         2.11 o                         
  -2  -6   2        258.73        268.49         4.61 o                         
  -1  -6   2        926.46       1044.72        14.27 o                         
   0  -6   2         41.27         58.00         2.70 o                         
   1  -6   2         35.03         37.72         2.46 o                         
   2  -6   2         82.46         87.45         3.41 o                         
   3  -6   2        618.29        652.39         8.11 o                         
   4  -6   2        157.45        162.26         5.04 o                         
   5  -6   2        348.61        361.05         9.45 o                         
   6  -6   2        231.60        226.26         8.51 o                         
   7  -6   2         20.34         23.64         3.62 o                         
   8  -6   2         17.39         22.27         4.25 o                         
   9  -6   2          7.51         12.30         3.78 o                         
  10  -6   2          8.63          5.33         2.86 o                         
 -12  -5   2         16.81         11.47         4.09 o                         
 -11  -5   2         67.75         61.69         4.23 o                         
 -10  -5   2         11.42         10.12         2.95 o                         
  -9  -5   2         23.78         27.40         3.62 o                         
  -8  -5   2         84.35         89.07         4.51 o                         
  -7  -5   2         10.80          2.53         2.63 o                         
  -6  -5   2         88.25         87.59         3.67 o                         
  -5  -5   2        168.91        153.02         4.87 o                         
  -4  -5   2        112.85        107.79         3.39 o                         
  -3  -5   2        234.87        235.57         4.10 o                         
  -2  -5   2        668.33        740.50         8.79 o                         
  -1  -5   2        252.12        273.85         5.31 o                         
   0  -5   2        196.27        217.64         4.09 o                         
   1  -5   2        308.82        342.36         6.85 o                         
   2  -5   2        523.19        544.36        10.25 o                         
   3  -5   2         81.66         86.02         3.07 o                         
   4  -5   2        466.24        482.61         6.50 o                         
   5  -5   2        386.56        429.49         9.96 o                         
   6  -5   2         95.76        109.33         4.58 o                         
   7  -5   2        122.23        113.57         4.27 o                         
   8  -5   2        180.90        178.03         7.29 o                         
   9  -5   2         20.81         13.29         3.88 o                         
  10  -5   2         23.30         24.27         3.76 o                         
  11  -5   2         10.88         11.05         5.31 o                         
 -12  -4   2          9.65          8.75         2.73 o                         
 -11  -4   2         44.19         51.81         4.45 o                         
 -10  -4   2        262.19        296.99        10.14 o                         
  -9  -4   2          4.35          2.74         3.36 o                         
  -8  -4   2          3.08         -3.05         3.35 o                         
  -7  -4   2          6.11          5.41         2.68 o                         
  -6  -4   2        118.37        113.79         3.73 o                         
  -5  -4   2        145.22        128.81         3.79 o                         
  -4  -4   2         74.34         62.38         2.61 o                         
  -3  -4   2         91.94         88.53         2.92 o                         
  -2  -4   2        582.89        652.28        10.60 o                         
  -1  -4   2       1967.55       2371.27        39.19 o                         
   0  -4   2       1285.26       1871.77        53.21 o                         
   1  -4   2       1745.56       1927.45        47.21 o                         
   2  -4   2        277.40        291.59         4.86 o                         
   3  -4   2        577.93        566.07         9.12 o                         
   4  -4   2         41.81         42.31         2.57 o                         
   5  -4   2        247.87        268.73         5.22 o                         
   6  -4   2         52.01         51.42         3.45 o                         
   7  -4   2         55.82         53.15         3.66 o                         
   8  -4   2        223.67        237.04         8.73 o                         
   9  -4   2         53.68         67.09         4.77 o                         
  10  -4   2         12.35         12.38         7.20 o                         
  11  -4   2         11.85         12.18         2.83 o                         
 -13  -3   2          0.04         -2.85         2.85 o                         
 -12  -3   2         38.46         37.96         4.66 o                         
 -11  -3   2         78.32         75.00         5.14 o                         
 -10  -3   2         42.17         34.43         4.82 o                         
  -9  -3   2          8.26          7.85         3.89 o                         
  -8  -3   2         51.58         44.50         3.77 o                         
  -7  -3   2        128.38        137.33         4.56 o                         
  -6  -3   2        368.93        345.08         7.06 o                         
  -5  -3   2        518.89        489.51        10.58 o                         
  -4  -3   2        186.46        181.62         3.74 o                         
  -3  -3   2        516.36        571.34        37.79 o                         
  -2  -3   2         49.66         61.94        15.77 o                         
  -1  -3   2       3351.29       4272.18        58.68 o                         
   0  -3   2        793.08       1065.51        35.00 o                         
   1  -3   2       1464.49       1755.37        44.31 o                         
   2  -3   2       1148.44       1376.89        48.85 o                         
   3  -3   2       1560.21       1590.44        19.66 o                         
   4  -3   2       4230.80       4388.97        29.71 o                         
   5  -3   2        435.56        417.42         7.97 o                         
   6  -3   2         79.74         73.19         3.56 o                         
   7  -3   2          3.73          5.38         2.92 o                         
   8  -3   2        210.86        223.47         9.10 o                         
   9  -3   2        192.22        191.57        11.00 o                         
  10  -3   2         25.72         36.15         4.91 o                         
  11  -3   2          0.58         -1.61         3.67 o                         
  12  -3   2          6.31          6.10         9.12 o                         
 -13  -2   2          7.38          7.85         3.35 o                         
 -12  -2   2          1.81         -4.19         4.19 o                         
 -11  -2   2        247.07        243.26        16.63 o                         
 -10  -2   2         66.47         62.36         6.27 o                         
  -9  -2   2         58.91         60.65         5.17 o                         
  -8  -2   2         47.71         42.55         4.20 o                         
  -7  -2   2         46.51         51.02         3.66 o                         
  -6  -2   2       1382.73       1298.77        19.96 o                         
  -5  -2   2        259.14        232.07         6.66 o                         
  -4  -2   2        359.89        387.72        30.73 o                         
  -3  -2   2       1896.72       2109.17        62.32 o                         
  -2  -2   2        535.81        486.89        30.69 o                         
  -1  -2   2       3579.71       3902.36        42.26 o                         
   0  -2   2       3113.23       3595.19        81.12 o                         
   1  -2   2       1752.91       2118.54        32.17 o                         
   2  -2   2        332.18        330.42        18.43 o                         
   3  -2   2       2097.76       2196.32        55.41 o                         
   4  -2   2        747.09        709.57        14.25 o                         
   5  -2   2       1543.39       1557.28        10.78 o                         
   6  -2   2         63.77         65.06         2.90 o                         
   7  -2   2        712.02        693.89        12.80 o                         
   8  -2   2        269.14        275.54         9.66 o                         
   9  -2   2        989.70       1206.38        32.33 o                         
  10  -2   2         58.98         74.47         6.19 o                         
  11  -2   2         47.81         47.88         5.76 o                         
  12  -2   2          2.94          1.74         3.50 o                         
 -13  -1   2         19.99         22.99         3.60 o                         
 -12  -1   2         29.70         23.64         6.86 o                         
 -11  -1   2         46.14         49.54         6.13 o                         
 -10  -1   2         57.51         54.38         6.53 o                         
  -9  -1   2         46.93         40.92         5.54 o                         
  -8  -1   2         37.41         31.03         3.75 o                         
  -7  -1   2         49.08         49.11         3.07 o                         
  -6  -1   2        710.68        700.35        12.15 o                         
  -5  -1   2        571.13        551.44        20.37 o                         
  -4  -1   2        103.22        109.04         7.26 o                         
  -3  -1   2        249.15        247.15         8.99 o                         
  -2  -1   2       6647.22       6763.55        82.56 o                         
  -1  -1   2        370.29        394.12         7.89 o                         
   1  -1   2      18581.59      19728.80       112.95 o                         
   2  -1   2       1913.89       1790.24        27.67 o                         
   3  -1   2        860.79        849.70        21.79 o                         
   4  -1   2        214.43        181.86         6.25 o                         
   5  -1   2        610.34        559.40        12.57 o                         
   6  -1   2         26.91         26.66         3.17 o                         
   7  -1   2        614.66        632.93        11.61 o                         
   8  -1   2        655.16        661.99        27.48 o                         
   9  -1   2        408.18        440.55        22.17 o                         
  10  -1   2         96.54        110.70         6.88 o                         
  11  -1   2         68.39         73.73         7.28 o                         
  12  -1   2         18.35         27.34         4.32 o                         
 -13   0   2         50.69         33.47         5.62 o                         
 -12   0   2          0.20          5.33         7.38 o                         
 -11   0   2         61.08         69.64        10.95 o                         
 -10   0   2        420.66        391.90        12.68 o                         
  -9   0   2        122.84        110.34         6.11 o                         
  -8   0   2         14.45         14.90         2.60 o                         
  -7   0   2         43.80         48.86         3.50 o                         
  -6   0   2       1831.28       1796.73        24.14 o                         
  -5   0   2        324.70        317.97        16.43 o                         
  -4   0   2        455.46        413.90        17.02 o                         
  -3   0   2        657.30        580.36        14.12 o                         
  -2   0   2      10848.30       9770.13        54.11 o                         
   0   0   2         32.89         40.68         5.58 o                         
   1   0   2       3455.31       3068.82       104.67 o                         
   2   0   2       9931.04       9534.48       179.10 o                         
   3   0   2       1782.89       1854.40        33.23 o                         
   4   0   2        103.76         93.66         9.74 o                         
   5   0   2        412.68        374.42         7.14 o                         
   6   0   2        490.87        488.72         8.81 o                         
   7   0   2         34.49         28.51         3.78 o                         
   8   0   2         43.37         46.55         4.89 o                         
   9   0   2          2.49          2.71         3.58 o                         
  10   0   2         34.01         29.14         4.06 o                         
  11   0   2          1.95          0.64         4.68 o                         
  12   0   2          3.34         12.84         4.55 o                         
 -13   1   2         19.82         24.08         5.53 o                         
 -12   1   2         29.11         34.99         5.05 o                         
 -11   1   2         45.68         52.64         6.28 o                         
 -10   1   2         58.23         49.30         5.17 o                         
  -9   1   2         46.61         35.70         3.83 o                         
  -8   1   2         37.05         30.68         5.05 o                         
  -7   1   2         49.54         51.80         4.17 o                         
  -6   1   2        708.07        672.72        10.33 o                         
  -5   1   2        570.93        584.37        17.85 o                         
  -4   1   2        102.62         98.85         8.20 o                         
  -3   1   2        254.18        231.06         9.01 o                         
  -2   1   2       6648.70       6799.95        80.35 o                         
  -1   1   2        371.91        358.08         6.93 o                         
   0   1   2       4918.45       5069.57        54.01 o                         
   1   1   2      18555.63      19428.19        99.68 o                         
   2   1   2       1920.22       1919.32        27.92 o                         
   3   1   2        861.63        845.95        51.41 o                         
   4   1   2        211.27        184.05        18.72 o                         
   5   1   2        613.31        580.33         9.50 o                         
   6   1   2         27.55         22.03         3.20 o                         
   7   1   2        613.48        645.82        10.87 o                         
   8   1   2        656.27        661.45        16.59 o                         
   9   1   2        409.27        394.69        39.85 o                         
  10   1   2         97.09         98.26         9.44 o                         
  11   1   2         68.94         52.70         7.89 o                         
  12   1   2         18.16         22.03         4.29 o                         
 -12   2   2          1.77          2.37         4.43 o                         
 -11   2   2        247.07        201.99        39.29 o                         
 -10   2   2         66.63         61.29         5.27 o                         
  -9   2   2         58.99         58.06         7.19 o                         
  -8   2   2         48.19         42.34         5.80 o                         
  -7   2   2         46.88         45.16         4.88 o                         
  -6   2   2       1388.07       1266.68        51.34 o                         
  -5   2   2        258.20        222.49        11.81 o                         
  -4   2   2        357.00        334.19        15.86 o                         
  -3   2   2       1893.29       1815.82        64.29 o                         
  -2   2   2        533.77        546.57        31.54 o                         
  -1   2   2       3575.57       3963.82        36.97 o                         
   0   2   2       3114.50       3624.98        64.66 o                         
   2   2   2        332.26        319.00        13.32 o                         
   3   2   2       2095.92       2230.49        36.92 o                         
   4   2   2        748.23        747.22        33.55 o                         
   5   2   2       1546.96       1589.71        20.20 o                         
   6   2   2         63.97         70.34         4.64 o                         
   7   2   2        713.28        700.95        12.92 o                         
   8   2   2        269.21        265.19        14.64 o                         
   9   2   2        988.35       1158.63        24.01 o                         
  10   2   2         59.17         72.73        16.58 o                         
  11   2   2         47.18         50.99         8.11 o                         
 -12   3   2         38.72         33.38         9.95 o                         
 -11   3   2         78.00         63.71         6.19 o                         
 -10   3   2         41.83         36.79         6.01 o                         
  -9   3   2          8.36         15.76         6.26 o                         
  -8   3   2         51.69         58.28         7.91 o                         
  -7   3   2        129.05        150.22        10.03 o                         
  -5   3   2        517.27        369.70        21.28 o                         
  -4   3   2        185.86        137.88        10.55 o                         
  -3   3   2        514.95        567.46        26.26 o                         
  -2   3   2         49.49         49.98         4.63 o                         
  -1   3   2       3347.37       4342.57        75.30 o                         
   0   3   2        792.70       1012.68        26.08 o                         
   1   3   2       1473.12       1762.22        31.82 o                         
   2   3   2       1137.69       1251.85        30.20 o                         
   3   3   2       1562.29       1689.19        44.75 o                         
   4   3   2       4235.97       4303.94        80.43 o                         
   5   3   2        434.09        396.00         9.95 o                         
   6   3   2         80.61         68.46         5.10 o                         
   7   3   2          3.99          2.86         3.94 o                         
   8   3   2        210.98        210.19         9.76 o                         
   9   3   2        192.26        179.46         9.71 o                         
  10   3   2         25.40         27.49         8.97 o                         
  11   3   2          0.57          7.51         9.23 o                         
  12   3   2          6.25          1.88         6.10 o                         
 -12   4   2          9.31         12.60         8.57 o                         
 -11   4   2         44.92         52.57         6.72 o                         
  -2   4   2        584.17        712.22        14.88 o                         
  -1   4   2       1964.55       2597.35        38.46 o                         
   0   4   2       1279.33       1705.37        30.73 o                         
   1   4   2       1751.96       1974.66       104.60 o                         
   2   4   2        278.24        286.65        30.92 o                         
   3   4   2        578.10        518.69        70.69 o                         
   4   4   2         41.55         43.33        11.05 o                         
   6   4   2         52.52         62.20        10.26 o                         
   7   4   2         57.00         39.89         9.63 o                         
  11   4   2         11.96         15.42         8.67 o                         
 -12   5   2         16.31         16.51         7.25 o                         
 -11   5   2         67.56         66.38        11.56 o                         
  -2   5   2        669.27        857.89        25.38 o                         
   0   5   2        195.77        232.30        16.34 o                         
   1   5   2        313.50        385.14        26.21 o                         
   2   5   2        519.11        509.40        27.82 o                         
   3   5   2         80.36         78.22        12.93 o                         
   7   5   2        122.75         84.37        10.87 o                         
  11   5   2         10.63          3.63         6.44 o                         
 -11   6   2         49.29         39.46        12.24 o                         
   0   6   2         41.58         60.97        14.57 o                         
   1   6   2         34.11         40.78        11.22 o                         
 -10   7   2         80.38         46.26         8.67 o                         
  -4 -11   3          8.17          3.89         4.47 o                         
  -3 -11   3          5.37          5.36         3.46 o                         
  -2 -11   3         11.09         14.22         3.56 o                         
  -1 -11   3         15.24         15.11         3.67 o                         
   0 -11   3          4.29          4.85         2.68 o                         
   1 -11   3          0.23          2.93         2.94 o                         
   2 -11   3         32.32         38.99         5.38 o                         
  -6 -10   3        102.43        127.12        15.09 o                         
  -5 -10   3         17.48         26.75         3.67 o                         
  -4 -10   3         13.60         28.10         5.09 o                         
  -3 -10   3         26.29         30.68         3.37 o                         
  -2 -10   3         17.13         14.97         4.11 o                         
  -1 -10   3        108.67        106.87         6.27 o                         
   0 -10   3        268.79        274.69         6.74 o                         
   1 -10   3        103.72        110.66         4.23 o                         
   2 -10   3        225.53        247.74         7.27 o                         
   3 -10   3         30.68         34.12         3.32 o                         
   4 -10   3         30.00         33.34         2.99 o                         
   5 -10   3          5.05          9.48         2.78 o                         
  -8  -9   3         30.80         31.39         3.71 o                         
  -7  -9   3          9.22          8.81         7.33 o                         
  -6  -9   3        122.18        157.70        10.94 o                         
  -5  -9   3         20.48         21.69         3.85 o                         
  -4  -9   3         16.88         15.73         3.37 o                         
  -3  -9   3          7.58         12.88         2.84 o                         
  -2  -9   3         36.44         37.18         2.96 o                         
  -1  -9   3        250.63        264.36        11.22 o                         
   0  -9   3        107.15        108.14         4.57 o                         
   1  -9   3         26.28         25.27         3.03 o                         
   2  -9   3         24.51         27.90         3.41 o                         
   3  -9   3        374.11        438.55        10.60 o                         
   4  -9   3          7.13          7.23         3.46 o                         
   5  -9   3         26.48         26.74         3.17 o                         
   6  -9   3         77.22         86.79         6.37 o                         
   7  -9   3         11.78          3.71         5.46 o                         
  -9  -8   3         67.22         65.85         7.96 o                         
  -8  -8   3         44.68         49.24         5.11 o                         
  -7  -8   3         93.58         99.50         7.04 o                         
  -6  -8   3        666.68        791.47        17.26 o                         
  -5  -8   3        147.79        172.49         7.64 o                         
  -4  -8   3        135.28        140.59         7.08 o                         
  -3  -8   3        216.62        230.58         5.36 o                         
  -2  -8   3         72.81         87.17         3.45 o                         
  -1  -8   3         72.91         76.57         3.70 o                         
   0  -8   3        164.56        185.98         5.34 o                         
   1  -8   3        110.16        115.99         4.14 o                         
   2  -8   3         94.52        108.37         4.05 o                         
   3  -8   3          5.86          8.54         3.12 o                         
   4  -8   3         69.94         72.71         3.91 o                         
   5  -8   3         31.65         34.26         3.64 o                         
   6  -8   3         25.04         30.25         3.33 o                         
   7  -8   3         22.11         27.47         3.10 o                         
   8  -8   3          7.20          7.95         2.59 o                         
 -10  -7   3         37.30         36.66         6.39 o                         
  -9  -7   3         91.10         69.05         4.30 o                         
  -8  -7   3        147.24        144.28         5.89 o                         
  -7  -7   3        276.91        258.68         9.33 o                         
  -6  -7   3        729.05        858.76        34.67 o                         
  -5  -7   3        214.39        254.79        13.18 o                         
  -4  -7   3         51.50         53.02         2.98 o                         
  -3  -7   3          0.21          0.35         2.28 o                         
  -2  -7   3         25.46         22.36         2.29 o                         
  -1  -7   3         83.66         95.07         3.44 o                         
   0  -7   3          5.64          4.96         2.00 o                         
   1  -7   3        182.93        195.90         5.05 o                         
   2  -7   3        106.42        102.95         3.54 o                         
   3  -7   3        265.72        274.68         5.94 o                         
   4  -7   3         13.62         21.20         3.44 o                         
   5  -7   3        155.98        157.84         5.81 o                         
   6  -7   3        105.89        121.92         5.59 o                         
   7  -7   3         19.55         22.12         3.66 o                         
   8  -7   3         31.89         29.63         4.33 o                         
   9  -7   3         23.10         12.68         3.35 o                         
 -11  -6   3        117.04         88.62         7.93 o                         
 -10  -6   3         13.82         12.94         3.44 o                         
  -9  -6   3        127.03        127.67         5.56 o                         
  -8  -6   3         20.56         26.79         3.50 o                         
  -7  -6   3         13.44         48.30         6.59 o                         
  -6  -6   3        381.88        394.47        11.32 o                         
  -5  -6   3        117.61        119.14         4.67 o                         
  -4  -6   3        140.99        128.88         3.60 o                         
  -3  -6   3         27.50         27.27         2.36 o                         
  -2  -6   3        144.70        146.38         3.42 o                         
  -1  -6   3        190.89        203.33         4.80 o                         
   0  -6   3         70.92         80.63         2.91 o                         
   1  -6   3        198.54        198.51         4.72 o                         
   2  -6   3        205.98        207.64         5.55 o                         
   3  -6   3        134.65        136.40         4.49 o                         
   4  -6   3        419.11        451.90         8.97 o                         
   5  -6   3        212.57        212.97         5.69 o                         
   6  -6   3         26.29         20.76         3.50 o                         
   7  -6   3          9.39         14.16         3.34 o                         
   8  -6   3         30.45         31.40         4.25 o                         
   9  -6   3         27.57         25.80         3.65 o                         
  10  -6   3         54.53         31.49         5.11 o                         
 -12  -5   3         77.24         53.57         5.96 o                         
 -11  -5   3        133.05        115.02         8.90 o                         
 -10  -5   3         37.33         45.56         5.72 o                         
  -9  -5   3         10.20         11.82         3.48 o                         
  -8  -5   3         11.93         31.26         5.14 o                         
  -7  -5   3         46.90         88.63         7.17 o                         
  -6  -5   3        194.85        178.19         5.13 o                         
  -5  -5   3         20.96         22.05         2.42 o                         
  -4  -5   3        137.05        119.36         4.06 o                         
  -3  -5   3         16.09         12.71         2.01 o                         
  -2  -5   3       1395.02       1484.22        10.62 o                         
  -1  -5   3       2198.51       2368.67        28.12 o                         
   0  -5   3        225.80        227.62         3.71 o                         
   1  -5   3        204.16        206.23         4.24 o                         
   2  -5   3         81.59         69.87         3.01 o                         
   3  -5   3        182.73        181.81         4.40 o                         
   4  -5   3        304.30        304.39         5.22 o                         
   5  -5   3         12.50         10.91         2.54 o                         
   6  -5   3         42.04         43.03         3.44 o                         
   7  -5   3        203.64        203.19         7.44 o                         
   8  -5   3         23.31         15.58         2.98 o                         
   9  -5   3          8.16          6.44         3.88 o                         
  10  -5   3          2.79          3.32         3.32 o                         
  11  -5   3          3.16         10.37         4.60 o                         
 -12  -4   3         24.42         29.45         3.21 o                         
 -11  -4   3         12.43          4.82         3.31 o                         
 -10  -4   3          9.75          5.93         3.69 o                         
  -9  -4   3         16.11         18.57         4.13 o                         
  -8  -4   3         84.21         86.88         4.94 o                         
  -7  -4   3         31.56         37.54         3.26 o                         
  -6  -4   3        324.87        310.00         8.42 o                         
  -5  -4   3        136.82        126.17         3.45 o                         
  -4  -4   3         63.73         52.54         2.32 o                         
  -3  -4   3        542.09        494.71         6.71 o                         
  -2  -4   3        508.83        504.53         8.39 o                         
  -1  -4   3       1171.08       1231.42        30.74 o                         
   0  -4   3        570.43        625.60        25.92 o                         
   1  -4   3         82.36         90.92         4.23 o                         
   2  -4   3        467.92        438.20         6.01 o                         
   3  -4   3        108.48        102.29         3.09 o                         
   4  -4   3         72.46         84.98         3.09 o                         
   5  -4   3        218.70        221.94         5.61 o                         
   6  -4   3         48.56         48.56         3.45 o                         
   7  -4   3         35.82         42.71         3.58 o                         
   8  -4   3         36.36         30.62         3.85 o                         
   9  -4   3         16.37         27.89         4.24 o                         
  10  -4   3         28.96         20.06         3.53 o                         
  11  -4   3         23.35         19.85         2.81 o                         
 -13  -3   3         21.08         23.90         3.60 o                         
 -12  -3   3         90.52         99.98         6.42 o                         
 -11  -3   3         13.02          7.04         4.28 o                         
 -10  -3   3        133.32        120.59         7.15 o                         
  -9  -3   3        134.07        157.56         8.49 o                         
  -8  -3   3        103.05        110.66         5.76 o                         
  -7  -3   3        242.33        252.60         6.20 o                         
  -6  -3   3        166.67        153.79         4.62 o                         
  -5  -3   3        258.15        254.88         4.48 o                         
  -4  -3   3        729.28        664.10         9.57 o                         
  -3  -3   3        272.37        225.70        26.96 o                         
  -1  -3   3       1997.39       2374.82        44.56 o                         
   0  -3   3       1274.87       1340.79        48.71 o                         
   1  -3   3        314.78        318.04        20.53 o                         
   2  -3   3       2065.49       2075.86        43.61 o                         
   3  -3   3        242.57        262.96         4.26 o                         
   4  -3   3        230.27        243.47         4.31 o                         
   5  -3   3        507.98        510.20         9.26 o                         
   6  -3   3        139.25        142.48         4.47 o                         
   7  -3   3         71.31         64.10         4.00 o                         
   8  -3   3        382.41        374.14        10.14 o                         
   9  -3   3         25.62         28.18         5.37 o                         
  10  -3   3          7.19         12.66         4.47 o                         
  11  -3   3         21.38         23.66         3.75 o                         
 -13  -2   3          6.90         -0.70         5.55 o                         
 -12  -2   3          0.00          7.16         4.26 o                         
 -11  -2   3         23.17         17.17         4.40 o                         
 -10  -2   3         54.55         49.41         4.75 o                         
  -9  -2   3         30.56         30.22         6.20 o                         
  -8  -2   3        205.66        220.81         5.94 o                         
  -7  -2   3         48.09         60.77         3.65 o                         
  -6  -2   3         29.17         53.90         4.10 o                         
  -5  -2   3        923.85        855.74        10.33 o                         
  -4  -2   3        500.71        488.68        36.31 o                         
  -3  -2   3        177.98        192.38        24.43 o                         
  -1  -2   3       6649.51       7084.44        60.50 o                         
   0  -2   3       5255.85       5931.39        70.58 o                         
   1  -2   3        250.29        303.02        20.88 o                         
   2  -2   3        299.16        278.24        28.34 o                         
   3  -2   3        544.26        532.00        20.47 o                         
   4  -2   3       1632.76       1592.14        18.95 o                         
   5  -2   3         20.81         16.35         2.56 o                         
   6  -2   3         17.22         19.74         2.64 o                         
   7  -2   3        181.59        192.61         5.69 o                         
   8  -2   3        252.13        250.64        12.57 o                         
   9  -2   3         57.59         74.57         6.14 o                         
  10  -2   3         11.85         16.37         5.13 o                         
  11  -2   3         41.06         51.40         4.55 o                         
  12  -2   3          6.43          7.09         3.11 o                         
 -13  -1   3          0.02          0.20         3.22 o                         
 -12  -1   3         47.00         43.00         5.39 o                         
 -11  -1   3        178.33        172.05         7.85 o                         
 -10  -1   3        123.01        121.58        12.98 o                         
  -9  -1   3        109.55         92.17         6.50 o                         
  -8  -1   3        154.24        169.03         6.84 o                         
  -7  -1   3        593.86        540.88         8.07 o                         
  -6  -1   3        497.12        494.46        10.23 o                         
  -5  -1   3        646.12        643.24        15.14 o                         
  -4  -1   3         55.54         55.81         6.32 o                         
  -3  -1   3        692.91        675.62        21.63 o                         
  -2  -1   3       3442.93       3453.44        76.91 o                         
   0  -1   3       4392.40       4039.89        53.15 o                         
   1  -1   3        620.38        536.65        15.15 o                         
   2  -1   3       1890.96       1704.99        39.52 o                         
   3  -1   3        891.43        789.74        23.07 o                         
   4  -1   3       1088.49       1036.67        16.11 o                         
   5  -1   3        569.00        526.75         7.76 o                         
   6  -1   3         53.96         49.31         3.50 o                         
   7  -1   3        151.29        156.65         6.81 o                         
   8  -1   3        701.07        761.51        28.92 o                         
   9  -1   3        299.28        324.65        16.72 o                         
  10  -1   3         28.04         32.06         5.08 o                         
  11  -1   3         29.12         25.70         5.20 o                         
  12  -1   3         10.35         10.29         3.50 o                         
 -13   0   3         18.38         13.51         3.71 o                         
 -12   0   3          2.35          3.02         5.34 o                         
 -11   0   3         42.79         19.47         6.98 o                         
 -10   0   3          1.27         -3.97         4.56 o                         
  -9   0   3         17.82         16.59         4.05 o                         
  -8   0   3          0.84          3.71         3.05 o                         
  -7   0   3         76.44         73.24         3.49 o                         
  -6   0   3         48.40         64.49         7.92 o                         
  -5   0   3       1489.57       1507.37        29.22 o                         
  -4   0   3        941.66        789.43        24.16 o                         
  -3   0   3         62.35         68.95         6.81 o                         
  -2   0   3         52.81         49.70        10.44 o                         
  -1   0   3       5261.62       4721.52        43.96 o                         
   0   0   3        421.34        426.34        10.73 o                         
   1   0   3         57.79         51.40         5.80 o                         
   2   0   3        544.58        472.19        15.29 o                         
   3   0   3       1192.68       1120.13        25.98 o                         
   4   0   3         83.63         85.35         4.65 o                         
   5   0   3        532.21        476.82         9.85 o                         
   6   0   3       1034.94       1068.28        14.29 o                         
   7   0   3          7.18         11.38         3.74 o                         
   8   0   3       2222.18       2492.33        48.17 o                         
   9   0   3        162.03        171.62         6.77 o                         
  10   0   3          9.45         17.41         4.40 o                         
  11   0   3         59.36         67.96         7.56 o                         
  12   0   3         10.09         11.56         7.75 o                         
 -13   1   3          0.01         -3.54         3.54 o                         
 -12   1   3         46.27         46.85         5.54 o                         
 -11   1   3        178.31        168.55        15.21 o                         
 -10   1   3        122.62        112.79         9.88 o                         
  -9   1   3        109.48         93.81         4.71 o                         
  -8   1   3        153.86        181.16         7.66 o                         
  -7   1   3        597.04        544.95        24.95 o                         
  -6   1   3        496.52        509.28        10.77 o                         
  -5   1   3        645.04        707.37        19.58 o                         
  -4   1   3         56.37         48.72         8.32 o                         
  -3   1   3        690.01        667.98        22.59 o                         
  -1   1   3       6102.34       5892.74       118.73 o                         
   0   1   3       4386.80       4110.85        47.25 o                         
   1   1   3        619.57        543.51        20.57 o                         
   2   1   3       1889.12       1676.00        35.96 o                         
   3   1   3        896.36        811.36        23.34 o                         
   4   1   3       1091.06       1049.10        12.22 o                         
   5   1   3        569.49        547.07        11.55 o                         
   6   1   3         54.91         54.18         4.58 o                         
   7   1   3        153.02        159.12         6.25 o                         
   8   1   3        701.78        770.03        22.66 o                         
   9   1   3        299.88        324.65        32.66 o                         
  10   1   3         28.44         29.20         5.72 o                         
  11   1   3         29.15         24.49         6.57 o                         
 -12   2   3          0.01         -0.38         7.60 o                         
 -11   2   3         23.10         10.75         4.42 o                         
 -10   2   3         54.82         43.29         4.74 o                         
  -9   2   3         30.54         27.07         8.12 o                         
  -8   2   3        205.69        222.55        11.07 o                         
  -7   2   3         50.17         43.04         7.93 o                         
  -6   2   3         29.41         25.93        11.76 o                         
  -5   2   3        924.53        781.38        32.15 o                         
  -4   2   3        499.01        492.24        36.08 o                         
  -3   2   3        177.76        207.51        15.91 o                         
  -2   2   3       4038.73       4599.22        87.38 o                         
  -1   2   3       6666.57       6911.60        51.63 o                         
   0   2   3       5246.78       5789.58        71.92 o                         
   1   2   3        246.10        258.11        12.63 o                         
   2   2   3        297.37        266.87        13.78 o                         
   3   2   3        541.35        526.16        26.57 o                         
   4   2   3       1629.96       1585.16        15.65 o                         
   5   2   3         21.49         20.32         3.18 o                         
   6   2   3         17.86         18.61         3.73 o                         
   7   2   3        180.84        186.81         7.68 o                         
   8   2   3        252.69        246.92        13.50 o                         
   9   2   3         58.16         79.67         8.47 o                         
  10   2   3         11.60         17.37         6.74 o                         
  11   2   3         41.01         37.16         4.65 o                         
 -12   3   3         89.33         80.76        12.87 o                         
 -11   3   3         12.96          5.25         5.13 o                         
 -10   3   3        134.61        113.74         7.65 o                         
  -8   3   3        103.82        126.15        10.12 o                         
  -7   3   3        244.21        265.10        12.98 o                         
  -6   3   3        167.17        171.62        10.05 o                         
  -2   3   3        189.48        204.87        16.79 o                         
  -1   3   3       1998.11       2348.77        37.63 o                         
   0   3   3       1279.24       1342.02        30.61 o                         
   1   3   3        315.30        305.65        14.68 o                         
   2   3   3       2070.56       2158.88        48.07 o                         
   3   3   3        245.54        268.53        20.42 o                         
   4   3   3        229.86        253.37         8.41 o                         
   5   3   3        506.33        493.74        16.15 o                         
   6   3   3        137.68        137.80         6.87 o                         
   7   3   3         72.40         67.39         6.02 o                         
   8   3   3        383.07        366.50        11.43 o                         
   9   3   3         25.89         22.35         5.36 o                         
  10   3   3          7.17          9.19         8.33 o                         
  11   3   3         21.00         14.04         8.05 o                         
 -12   4   3         24.64         24.91         4.65 o                         
 -11   4   3         12.59         10.08         6.44 o                         
  -2   4   3        510.18        481.09         9.99 o                         
  -1   4   3       1170.19       1290.00        34.39 o                         
   0   4   3        567.45        689.94        55.90 o                         
   1   4   3         83.92         83.79         9.67 o                         
   2   4   3        475.05        462.13        26.34 o                         
   3   4   3        108.49        104.17         7.16 o                         
   4   4   3         72.07         84.40         9.14 o                         
   5   4   3        220.18        217.01         9.54 o                         
   6   4   3         49.30         43.50         6.38 o                         
   7   4   3         35.57         31.32         6.47 o                         
   8   4   3         36.36         22.57         6.98 o                         
  11   4   3         23.47         17.54         7.62 o                         
 -12   5   3         77.25         40.71         8.53 o                         
 -11   5   3        132.10        123.57        17.55 o                         
  -1   5   3       2196.65       2812.76        78.24 o                         
   0   5   3        223.97        268.46        23.42 o                         
   1   5   3        203.95        203.68        20.35 o                         
   2   5   3         81.70         66.25        13.06 o                         
   3   5   3        180.41        153.73        18.42 o                         
   7   5   3        201.94        146.46        14.39 o                         
  11   5   3          3.05         -0.84         5.49 o                         
 -11   6   3        116.19        106.33        15.66 o                         
 -10   6   3         14.00         -4.86         8.64 o                         
  -1   6   3        189.86        212.62        25.59 o                         
   0   6   3         70.64         67.93        13.92 o                         
   1   6   3        199.23        154.74        18.80 o                         
 -10   7   3         36.73         27.04         8.87 o                         
   6   7   3        105.93         87.85        11.01 o                         
  -3 -11   4         91.82         71.73         8.85 o                         
  -2 -11   4         10.31          8.54         3.49 o                         
  -1 -11   4         28.72         24.23         4.59 o                         
   0 -11   4         20.34         20.50         3.48 o                         
   1 -11   4         52.88         46.14         4.15 o                         
  -6 -10   4         54.77         64.68         4.71 o                         
  -5 -10   4         26.03         30.79         3.23 o                         
  -4 -10   4         31.34         41.41         4.66 o                         
  -3 -10   4         43.77         39.93         4.13 o                         
  -2 -10   4         11.03         15.39         5.99 o                         
  -1 -10   4         13.17         17.66         5.27 o                         
   0 -10   4         30.33         25.68         3.50 o                         
   1 -10   4         87.20         86.09         3.98 o                         
   2 -10   4         98.84        110.23         4.52 o                         
   3 -10   4         88.99         92.31         4.84 o                         
   4 -10   4         25.78         22.63         2.97 o                         
   5 -10   4          5.09          0.18         3.56 o                         
  -8  -9   4         10.02         14.95         2.73 o                         
  -7  -9   4         90.54        111.81         5.63 o                         
  -6  -9   4        109.58        142.96         7.06 o                         
  -5  -9   4        233.56        251.20        29.08 o                         
  -4  -9   4        116.66        110.50         7.16 o                         
  -3  -9   4        166.92        172.06         6.48 o                         
  -2  -9   4         49.32         48.16         3.62 o                         
  -1  -9   4         76.40         80.81         4.11 o                         
   0  -9   4         50.32         51.01         3.55 o                         
   1  -9   4         53.07         54.56         3.50 o                         
   2  -9   4        310.13        338.36         7.24 o                         
   3  -9   4         88.37         88.30         5.71 o                         
   4  -9   4         38.51         42.77         4.10 o                         
   5  -9   4          1.15          6.02         2.95 o                         
   6  -9   4         65.56         67.10         6.57 o                         
 -10  -8   4         12.49         18.27         4.51 o                         
  -9  -8   4         68.43         76.71         6.30 o                         
  -8  -8   4         74.11         83.31         5.81 o                         
  -7  -8   4         37.41         46.00         7.87 o                         
  -6  -8   4        227.60        249.92        26.29 o                         
  -5  -8   4        152.59        157.50        10.22 o                         
  -4  -8   4         74.73         67.93         4.92 o                         
  -3  -8   4          1.12          1.35         2.74 o                         
  -2  -8   4        311.95        324.34         8.41 o                         
  -1  -8   4          8.45         11.50         2.26 o                         
   0  -8   4        241.35        249.22         7.20 o                         
   1  -8   4         40.36         41.25         3.37 o                         
   2  -8   4        103.60        116.74         4.65 o                         
   3  -8   4         69.84         70.15         3.64 o                         
   4  -8   4         47.65         41.44         3.41 o                         
   5  -8   4         53.91         50.52         4.21 o                         
   6  -8   4         76.26         78.66         5.02 o                         
   7  -8   4         42.80         34.51         3.65 o                         
   8  -8   4         13.47          5.83         5.29 o                         
 -10  -7   4         15.83         28.81         8.28 o                         
  -9  -7   4          2.04         19.85         3.64 o                         
  -8  -7   4         43.43         58.78         5.14 o                         
  -7  -7   4        210.63        239.58        19.56 o                         
  -6  -7   4        118.98        160.77        13.86 o                         
  -5  -7   4        100.74        105.62         4.83 o                         
  -4  -7   4         19.57         20.12         2.88 o                         
  -3  -7   4         81.33         78.88         3.16 o                         
  -2  -7   4        198.34        223.23         4.92 o                         
  -1  -7   4         69.53         68.95         2.98 o                         
   0  -7   4         86.69         76.81         3.16 o                         
   1  -7   4        181.83        175.59         4.60 o                         
   2  -7   4         44.84         48.01         3.36 o                         
   3  -7   4         49.37         56.07         3.48 o                         
   4  -7   4        395.34        392.82         7.75 o                         
   5  -7   4        146.78        146.86         5.66 o                         
   6  -7   4          7.81          9.18         3.22 o                         
   7  -7   4          5.45          8.72         3.06 o                         
   8  -7   4         13.75         13.59         3.51 o                         
   9  -7   4          7.72          0.56         2.86 o                         
 -11  -6   4         34.20         35.28         4.32 o                         
 -10  -6   4        259.51        288.19         9.77 o                         
  -9  -6   4         20.33         66.39        11.98 o                         
  -8  -6   4         70.43         80.16         6.46 o                         
  -7  -6   4        645.33        642.11        23.96 o                         
  -6  -6   4        403.42        441.62         8.93 o                         
  -5  -6   4        147.74        135.96         4.13 o                         
  -4  -6   4        224.64        203.51         4.53 o                         
  -3  -6   4        104.38        106.69         3.43 o                         
  -2  -6   4         13.34         13.43         1.93 o                         
  -1  -6   4         35.36         36.60         2.54 o                         
   0  -6   4          9.35          6.92         2.07 o                         
   1  -6   4        360.82        342.13         7.50 o                         
   2  -6   4         99.82         98.59         3.90 o                         
   3  -6   4         85.68         90.16         3.93 o                         
   4  -6   4        272.26        287.11         7.41 o                         
   5  -6   4         77.99         79.97         5.03 o                         
   6  -6   4         24.92         23.62         3.55 o                         
   7  -6   4         66.70         60.70         4.08 o                         
   8  -6   4        104.03         83.91         7.20 o                         
   9  -6   4         24.51         16.20         3.18 o                         
  10  -6   4          8.10         10.56         3.26 o                         
 -12  -5   4         25.74         28.39         5.38 o                         
 -11  -5   4         11.76         20.59         5.85 o                         
 -10  -5   4        206.10        291.61        15.50 o                         
  -9  -5   4         89.22         99.15         5.04 o                         
  -8  -5   4        272.49        264.77        14.98 o                         
  -7  -5   4        730.91        767.86        15.41 o                         
  -6  -5   4         90.97         89.47         3.67 o                         
  -5  -5   4         22.77         22.03         2.42 o                         
  -4  -5   4         65.78         63.07         2.70 o                         
  -3  -5   4        140.78        121.75         3.36 o                         
  -2  -5   4        173.40        169.13         3.62 o                         
  -1  -5   4        370.62        386.04         5.15 o                         
   0  -5   4         21.31         17.05         2.33 o                         
   1  -5   4        236.14        216.75         4.31 o                         
   2  -5   4        565.29        570.65         9.85 o                         
   3  -5   4        991.11       1003.75        14.14 o                         
   4  -5   4        370.11        374.94         8.30 o                         
   5  -5   4          6.52          7.27         2.71 o                         
   6  -5   4         59.63         58.78         3.51 o                         
   7  -5   4        101.37        106.36         5.66 o                         
   8  -5   4         42.58         30.61         3.04 o                         
   9  -5   4          6.00          7.16         2.84 o                         
  10  -5   4         12.70         12.30         2.69 o                         
 -13  -4   4          4.07          4.91         5.08 o                         
 -12  -4   4          4.53          4.84         3.18 o                         
 -11  -4   4         71.00         73.44         4.81 o                         
 -10  -4   4         74.71         88.31         4.67 o                         
  -9  -4   4         83.18         90.19         6.33 o                         
  -8  -4   4         17.32         36.33         3.62 o                         
  -7  -4   4        102.78        113.73         4.54 o                         
  -6  -4   4         45.77         47.90         3.04 o                         
  -5  -4   4         17.76         17.77         2.25 o                         
  -4  -4   4        317.86        275.56         5.83 o                         
  -3  -4   4        377.18        365.41         5.86 o                         
  -2  -4   4        864.34        937.05         8.55 o                         
  -1  -4   4         69.75         64.42         3.01 o                         
   0  -4   4        365.02        340.09         9.91 o                         
   1  -4   4        576.45        556.15         7.21 o                         
   2  -4   4        112.47        108.74         3.47 o                         
   3  -4   4        886.24        931.01        13.73 o                         
   4  -4   4        179.14        186.43         4.29 o                         
   5  -4   4        110.63        118.60         4.30 o                         
   6  -4   4         17.33         10.42         2.98 o                         
   7  -4   4         83.38         83.21         4.16 o                         
   8  -4   4         72.37         80.18         5.25 o                         
   9  -4   4          9.18          7.20         3.31 o                         
  10  -4   4          8.66          5.37         2.92 o                         
  11  -4   4          2.57          2.59         2.54 o                         
 -13  -3   4         26.24         24.18         3.71 o                         
 -12  -3   4          6.03         14.28         4.90 o                         
 -11  -3   4          0.73          2.13         3.86 o                         
 -10  -3   4         51.56         58.71         7.59 o                         
  -9  -3   4         51.00         70.01         4.60 o                         
  -8  -3   4         37.06         56.91         4.33 o                         
  -7  -3   4        127.69        146.61         6.90 o                         
  -6  -3   4        165.81        160.98         3.89 o                         
  -5  -3   4        481.02        469.24        11.52 o                         
  -4  -3   4         34.81         32.56         2.36 o                         
  -3  -3   4        534.80        497.13        10.51 o                         
  -1  -3   4        991.97       1042.46        31.02 o                         
   0  -3   4        468.52        437.16        21.52 o                         
   1  -3   4        236.33        232.47        14.65 o                         
   2  -3   4        316.54        300.52         5.06 o                         
   3  -3   4       1384.41       1436.35         9.82 o                         
   4  -3   4        268.11        259.43         4.53 o                         
   5  -3   4        128.53        118.67         3.98 o                         
   6  -3   4        139.88        151.13         4.63 o                         
   7  -3   4        314.76        323.22        10.02 o                         
   8  -3   4        306.65        339.46        12.68 o                         
   9  -3   4        159.11        173.86         9.66 o                         
  10  -3   4         47.26         56.15         5.04 o                         
  11  -3   4         20.56         21.61         3.00 o                         
 -13  -2   4          1.57          5.74         3.24 o                         
 -12  -2   4         17.43         24.88         4.74 o                         
 -11  -2   4         46.91         48.71         7.62 o                         
 -10  -2   4         62.18         63.42         6.07 o                         
  -9  -2   4        125.82        143.50         5.77 o                         
  -8  -2   4         41.41         68.10         4.17 o                         
  -7  -2   4        341.12        337.33         6.42 o                         
  -6  -2   4        114.19        102.16         3.55 o                         
  -5  -2   4        882.14        854.00        10.40 o                         
  -4  -2   4        782.48        745.67        45.47 o                         
  -2  -2   4       2249.36       1528.78        20.04 o                         
  -1  -2   4       3628.44       3726.22        49.09 o                         
   0  -2   4       1370.01       1512.05        38.37 o                         
   1  -2   4       1209.26       1192.03        61.33 o                         
   2  -2   4        692.73        683.11        41.56 o                         
   3  -2   4        622.92        627.40        11.57 o                         
   4  -2   4         25.88         29.56         2.71 o                         
   5  -2   4        786.67        741.42        10.21 o                         
   6  -2   4         41.57         43.71         3.69 o                         
   7  -2   4         20.93         25.12         3.55 o                         
   8  -2   4        472.55        547.64        23.33 o                         
   9  -2   4         99.68        116.84         7.08 o                         
  10  -2   4          3.00          5.77         4.22 o                         
  11  -2   4          2.75          6.59         3.09 o                         
 -13  -1   4          3.96          9.71         5.76 o                         
 -12  -1   4         99.14         93.22        18.27 o                         
 -11  -1   4        158.65        121.00        19.86 o                         
 -10  -1   4        158.49        159.52        14.63 o                         
  -9  -1   4          9.56         16.58         3.95 o                         
  -8  -1   4        690.77        689.39        18.84 o                         
  -7  -1   4         53.36         80.05         4.20 o                         
  -6  -1   4         52.29         45.94         3.06 o                         
  -5  -1   4        380.14        367.38         6.87 o                         
  -4  -1   4         45.55         54.27         6.73 o                         
  -3  -1   4       1073.62       1026.38        19.27 o                         
  -2  -1   4       1228.83       1293.80        20.80 o                         
  -1  -1   4        130.63        106.08         9.07 o                         
   0  -1   4        126.07        108.41         8.21 o                         
   1  -1   4       1130.08       1082.32        32.97 o                         
   2  -1   4        650.58        575.32        18.93 o                         
   3  -1   4        562.97        535.00        11.63 o                         
   4  -1   4        288.72        276.50         6.04 o                         
   5  -1   4        222.71        210.90         5.62 o                         
   6  -1   4        433.37        412.06        12.25 o                         
   7  -1   4        197.60        186.16         7.73 o                         
   8  -1   4        147.27        162.57         9.21 o                         
   9  -1   4         24.10         29.55         5.02 o                         
  10  -1   4         61.04         74.31         5.77 o                         
  11  -1   4         10.90         18.81         5.61 o                         
 -13   0   4         59.76         44.40         6.12 o                         
 -12   0   4          1.95          4.13         4.33 o                         
 -11   0   4        432.50        378.15        14.15 o                         
 -10   0   4          0.01         35.20         5.97 o                         
  -9   0   4         10.37         19.75         3.83 o                         
  -8   0   4        100.36        100.21         4.47 o                         
  -7   0   4          0.05          1.87         2.65 o                         
  -6   0   4         16.87         13.49         2.45 o                         
  -5   0   4       3622.60       3412.96        30.34 o                         
  -4   0   4         43.64         40.13        11.56 o                         
  -3   0   4        184.59        152.69        16.59 o                         
  -2   0   4       8387.16       7268.24        53.13 o                         
  -1   0   4        928.58        785.82        25.72 o                         
   0   0   4         15.99          8.73         4.65 o                         
   1   0   4       2411.12       2032.55        41.49 o                         
   2   0   4         37.48         37.93         6.57 o                         
   3   0   4        516.63        440.80        26.91 o                         
   4   0   4         15.87         10.95         2.94 o                         
   5   0   4       1806.65       1717.75        28.33 o                         
   6   0   4         88.25         84.33         6.41 o                         
   7   0   4       1410.25       1528.22        24.96 o                         
   8   0   4       3280.73       3796.03        58.09 o                         
   9   0   4         14.67         12.50         3.77 o                         
  10   0   4         20.15         18.50         4.65 o                         
  11   0   4          0.04          2.62         4.83 o                         
 -13   1   4          3.99          9.55         3.72 o                         
 -12   1   4         98.83         82.14        14.05 o                         
 -11   1   4        159.49        135.04        15.69 o                         
 -10   1   4        160.71        168.95        10.95 o                         
  -9   1   4          8.76         18.06         4.74 o                         
  -8   1   4        691.39        722.91        10.96 o                         
  -7   1   4         53.96         91.58         8.24 o                         
  -6   1   4         54.05         46.13         4.13 o                         
  -5   1   4        378.51        399.30        29.46 o                         
  -4   1   4         45.44         53.40        10.05 o                         
  -3   1   4       1074.72       1063.37        41.60 o                         
  -2   1   4       1224.46       1066.83        43.14 o                         
  -1   1   4        130.33        103.18         7.24 o                         
   0   1   4        124.93         93.36         9.98 o                         
   1   1   4       1130.79        993.36        21.65 o                         
   2   1   4        648.37        577.25        18.70 o                         
   3   1   4        564.08        530.59        29.68 o                         
   4   1   4        290.35        276.19         6.52 o                         
   5   1   4        221.58        209.45         9.49 o                         
   6   1   4        433.99        423.18        18.76 o                         
   7   1   4        197.45        196.26         8.29 o                         
   8   1   4        146.64        164.09         8.56 o                         
   9   1   4         24.02         30.01         5.76 o                         
  10   1   4         61.38         58.37        10.32 o                         
  11   1   4         11.06          8.32         8.25 o                         
 -13   2   4          1.58         -0.49         8.20 o                         
 -12   2   4         17.43         20.49        10.17 o                         
 -11   2   4         47.42         48.47         6.28 o                         
 -10   2   4         62.55         67.89         6.49 o                         
  -9   2   4        126.98        155.68         8.43 o                         
  -8   2   4         42.33         78.33         9.57 o                         
  -7   2   4        341.43        355.38        15.22 o                         
  -6   2   4        115.80        101.83         8.15 o                         
  -4   2   4        781.86        764.42        46.83 o                         
  -3   2   4        626.92        697.35        39.83 o                         
  -2   2   4       2254.97       2492.62        68.71 o                         
  -1   2   4       3636.01       3773.89        50.10 o                         
   0   2   4       1367.80       1431.85        37.83 o                         
   1   2   4       1210.39       1171.01        33.63 o                         
   2   2   4        694.81        647.36        21.19 o                         
   3   2   4        621.39        623.52        16.21 o                         
   4   2   4         25.87         26.76         3.53 o                         
   5   2   4        787.73        741.51        15.71 o                         
   6   2   4         40.65         46.52         4.73 o                         
   7   2   4         20.79         24.44         4.84 o                         
   8   2   4        473.70        517.29        26.11 o                         
   9   2   4         99.41        116.70         9.40 o                         
  10   2   4          2.95          7.53         4.51 o                         
  11   2   4          2.54         -1.65         3.21 o                         
 -12   3   4          6.04          2.26         4.42 o                         
 -11   3   4          0.70         -0.19         5.31 o                         
 -10   3   4         51.69         51.20         5.34 o                         
  -9   3   4         50.22         77.95         9.58 o                         
  -8   3   4         37.13         66.87         8.99 o                         
  -7   3   4        128.58        160.18        10.64 o                         
  -6   3   4        166.37        165.38         9.51 o                         
  -2   3   4        667.50        593.70        44.69 o                         
  -1   3   4        989.39       1015.14        47.45 o                         
   0   3   4        462.21        400.43        22.12 o                         
   1   3   4        236.18        204.49        24.57 o                         
   2   3   4        315.94        293.98        21.59 o                         
   3   3   4       1381.30       1476.11        63.48 o                         
   4   3   4        267.26        265.85         7.56 o                         
   5   3   4        129.42        113.58         7.18 o                         
   6   3   4        139.08        149.06         6.70 o                         
   7   3   4        314.80        297.60         9.40 o                         
   8   3   4        305.22        313.92        11.83 o                         
   9   3   4        159.68        143.15        12.02 o                         
  10   3   4         48.19         35.94         9.04 o                         
  11   3   4         20.24         13.20         6.91 o                         
 -12   4   4          4.68          1.11         6.55 o                         
 -11   4   4         70.17         65.61         8.12 o                         
 -10   4   4         74.94         65.66         9.42 o                         
  -1   4   4         70.62         63.92         7.48 o                         
   0   4   4        366.85        352.67        30.46 o                         
   2   4   4        112.86        116.61         7.67 o                         
   3   4   4        887.03        982.11        49.17 o                         
   4   4   4        179.08        183.34        31.16 o                         
   5   4   4        109.81        113.77         7.96 o                         
   6   4   4         17.29         15.11         6.14 o                         
   7   4   4         83.21         82.04         8.84 o                         
   8   4   4         72.56         56.72         7.74 o                         
  11   4   4          2.47          2.26         5.67 o                         
 -12   5   4         25.50         21.59         6.23 o                         
 -11   5   4         11.97         13.66         5.87 o                         
 -10   5   4        206.23        197.67        17.16 o                         
  -1   5   4        369.54        449.46        32.67 o                         
   2   5   4        561.31        566.36        35.33 o                         
   3   5   4        986.66        926.46        82.56 o                         
   4   5   4        368.17        383.33        17.47 o                         
   6   5   4         59.08         39.82         9.79 o                         
   7   5   4        101.63         79.74        11.90 o                         
   8   5   4         41.89         20.51         8.55 o                         
 -11   6   4         33.52         44.08        10.54 o                         
  -2   6   4         13.54         29.11        13.87 o                         
  -1   6   4         35.99         34.11        12.91 o                         
   0   6   4          9.11         -7.42         9.63 o                         
   1   6   4        362.63        296.27        27.70 o                         
   6   6   4         25.24         24.92         9.08 o                         
   7   6   4         66.35         43.85         9.92 o                         
 -11   7   4          6.11          7.50         4.33 o                         
 -10   7   4         16.14         29.75         5.12 o                         
  -9   7   4          1.99         11.24         7.74 o                         
   6   7   4          7.86          3.65         7.01 o                         
 -10   8   4         12.42          8.59         3.43 o                         
  -9   8   4         68.64         67.94         7.68 o                         
  -8   9   4          9.99         13.05         5.09 o                         
  -3 -11   5         11.81          7.86         4.38 o                         
  -2 -11   5         80.69         66.93        11.19 o                         
  -1 -11   5          7.62          1.15         2.96 o                         
   0 -11   5          7.65          2.92         3.57 o                         
   1 -11   5         29.17         26.54         4.94 o                         
  -6 -10   5        110.68        108.61         5.23 o                         
  -5 -10   5         67.64         83.72         4.56 o                         
  -4 -10   5          2.22          5.69         2.55 o                         
  -3 -10   5         91.46         84.10         6.91 o                         
  -2 -10   5         66.48         52.70         4.96 o                         
  -1 -10   5          8.49         11.20         3.90 o                         
   0 -10   5          9.79          8.85         2.85 o                         
   1 -10   5         23.56         32.09         3.59 o                         
   2 -10   5         78.58         83.10         6.29 o                         
   3 -10   5         82.04         72.46         4.69 o                         
   4 -10   5          4.29          5.12         2.62 o                         
  -8  -9   5         19.42         15.63         3.10 o                         
  -7  -9   5         70.23         69.70         4.76 o                         
  -6  -9   5         94.46        108.76         6.24 o                         
  -5  -9   5        147.43        153.42        14.14 o                         
  -4  -9   5         37.46         41.65         4.55 o                         
  -3  -9   5        100.31         88.80         5.21 o                         
  -2  -9   5         68.94         70.45         4.73 o                         
  -1  -9   5          6.44          9.58         2.88 o                         
   0  -9   5         62.19         58.50         3.92 o                         
   1  -9   5         44.06         43.23         3.31 o                         
   2  -9   5        151.04        174.88         5.37 o                         
   3  -9   5        192.04        199.33         6.51 o                         
   4  -9   5         10.95         20.25         3.41 o                         
   5  -9   5         10.91         13.13         2.84 o                         
   6  -9   5          8.13          4.55         2.91 o                         
 -10  -8   5          6.66         11.94         4.09 o                         
  -9  -8   5         24.50         32.56         3.77 o                         
  -8  -8   5         19.07         22.84         3.15 o                         
  -7  -8   5        138.53        141.09        10.87 o                         
  -6  -8   5        107.68        116.08        12.08 o                         
  -5  -8   5         91.04         81.31         5.13 o                         
  -4  -8   5        247.70        265.94        10.16 o                         
  -3  -8   5         54.04         53.04         3.79 o                         
  -2  -8   5        201.00        208.30         5.81 o                         
  -1  -8   5        151.39        138.82         6.70 o                         
   0  -8   5         36.54         35.03         3.52 o                         
   1  -8   5         57.06         56.28         3.78 o                         
   2  -8   5        100.78        102.22         4.51 o                         
   3  -8   5         17.11         22.57         3.08 o                         
   4  -8   5         22.65         25.96         3.10 o                         
   5  -8   5         46.91         48.72         3.43 o                         
   6  -8   5          1.14          0.00         2.48 o                         
   7  -8   5         65.54         58.10         3.62 o                         
 -10  -7   5         27.57         43.41         6.90 o                         
  -9  -7   5         22.65         28.08         3.64 o                         
  -8  -7   5        138.38        142.89         8.84 o                         
  -7  -7   5         51.26         49.44         6.19 o                         
  -6  -7   5         69.87         75.42         5.97 o                         
  -5  -7   5        263.83        247.68         6.32 o                         
  -4  -7   5         39.22         36.11         3.23 o                         
  -3  -7   5        435.79        441.63         6.68 o                         
  -2  -7   5         96.86        107.01         4.35 o                         
  -1  -7   5         33.56         33.89         3.04 o                         
   0  -7   5         24.73         25.94         2.80 o                         
   1  -7   5        313.97        317.78         5.93 o                         
   2  -7   5        116.34        123.23         4.29 o                         
   3  -7   5        921.96        975.44        12.71 o                         
   4  -7   5        187.03        207.56         6.16 o                         
   5  -7   5         29.90         30.62         3.90 o                         
   6  -7   5         85.88         98.58         4.93 o                         
   7  -7   5         76.61         68.06         5.09 o                         
   8  -7   5         81.58         57.70         5.62 o                         
 -11  -6   5         37.16         47.64         7.91 o                         
 -10  -6   5         93.50        151.62        14.36 o                         
  -9  -6   5        148.64        173.19         9.36 o                         
  -8  -6   5        173.62        181.63        13.63 o                         
  -7  -6   5          4.33         11.11         5.01 o                         
  -6  -6   5        475.22        478.65        10.61 o                         
  -5  -6   5         22.33         22.29         2.84 o                         
  -4  -6   5        194.29        192.95         5.19 o                         
  -3  -6   5         61.03         59.21         3.23 o                         
  -2  -6   5        175.26        178.93         4.51 o                         
  -1  -6   5         37.11         33.48         2.89 o                         
   0  -6   5          6.14          3.43         2.22 o                         
   1  -6   5        182.19        171.14         5.01 o                         
   2  -6   5        217.99        193.84         4.98 o                         
   3  -6   5        489.78        484.30         8.18 o                         
   4  -6   5        184.23        198.49         5.67 o                         
   5  -6   5         16.60         17.01         3.85 o                         
   6  -6   5         93.97        102.52         5.35 o                         
   7  -6   5        110.50        102.41         5.56 o                         
   8  -6   5         47.31         43.55         4.51 o                         
   9  -6   5          3.55          5.64         2.93 o                         
 -12  -5   5         50.22         47.32         4.95 o                         
 -11  -5   5         19.14         33.42         7.99 o                         
 -10  -5   5        185.88        285.33        12.17 o                         
  -9  -5   5         43.15         60.18         5.21 o                         
  -8  -5   5         52.64         78.21         4.48 o                         
  -7  -5   5        792.34        822.18        11.41 o                         
  -6  -5   5          6.35          7.93         2.78 o                         
  -5  -5   5        155.81        134.30         5.35 o                         
  -4  -5   5         68.42         67.28         3.34 o                         
  -3  -5   5        423.34        395.78         5.88 o                         
  -2  -5   5       1742.37       1763.82        23.84 o                         
  -1  -5   5       1325.62       1335.11        18.45 o                         
   0  -5   5        121.36        115.30         4.07 o                         
   1  -5   5        341.79        316.86         5.73 o                         
   2  -5   5         70.72         72.38         3.15 o                         
   3  -5   5        296.53        299.38         6.34 o                         
   4  -5   5         71.55         65.74         3.78 o                         
   5  -5   5         14.62         15.66         3.08 o                         
   6  -5   5         93.59        103.80         4.36 o                         
   7  -5   5         69.27         60.84         3.61 o                         
   8  -5   5          1.73          2.42         3.08 o                         
   9  -5   5         73.41         66.37         4.44 o                         
  10  -5   5         24.71         19.20         3.80 o                         
 -13  -4   5          1.89         -0.04         5.28 o                         
 -12  -4   5         43.08         60.49         7.54 o                         
 -11  -4   5         28.40         43.61         5.49 o                         
 -10  -4   5         83.26        110.49         5.37 o                         
  -9  -4   5         37.29         54.40         4.05 o                         
  -8  -4   5        166.71        161.84         5.46 o                         
  -7  -4   5          8.05         11.80         3.08 o                         
  -6  -4   5         63.03         49.00         3.17 o                         
  -5  -4   5        259.56        241.36         4.76 o                         
  -4  -4   5          6.81          9.96         1.87 o                         
  -3  -4   5        434.13        438.43         7.78 o                         
  -2  -4   5       2480.43       2442.77        15.24 o                         
  -1  -4   5       1506.67       1412.44        17.60 o                         
   0  -4   5          5.19          5.74         2.08 o                         
   1  -4   5        273.16        233.36         5.99 o                         
   2  -4   5        365.35        349.59         5.21 o                         
   3  -4   5        179.97        168.39         3.81 o                         
   4  -4   5         44.30         46.30         3.01 o                         
   5  -4   5         26.78         35.79         3.43 o                         
   6  -4   5         16.75         15.54         3.07 o                         
   7  -4   5         98.02         95.34         4.76 o                         
   8  -4   5        203.46        217.07        13.28 o                         
   9  -4   5         29.01         30.42         3.44 o                         
  10  -4   5          4.73          3.29         3.15 o                         
 -13  -3   5         27.08         24.95         3.74 o                         
 -12  -3   5         33.68         30.79         8.27 o                         
 -11  -3   5          0.03          9.58         3.62 o                         
 -10  -3   5         50.42         61.44         7.66 o                         
  -9  -3   5         20.74         24.04         4.01 o                         
  -8  -3   5        229.99        236.82         7.41 o                         
  -7  -3   5        151.76        135.49         5.30 o                         
  -6  -3   5        324.71        302.71         9.42 o                         
  -5  -3   5          8.94         14.02         2.19 o                         
  -4  -3   5        318.94        294.38         8.22 o                         
  -3  -3   5       2257.54       2203.32        40.43 o                         
  -2  -3   5       1310.14       1044.06        22.92 o                         
  -1  -3   5        536.48        555.65        24.73 o                         
   0  -3   5        120.50        126.06         4.78 o                         
   1  -3   5        118.56        120.41         4.35 o                         
   2  -3   5        589.30        575.20        10.19 o                         
   3  -3   5        849.15        855.15        12.20 o                         
   4  -3   5        181.57        170.76         3.93 o                         
   5  -3   5        150.07        143.54         4.48 o                         
   6  -3   5          0.26          1.05         3.04 o                         
   7  -3   5        217.27        231.08         6.99 o                         
   8  -3   5        107.14        106.54         5.53 o                         
   9  -3   5         72.72         89.08         6.35 o                         
  10  -3   5         13.23         12.73         3.60 o                         
  11  -3   5         11.12          9.64         4.05 o                         
 -13  -2   5         37.53         44.89         7.65 o                         
 -12  -2   5         82.66        115.96        19.63 o                         
 -11  -2   5         75.41        100.35         8.35 o                         
 -10  -2   5         47.81         52.00         4.84 o                         
  -9  -2   5         70.43         84.27         5.72 o                         
  -8  -2   5         44.46         39.39         3.21 o                         
  -7  -2   5        128.54        109.02         4.06 o                         
  -6  -2   5       1132.89       1097.46         9.71 o                         
  -5  -2   5        313.03        306.51         4.90 o                         
  -4  -2   5        205.97        181.90         6.78 o                         
  -2  -2   5        789.05        771.39        19.65 o                         
  -1  -2   5        409.16        427.43        19.74 o                         
   0  -2   5        126.85        123.43        14.32 o                         
   1  -2   5        235.17        221.97        17.85 o                         
   2  -2   5       2047.43       2094.55        22.50 o                         
   3  -2   5        800.58        804.53        12.94 o                         
   4  -2   5        190.10        190.44         4.95 o                         
   5  -2   5         69.78         65.44         3.80 o                         
   6  -2   5         37.39         40.74         3.74 o                         
   7  -2   5         73.68         85.78         5.25 o                         
   8  -2   5         76.04         87.13         6.71 o                         
   9  -2   5         32.46         39.07         5.93 o                         
  10  -2   5         31.57         37.21         4.57 o                         
  11  -2   5         14.82         10.81         4.82 o                         
 -13  -1   5          9.18         22.42         5.16 o                         
 -12  -1   5         55.80         93.50        21.11 o                         
 -11  -1   5         41.02         78.87         8.91 o                         
 -10  -1   5          6.41         36.48         8.59 o                         
  -9  -1   5         36.49         32.58         3.73 o                         
  -8  -1   5         88.53        115.33         7.51 o                         
  -7  -1   5         19.20         14.59         2.45 o                         
  -6  -1   5        995.76        923.67        14.99 o                         
  -5  -1   5        205.50        209.37         4.57 o                         
  -4  -1   5        712.58        683.17        22.29 o                         
  -3  -1   5       3902.32       3777.75        34.35 o                         
  -2  -1   5        240.40        197.99        11.58 o                         
  -1  -1   5        153.11        108.33        10.95 o                         
   0  -1   5        428.69        386.56        15.00 o                         
   1  -1   5        228.83        191.97        11.91 o                         
   2  -1   5       1641.93       1511.67        47.57 o                         
   3  -1   5       2570.32       2490.50        36.20 o                         
   4  -1   5         97.29         98.46         4.37 o                         
   5  -1   5         67.04         64.66         3.94 o                         
   6  -1   5        249.96        234.66         6.74 o                         
   7  -1   5       1413.27       1608.45        32.86 o                         
   8  -1   5        170.92        193.45         8.19 o                         
   9  -1   5         95.13        109.75         6.48 o                         
  10  -1   5         32.67         39.18         4.53 o                         
  11  -1   5         36.60         26.13         4.97 o                         
 -13   0   5          5.52         15.38         9.03 o                         
 -12   0   5         11.85         24.45         4.56 o                         
 -11   0   5         51.15        153.03         9.90 o                         
 -10   0   5        316.60        263.94        23.78 o                         
  -9   0   5         81.06         71.93         4.81 o                         
  -8   0   5         24.67         23.13         3.58 o                         
  -7   0   5        170.42        158.87         5.57 o                         
  -6   0   5        290.18        266.53         5.41 o                         
  -5   0   5          0.93          0.88         2.18 o                         
  -4   0   5         53.80         48.09         8.56 o                         
  -3   0   5        402.76        323.15        15.93 o                         
  -2   0   5        269.19        212.00        14.22 o                         
  -1   0   5        222.93        226.03        10.78 o                         
   0   0   5       2993.04       2605.61        34.22 o                         
   1   0   5        134.41         97.91        12.33 o                         
   2   0   5       1227.03       1004.53        26.77 o                         
   3   0   5       1155.93       1110.15        20.81 o                         
   4   0   5         12.54          8.90         2.57 o                         
   5   0   5         37.97         48.42         3.99 o                         
   6   0   5        119.02        113.66         5.91 o                         
   7   0   5        127.72        125.36         6.51 o                         
   8   0   5         16.75         24.24         4.73 o                         
   9   0   5         24.71         36.16         4.96 o                         
  10   0   5         20.55         24.11         5.10 o                         
  11   0   5         28.22         34.75         5.31 o                         
 -13   1   5          9.26         18.90        10.70 o                         
 -12   1   5         55.96         78.08        12.63 o                         
 -11   1   5         41.10         70.16        14.77 o                         
 -10   1   5          6.41         53.24         5.73 o                         
  -9   1   5         36.57         29.84         5.49 o                         
  -8   1   5         88.36        104.64         8.15 o                         
  -7   1   5         19.28         17.57         3.04 o                         
  -6   1   5        999.54        942.93        26.45 o                         
  -5   1   5        206.28        211.59        10.92 o                         
  -4   1   5        711.57        665.86        27.24 o                         
  -2   1   5        239.43        208.25        13.66 o                         
  -1   1   5        155.10        118.60         8.62 o                         
   0   1   5        429.73        366.22        14.29 o                         
   1   1   5        227.50        185.52        11.29 o                         
   2   1   5       1636.62       1474.48        45.60 o                         
   3   1   5       2568.43       2468.60        38.69 o                         
   4   1   5         95.27         93.23         4.62 o                         
   5   1   5         65.75         59.78         5.33 o                         
   6   1   5        253.44        256.45        14.55 o                         
   7   1   5       1417.74       1632.32        22.03 o                         
   8   1   5        171.29        186.43        11.73 o                         
   9   1   5         95.12        111.40        11.93 o                         
  10   1   5         32.61         25.52         4.35 o                         
  11   1   5         36.60         32.18         8.56 o                         
 -13   2   5         37.99         29.25         9.63 o                         
 -12   2   5         82.51        116.33        18.94 o                         
 -11   2   5         75.26         84.07        11.76 o                         
 -10   2   5         48.82         54.83         6.19 o                         
  -9   2   5         71.58         94.97         6.23 o                         
  -8   2   5         44.90         38.07         7.35 o                         
  -7   2   5        130.33        126.52        10.12 o                         
  -6   2   5       1135.84       1078.76        23.62 o                         
  -3   2   5        107.91        108.41        14.53 o                         
  -2   2   5        788.94        731.87        25.69 o                         
  -1   2   5        407.60        384.77        18.15 o                         
   0   2   5        127.11        102.60         9.06 o                         
   1   2   5        236.10        208.51        12.75 o                         
   2   2   5       2046.50       2067.17        62.99 o                         
   3   2   5        800.77        827.99        21.69 o                         
   4   2   5        190.30        197.34        13.51 o                         
   5   2   5         69.30         62.75         4.70 o                         
   6   2   5         36.88         38.96         5.11 o                         
   7   2   5         73.78         79.23         6.50 o                         
   8   2   5         75.31         79.16         8.35 o                         
   9   2   5         32.14         31.20         5.70 o                         
  10   2   5         31.61         30.16         5.18 o                         
  11   2   5         14.25          8.37         6.07 o                         
 -13   3   5         27.38         25.38         8.50 o                         
 -12   3   5         33.72         18.74        12.57 o                         
 -11   3   5          0.02          7.78         5.79 o                         
 -10   3   5         50.12         52.20         5.39 o                         
  -9   3   5         20.64         35.92         6.67 o                         
  -8   3   5        231.29        240.00        13.24 o                         
  -7   3   5        152.24        143.37         9.95 o                         
  -6   3   5        327.08        301.76        12.70 o                         
  -2   3   5       1313.75        975.42        19.71 o                         
  -1   3   5        539.98        517.66        66.34 o                         
   0   3   5        121.09        114.97        19.81 o                         
   1   3   5        119.02        115.32        15.05 o                         
   2   3   5        587.17        604.54        34.56 o                         
   3   3   5        848.47        849.86        37.26 o                         
   4   3   5        181.91        175.02         6.74 o                         
   5   3   5        148.09        136.21         6.00 o                         
   6   3   5          0.31          3.55         3.91 o                         
   7   3   5        217.79        218.88         8.38 o                         
   8   3   5        105.57         96.95         7.18 o                         
   9   3   5         73.60         69.56         7.98 o                         
  10   3   5         13.17          5.83         5.20 o                         
 -13   4   5          1.82          4.38         6.10 o                         
 -12   4   5         43.13         40.45         7.82 o                         
 -11   4   5         27.95         43.58         7.30 o                         
 -10   4   5         83.06        101.51         8.05 o                         
  -1   4   5       1497.49       1273.27        34.20 o                         
   0   4   5          5.13          4.45         5.52 o                         
   1   4   5        273.03        246.81        22.46 o                         
   2   4   5        368.38        362.35        29.64 o                         
   3   4   5        181.25        168.42        20.90 o                         
   4   4   5         44.90         43.83         5.83 o                         
   5   4   5         26.97         35.28         7.26 o                         
   6   4   5         16.88         16.24         6.32 o                         
   7   4   5         97.00         79.85         8.71 o                         
   8   4   5        202.85        177.09        13.23 o                         
 -12   5   5         50.72         49.36         8.60 o                         
 -11   5   5         19.39         34.09         5.56 o                         
 -10   5   5        187.37        290.84        26.78 o                         
  -9   5   5         43.92         40.53        11.00 o                         
  -2   5   5       1745.59       2071.92        74.15 o                         
  -1   5   5       1334.59       1559.28        61.17 o                         
   0   5   5        121.11        121.74        18.51 o                         
   1   5   5        341.71        296.09        26.77 o                         
   2   5   5         70.17         67.24        11.66 o                         
   3   5   5        297.71        289.21        14.91 o                         
   4   5   5         72.17         67.11         6.73 o                         
   5   5   5         14.33         12.17         5.09 o                         
   6   5   5         92.89         91.82         8.24 o                         
   7   5   5         68.74         55.62        11.90 o                         
   8   5   5          1.73         -2.71         8.55 o                         
 -11   6   5         37.10         40.56         5.90 o                         
 -10   6   5         93.70        174.44        21.39 o                         
  -9   6   5        149.12        143.82        13.39 o                         
   0   6   5          5.44         22.93        12.38 o                         
   6   6   5         94.50         83.82        12.60 o                         
   7   6   5        109.70         82.00        11.55 o                         
 -11   7   5         22.56         13.43         4.50 o                         
 -10   7   5         27.63         24.63        11.97 o                         
   6   7   5         85.06         71.68        10.50 o                         
 -10   8   5          6.76          6.83         4.38 o                         
  -9   8   5         24.93         35.87         6.63 o                         
  -8   9   5         19.29         11.05         4.82 o                         
  -7   9   5         69.75         50.66         6.86 o                         
  -1 -11   6         64.30         39.95         5.32 o                         
  -6 -10   6         15.35         16.44         3.47 o                         
  -5 -10   6         79.30         74.67         7.41 o                         
  -4 -10   6         41.54         37.84         4.28 o                         
  -3 -10   6        141.48        133.19         6.32 o                         
  -2 -10   6        174.64        163.99        10.51 o                         
  -1 -10   6         54.22         51.76         4.77 o                         
   0 -10   6         52.72         56.14         4.04 o                         
   1 -10   6         54.04         57.06         4.69 o                         
   2 -10   6         35.07         42.72         3.78 o                         
   3 -10   6          6.94         12.32         2.88 o                         
  -8  -9   6          2.98         -1.79         5.82 o                         
  -7  -9   6         40.62         39.09         5.75 o                         
  -6  -9   6         56.03         62.05         7.28 o                         
  -5  -9   6         27.80         29.92         3.75 o                         
  -4  -9   6         51.20         53.71         3.92 o                         
  -3  -9   6          5.95          6.26         3.02 o                         
  -2  -9   6         62.18         54.49         3.97 o                         
  -1  -9   6         40.13         36.40         3.19 o                         
   0  -9   6         49.96         54.92         4.13 o                         
   1  -9   6          3.22          3.97         2.44 o                         
   2  -9   6         78.08         80.23         4.06 o                         
   3  -9   6         34.99         35.10         3.85 o                         
   4  -9   6         10.47         13.32         3.05 o                         
   5  -9   6         27.95         24.11         2.70 o                         
 -10  -8   6         11.18          9.32         3.70 o                         
  -9  -8   6         17.11         16.26         3.17 o                         
  -8  -8   6         84.24         94.43         8.59 o                         
  -7  -8   6         76.91         65.95         6.59 o                         
  -6  -8   6          6.33          9.13         3.19 o                         
  -5  -8   6         80.39         75.59         4.20 o                         
  -4  -8   6        183.55        181.18         8.55 o                         
  -3  -8   6         53.18         52.68         4.05 o                         
  -2  -8   6         17.24         11.19         2.96 o                         
  -1  -8   6        210.80        188.46        10.21 o                         
   0  -8   6        172.45        161.74         5.89 o                         
   1  -8   6        142.41        125.48         6.06 o                         
   2  -8   6        150.05        158.82         4.85 o                         
   3  -8   6        172.28        169.32         6.30 o                         
   4  -8   6         21.13         25.28         3.45 o                         
   5  -8   6         31.17         29.19         2.93 o                         
   6  -8   6          0.31          1.65         2.16 o                         
   7  -8   6         23.56         11.58         3.89 o                         
 -10  -7   6         40.62         39.42         4.01 o                         
  -9  -7   6         37.25         37.55         3.90 o                         
  -8  -7   6         47.16         35.89         4.70 o                         
  -7  -7   6        152.04        158.92         9.27 o                         
  -6  -7   6         79.93         89.59         5.22 o                         
  -5  -7   6        109.03        114.94         5.19 o                         
  -4  -7   6        153.63        156.74         4.87 o                         
  -3  -7   6       1044.01       1059.67        12.67 o                         
  -2  -7   6        322.98        322.79         9.95 o                         
  -1  -7   6         73.63         64.46         3.39 o                         
   0  -7   6        242.43        230.00         6.02 o                         
   1  -7   6        195.49        197.81         5.36 o                         
   2  -7   6       1642.97       1766.47        29.13 o                         
   3  -7   6        126.05        113.70         4.56 o                         
   4  -7   6         35.92         36.24         3.84 o                         
   5  -7   6        157.71        161.44         8.00 o                         
   6  -7   6         20.26         15.86         2.93 o                         
   7  -7   6          3.43         -0.19         2.77 o                         
   8  -7   6         18.95         17.24         2.83 o                         
 -11  -6   6         57.49         63.29         6.89 o                         
 -10  -6   6        113.91        120.28        11.98 o                         
  -9  -6   6        177.64        183.76        11.51 o                         
  -8  -6   6        355.88        354.12        14.34 o                         
  -7  -6   6        143.88        159.06         6.74 o                         
  -6  -6   6        117.95        125.75         5.21 o                         
  -5  -6   6        199.77        211.16         5.96 o                         
  -4  -6   6        240.22        241.79         6.01 o                         
  -3  -6   6        281.25        273.12         7.54 o                         
  -2  -6   6        321.84        283.60         8.62 o                         
  -1  -6   6        546.82        504.58        11.57 o                         
   0  -6   6         24.86         23.56         2.58 o                         
   1  -6   6        126.88        121.50         4.38 o                         
   2  -6   6         54.19         48.26         3.44 o                         
   3  -6   6        221.30        225.15         5.86 o                         
   4  -6   6          0.51          3.27         3.23 o                         
   5  -6   6          1.13          0.81         3.56 o                         
   6  -6   6         12.71         10.36         3.60 o                         
   7  -6   6         64.57         61.36         6.13 o                         
   8  -6   6          5.69          6.42         3.99 o                         
   9  -6   6         11.49         10.77         3.60 o                         
 -12  -5   6          0.66         29.43         5.96 o                         
 -11  -5   6         55.36         67.33         4.87 o                         
 -10  -5   6          7.00         40.79         4.76 o                         
  -9  -5   6        145.55        147.12         7.15 o                         
  -8  -5   6         49.38         56.34         3.92 o                         
  -7  -5   6         84.65         80.35         4.26 o                         
  -6  -5   6         75.09         66.48         3.77 o                         
  -5  -5   6         46.03         45.34         3.51 o                         
  -4  -5   6        130.77        134.29         4.41 o                         
  -3  -5   6        637.33        617.00         7.27 o                         
  -2  -5   6        494.11        471.39         6.86 o                         
  -1  -5   6        446.72        431.07         6.19 o                         
   0  -5   6         66.66         56.66         3.34 o                         
   1  -5   6         55.99         53.45         3.16 o                         
   2  -5   6        163.95        149.56         4.16 o                         
   3  -5   6        148.06        150.31         4.64 o                         
   4  -5   6         66.51         67.45         3.54 o                         
   5  -5   6         86.99         85.38         4.26 o                         
   6  -5   6         88.12         92.93         4.15 o                         
   7  -5   6         32.94         32.23         3.33 o                         
   8  -5   6          4.19          0.60         2.85 o                         
   9  -5   6         17.92         15.22         3.53 o                         
 -13  -4   6          7.99          7.36         3.77 o                         
 -12  -4   6         45.58         58.35        18.75 o                         
 -11  -4   6         48.36         57.97         5.78 o                         
 -10  -4   6         51.41         61.18         6.46 o                         
  -9  -4   6        119.74        118.76         5.19 o                         
  -8  -4   6        326.22        330.35         7.06 o                         
  -7  -4   6        343.16        352.14         7.33 o                         
  -6  -4   6        318.77        313.71         6.05 o                         
  -5  -4   6        416.83        391.34         6.88 o                         
  -4  -4   6         29.83         27.28         2.82 o                         
  -3  -4   6        761.68        737.98         8.30 o                         
  -2  -4   6         88.45         79.17         3.91 o                         
  -1  -4   6       1020.39        916.77         9.40 o                         
   0  -4   6          5.03          3.40         2.12 o                         
   1  -4   6        116.95        105.87         3.29 o                         
   2  -4   6         15.16         14.13         2.35 o                         
   3  -4   6        189.52        189.89         6.84 o                         
   4  -4   6         88.57         89.46         3.67 o                         
   5  -4   6          3.95          3.56         2.88 o                         
   6  -4   6         99.17        111.40         4.93 o                         
   7  -4   6         40.85         46.94         3.93 o                         
   8  -4   6         80.97         84.18         5.15 o                         
   9  -4   6         53.13         61.74         8.12 o                         
  10  -4   6          3.41         -3.22         3.22 o                         
 -13  -3   6          0.84         18.00         3.28 o                         
 -12  -3   6          3.89         30.85         6.09 o                         
 -11  -3   6         39.78         31.81         5.96 o                         
 -10  -3   6          9.90         13.94         4.16 o                         
  -9  -3   6         29.75         33.73         3.61 o                         
  -8  -3   6        391.69        412.61         7.58 o                         
  -7  -3   6        261.79        258.53         5.61 o                         
  -6  -3   6        421.43        403.28         6.09 o                         
  -5  -3   6        278.72        274.69         5.39 o                         
  -4  -3   6        854.91        841.56         8.27 o                         
  -3  -3   6        322.91        310.64         5.36 o                         
  -2  -3   6       2562.68       2419.08        20.01 o                         
  -1  -3   6        230.41        206.38         5.47 o                         
   0  -3   6         12.12          9.42         2.47 o                         
   1  -3   6        319.13        312.94         5.63 o                         
   2  -3   6        192.23        191.48         3.75 o                         
   3  -3   6         62.38         64.03         3.05 o                         
   4  -3   6        212.11        220.61         6.21 o                         
   5  -3   6         54.97         65.68         4.35 o                         
   6  -3   6         17.45         19.58         3.45 o                         
   7  -3   6          9.91          6.79         4.03 o                         
   8  -3   6         18.89         14.22         3.89 o                         
   9  -3   6         35.83         44.90         5.05 o                         
  10  -3   6         37.99         36.81         3.82 o                         
 -13  -2   6         23.93         30.69         5.23 o                         
 -12  -2   6        108.64        176.22        23.00 o                         
 -11  -2   6         40.39         77.91         6.76 o                         
 -10  -2   6          3.33          8.89         3.77 o                         
  -9  -2   6         25.42         18.77         3.33 o                         
  -8  -2   6        532.54        523.22         7.95 o                         
  -7  -2   6        386.77        336.31         5.93 o                         
  -6  -2   6        560.09        524.42         7.12 o                         
  -5  -2   6       1829.00       1638.07        15.52 o                         
  -4  -2   6       1433.69       1450.63        17.48 o                         
  -3  -2   6       3431.42       2951.54        41.03 o                         
  -2  -2   6        355.73        400.86        17.71 o                         
  -1  -2   6        134.10        143.59        14.02 o                         
   0  -2   6          2.24          2.24         9.14 o                         
   1  -2   6        395.21        359.91         9.41 o                         
   2  -2   6        343.95        331.96         6.18 o                         
   3  -2   6         16.55         14.22         2.56 o                         
   4  -2   6        246.96        254.28         5.73 o                         
   5  -2   6         80.45         80.10         4.37 o                         
   6  -2   6        265.93        261.38         9.22 o                         
   7  -2   6         15.05         11.96         3.89 o                         
   8  -2   6         18.36         21.70         4.97 o                         
   9  -2   6          1.27          3.56         4.13 o                         
  10  -2   6         74.37         71.27         6.59 o                         
  11  -2   6         58.46         39.84         6.85 o                         
 -13  -1   6        111.12        110.67        14.96 o                         
 -12  -1   6         64.97         94.97        13.96 o                         
 -11  -1   6         28.03         44.94         8.00 o                         
 -10  -1   6          3.88          4.93         3.83 o                         
  -9  -1   6         30.25         24.80         3.72 o                         
  -8  -1   6        107.96         94.03         4.93 o                         
  -7  -1   6         21.43         16.39         2.52 o                         
  -6  -1   6        340.48        320.66         4.97 o                         
  -5  -1   6        185.43        175.95         3.63 o                         
  -4  -1   6         19.00         22.96         3.24 o                         
  -3  -1   6        489.83        505.33        14.73 o                         
  -2  -1   6         23.75         20.59         7.15 o                         
  -1  -1   6        372.11        327.01        18.35 o                         
   0  -1   6        859.64        746.74        29.32 o                         
   1  -1   6        194.59        173.60        17.90 o                         
   2  -1   6         63.77         59.74         3.07 o                         
   3  -1   6        100.11        102.67         4.06 o                         
   4  -1   6         16.13         15.66         3.21 o                         
   5  -1   6         82.09         72.05         4.46 o                         
   6  -1   6         93.00         98.94         5.15 o                         
   7  -1   6        578.49        664.41        16.97 o                         
   8  -1   6          0.18          6.70         4.59 o                         
   9  -1   6        102.33        115.98         7.47 o                         
  10  -1   6        124.40        126.06        15.85 o                         
  11  -1   6         27.55         15.19         6.39 o                         
 -13   0   6          5.55          9.53         3.97 o                         
 -12   0   6         86.00         87.89         6.28 o                         
 -11   0   6        284.18        237.71        13.76 o                         
 -10   0   6         31.89         55.75         5.38 o                         
  -9   0   6          3.16          6.13         4.00 o                         
  -8   0   6        240.79        239.28         8.11 o                         
  -7   0   6         45.62         43.10         3.53 o                         
  -6   0   6        315.71        286.81         6.03 o                         
  -5   0   6        391.34        345.43         8.06 o                         
  -4   0   6        152.78        132.72         9.51 o                         
  -3   0   6         14.44          6.21         6.46 o                         
  -1   0   6       6673.75       5743.67        55.39 o                         
   0   0   6         43.00         29.53         9.40 o                         
   1   0   6         41.51         43.71         7.48 o                         
   2   0   6       1797.03       1719.01        37.02 o                         
   3   0   6        369.21        379.72         6.74 o                         
   4   0   6          0.22          1.40         2.67 o                         
   5   0   6         13.19         13.62         3.41 o                         
   6   0   6          6.76          8.82         4.13 o                         
   7   0   6        534.22        595.80        20.33 o                         
   8   0   6        130.52        134.18         6.82 o                         
   9   0   6        153.86        149.99         9.58 o                         
  10   0   6         60.19         68.00         7.46 o                         
  11   0   6         74.40         54.35         8.53 o                         
 -13   1   6        109.58        119.97        27.94 o                         
 -12   1   6         64.17         91.43        12.70 o                         
 -11   1   6         28.36         38.44         7.39 o                         
 -10   1   6          4.16          8.82         4.26 o                         
  -9   1   6         30.26         21.35         3.59 o                         
  -8   1   6        108.71        100.35         5.05 o                         
  -7   1   6         20.93         18.27         3.22 o                         
  -6   1   6        338.42        325.05         6.69 o                         
  -5   1   6        184.59        169.69         6.03 o                         
  -4   1   6         19.78         22.69         6.94 o                         
  -3   1   6        490.84        476.53        21.62 o                         
  -1   1   6        371.51        319.67        20.65 o                         
   0   1   6        857.45        724.86        21.18 o                         
   1   1   6        194.97        154.76        11.33 o                         
   2   1   6         63.44         61.37         4.78 o                         
   3   1   6        100.77        101.66         4.21 o                         
   4   1   6         15.94         15.79         3.40 o                         
   5   1   6         82.69         74.99         7.48 o                         
   6   1   6         92.89        100.68         6.73 o                         
   7   1   6        579.40        654.79        23.84 o                         
   8   1   6          0.19         -4.71         5.30 o                         
   9   1   6        100.65         95.38        10.90 o                         
  10   1   6        124.41        123.43         8.35 o                         
  11   1   6         27.66         16.44         6.72 o                         
 -13   2   6         23.76         18.00         9.01 o                         
 -12   2   6        108.46        185.01        25.35 o                         
 -11   2   6         40.38         64.26         7.22 o                         
 -10   2   6          3.33          4.73         3.94 o                         
  -9   2   6         25.37         22.26         3.94 o                         
  -8   2   6        536.66        564.52        11.63 o                         
  -7   2   6        389.07        353.05        12.27 o                         
  -6   2   6        560.81        526.54        16.60 o                         
  -5   2   6       1827.93       1646.70        81.17 o                         
  -2   2   6        358.07        356.79        21.97 o                         
  -1   2   6        133.43        115.67         9.90 o                         
   0   2   6          1.94          1.86         5.50 o                         
   1   2   6        400.20        344.17        23.36 o                         
   2   2   6        346.85        334.31         9.43 o                         
   3   2   6         17.06         18.34         4.06 o                         
   4   2   6        248.72        259.72        10.84 o                         
   5   2   6         80.22         77.89         5.45 o                         
   6   2   6        267.17        285.80         9.66 o                         
   7   2   6         14.80         10.42         5.05 o                         
   8   2   6         18.11         13.59         4.87 o                         
   9   2   6          1.34          7.12         4.74 o                         
  10   2   6         74.42         68.69         7.84 o                         
 -13   3   6          0.80         11.06         5.84 o                         
 -12   3   6          3.88         16.83         8.24 o                         
 -11   3   6         40.14         28.86         6.16 o                         
 -10   3   6         10.16         10.75         4.27 o                         
  -9   3   6         28.99         30.55         4.55 o                         
  -8   3   6        391.76        404.97        13.62 o                         
  -7   3   6        260.71        253.23        13.06 o                         
  -6   3   6        419.86        395.55        14.89 o                         
  -5   3   6        279.91        266.10        11.41 o                         
  -3   3   6        321.26        345.73        29.00 o                         
  -2   3   6       2562.40       2231.70        38.25 o                         
  -1   3   6        230.63        201.02        19.97 o                         
   0   3   6         12.30          8.71         7.28 o                         
   1   3   6        318.64        294.60        23.65 o                         
   2   3   6        194.95        194.48        11.48 o                         
   3   3   6         63.05         64.13         5.84 o                         
   4   3   6        211.89        224.42        17.16 o                         
   5   3   6         54.94         61.23         4.98 o                         
   6   3   6         17.72         20.07         4.60 o                         
   7   3   6         10.13         13.99         4.56 o                         
   8   3   6         19.08         18.85         4.97 o                         
   9   3   6         35.29         21.61         9.33 o                         
  10   3   6         37.96         32.17         5.53 o                         
 -12   4   6         45.60         52.20         5.73 o                         
 -11   4   6         48.34         46.28         6.33 o                         
 -10   4   6         51.97         56.44         6.98 o                         
  -9   4   6        119.92        110.75        14.59 o                         
  -8   4   6        326.90        322.92        20.66 o                         
  -3   4   6        762.13        774.74        46.41 o                         
  -2   4   6         88.50        103.45        17.42 o                         
   0   4   6          4.95         -2.10         9.58 o                         
   1   4   6        117.40        104.69        16.99 o                         
   2   4   6         14.83         12.44         5.27 o                         
   3   4   6        190.28        190.78        27.02 o                         
   4   4   6         88.49         97.02         7.89 o                         
   5   4   6          3.82          0.65         5.56 o                         
   6   4   6        100.80        114.07         9.81 o                         
   7   4   6         40.33         35.40         7.28 o                         
   8   4   6         79.61         78.60         9.31 o                         
  10   4   6          3.40          5.53         5.87 o                         
 -12   5   6          0.66         23.36         6.49 o                         
 -11   5   6         55.23         54.45        11.26 o                         
 -10   5   6          7.15         23.37         7.06 o                         
  -9   5   6        145.96        129.50        14.04 o                         
  -8   5   6         49.48         49.06        10.71 o                         
  -3   5   6        635.83        652.51        46.76 o                         
  -2   5   6        491.68        554.10        39.77 o                         
  -1   5   6        447.29        460.33        34.44 o                         
   0   5   6         67.57         55.39        14.52 o                         
   1   5   6         56.63         39.73        13.65 o                         
   2   5   6        163.50        140.89        22.42 o                         
   3   5   6        147.24        147.46        11.80 o                         
   4   5   6         66.33         68.08         7.07 o                         
   5   5   6         86.07         84.89         7.69 o                         
   6   5   6         88.98         76.30         7.99 o                         
   7   5   6         33.33         35.30        10.06 o                         
   8   5   6          4.20         10.58         7.67 o                         
 -11   6   6         57.78         41.00        11.20 o                         
 -10   6   6        113.75        107.31        15.62 o                         
  -9   6   6        178.38        147.58        13.13 o                         
  -8   6   6        355.21        284.78        16.91 o                         
   2   6   6         53.08         41.22         6.80 o                         
   3   6   6        221.22        186.20        12.20 o                         
   4   6   6          0.44         -1.26         6.24 o                         
   6   6   6         13.10         20.74         9.25 o                         
   7   6   6         64.77         54.73        10.14 o                         
 -11   7   6         50.32         21.44        10.89 o                         
 -10   7   6         39.95         38.44         9.96 o                         
  -9   7   6         37.30         38.71         8.26 o                         
   6   7   6         20.62         20.99         7.80 o                         
  -9   8   6         17.01         14.68         8.73 o                         
  -8   8   6         84.25         94.84         9.57 o                         
   5   8   6         30.32         19.52         7.00 o                         
  -8   9   6          2.64          4.82         5.44 o                         
  -7   9   6         39.94         32.59         5.86 o                         
  -6   9   6         56.59         54.71         7.15 o                         
  -6 -10   7          7.99          5.62         4.75 o                         
  -5 -10   7         30.22         21.65         5.06 o                         
  -4 -10   7         57.23         53.34         4.39 o                         
  -3 -10   7         17.79         17.13         4.91 o                         
  -2 -10   7         29.83         25.36         4.05 o                         
  -1 -10   7         15.54         20.84         2.83 o                         
   0 -10   7          3.37          5.30         2.96 o                         
   1 -10   7         31.05         33.05         3.77 o                         
   2 -10   7          0.28          3.01         2.74 o                         
   3 -10   7         50.52         38.14         8.00 o                         
  -8  -9   7          3.44          3.20         2.59 o                         
  -7  -9   7         12.67         11.46         2.91 o                         
  -6  -9   7         33.49         29.37         3.41 o                         
  -5  -9   7         16.63         15.64         3.13 o                         
  -4  -9   7          7.13          8.88         3.01 o                         
  -3  -9   7        213.27        205.27         6.13 o                         
  -2  -9   7         37.91         33.89         3.84 o                         
  -1  -9   7         17.38         13.14         2.71 o                         
   0  -9   7          5.36          8.82         3.08 o                         
   1  -9   7         71.37         68.13         3.42 o                         
   2  -9   7         86.02         75.73         4.20 o                         
   3  -9   7          1.28          0.86         2.63 o                         
   4  -9   7         78.68         73.33         5.01 o                         
   5  -9   7          4.19          1.66         2.59 o                         
  -9  -8   7          1.79          1.53         2.40 o                         
  -8  -8   7         38.73         34.60         4.94 o                         
  -7  -8   7         45.32         46.48         3.67 o                         
  -6  -8   7         91.00        104.02         4.93 o                         
  -5  -8   7        160.30        156.28         5.86 o                         
  -4  -8   7        105.74        118.42         6.44 o                         
  -3  -8   7        308.18        296.71         7.80 o                         
  -2  -8   7         62.02         57.14         3.75 o                         
  -1  -8   7         80.27         73.53         4.13 o                         
   0  -8   7         14.92         15.49         2.97 o                         
   1  -8   7        219.91        213.08         7.26 o                         
   2  -8   7        358.81        376.75        15.77 o                         
   3  -8   7        153.06        160.65         6.62 o                         
   4  -8   7         98.54         96.04         5.41 o                         
   5  -8   7         38.09         38.88         4.11 o                         
   6  -8   7         21.47         13.78         3.01 o                         
 -10  -7   7         18.61         13.03         2.85 o                         
  -9  -7   7          0.69          2.80         3.07 o                         
  -8  -7   7         16.47         16.15         3.50 o                         
  -7  -7   7         81.38         79.72         4.87 o                         
  -6  -7   7        217.68        229.44         7.29 o                         
  -5  -7   7         13.81         12.73         3.22 o                         
  -4  -7   7         87.10         91.15         4.46 o                         
  -3  -7   7        513.12        552.77         9.50 o                         
  -2  -7   7         41.42         41.10         3.59 o                         
  -1  -7   7         60.78         57.36         3.44 o                         
   0  -7   7         50.49         52.94         3.34 o                         
   1  -7   7        745.36        779.51        16.24 o                         
   2  -7   7        227.14        236.64         6.66 o                         
   3  -7   7        231.43        248.12         8.53 o                         
   4  -7   7          9.02         15.93         3.68 o                         
   5  -7   7        107.48        107.52         4.75 o                         
   6  -7   7         40.49         40.86         4.01 o                         
   7  -7   7         38.58         37.86         3.82 o                         
 -11  -6   7         29.70         20.57         3.61 o                         
 -10  -6   7          2.73         -0.05         4.53 o                         
  -9  -6   7          2.24         -2.77         3.02 o                         
  -8  -6   7        166.74        162.36         6.72 o                         
  -7  -6   7         20.18         20.32         4.35 o                         
  -6  -6   7          6.95          8.74         3.54 o                         
  -5  -6   7        237.61        246.62         6.47 o                         
  -4  -6   7        219.91        213.80         6.33 o                         
  -3  -6   7        214.62        208.72         6.49 o                         
  -2  -6   7        260.48        237.93         6.34 o                         
  -1  -6   7        244.06        219.14         6.10 o                         
   0  -6   7         11.80         10.98         2.69 o                         
   1  -6   7          7.95          9.71         2.86 o                         
   2  -6   7        359.08        386.01         9.67 o                         
   3  -6   7        227.89        229.73         6.07 o                         
   4  -6   7         30.52         32.57         3.91 o                         
   5  -6   7         18.36         24.27         3.77 o                         
   6  -6   7          4.38          0.37         3.04 o                         
   7  -6   7         53.36         57.17         3.98 o                         
   8  -6   7         10.25         12.08         3.43 o                         
 -12  -5   7          4.01          3.92         2.60 o                         
 -11  -5   7          2.13         11.06         3.89 o                         
 -10  -5   7        130.32        132.68         9.34 o                         
  -9  -5   7         75.81         75.28         4.99 o                         
  -8  -5   7        199.77        221.42         8.46 o                         
  -7  -5   7        423.08        433.76        14.08 o                         
  -6  -5   7        149.04        135.12         5.03 o                         
  -5  -5   7         24.79         25.45         3.21 o                         
  -4  -5   7        609.44        620.86         8.89 o                         
  -3  -5   7        104.22         90.29         3.93 o                         
  -2  -5   7        120.39        113.63         3.95 o                         
  -1  -5   7          3.76          5.59         2.62 o                         
   0  -5   7        400.93        357.00         7.16 o                         
   1  -5   7         94.55         96.91         3.95 o                         
   2  -5   7        113.48        108.39         4.16 o                         
   3  -5   7        177.75        171.42         5.05 o                         
   4  -5   7         20.10         31.43         3.38 o                         
   5  -5   7         10.55         11.51         2.92 o                         
   6  -5   7          0.52          3.64         2.95 o                         
   7  -5   7         21.78         22.01         2.96 o                         
   8  -5   7         73.31         66.50         5.42 o                         
   9  -5   7         26.23         28.05         4.74 o                         
 -13  -4   7          8.66          9.06         3.74 o                         
 -12  -4   7         97.68         83.66        10.03 o                         
 -11  -4   7         31.61         34.00         4.55 o                         
 -10  -4   7         69.36         74.25         4.96 o                         
  -9  -4   7        236.12        237.87         6.42 o                         
  -8  -4   7        746.58        770.09        10.36 o                         
  -7  -4   7        208.78        216.61         5.49 o                         
  -6  -4   7        114.63        119.37         4.22 o                         
  -5  -4   7          8.31          3.17         2.77 o                         
  -4  -4   7        309.66        292.53         5.67 o                         
  -3  -4   7        141.56        130.52         4.11 o                         
  -2  -4   7        360.55        321.77         5.40 o                         
  -1  -4   7         59.34         48.47         2.74 o                         
   0  -4   7        148.61        128.41         4.56 o                         
   1  -4   7        214.47        209.06         4.68 o                         
   2  -4   7        177.19        168.84         4.47 o                         
   3  -4   7         17.04         21.66         2.80 o                         
   4  -4   7         14.99         14.08         2.85 o                         
   5  -4   7         64.73         66.20         4.28 o                         
   6  -4   7        105.13        103.30         4.94 o                         
   7  -4   7         58.99         66.93         4.45 o                         
   8  -4   7          3.38          5.94         3.05 o                         
   9  -4   7         23.54         25.25         3.29 o                         
 -13  -3   7          4.15          9.02         3.57 o                         
 -12  -3   7         40.14         48.28         6.65 o                         
 -11  -3   7         32.92         27.17         7.66 o                         
 -10  -3   7         94.16         85.17         7.32 o                         
  -9  -3   7         18.64         18.52         3.29 o                         
  -8  -3   7         86.65         84.82         4.31 o                         
  -7  -3   7        431.63        460.30         7.25 o                         
  -6  -3   7        116.21        112.95         3.96 o                         
  -5  -3   7         44.93         37.42         3.14 o                         
  -4  -3   7          5.02          8.41         2.43 o                         
  -3  -3   7        202.73        184.35         4.29 o                         
  -2  -3   7        705.51        687.64        10.41 o                         
  -1  -3   7        338.01        305.27         7.37 o                         
   0  -3   7         92.14         69.80         2.78 o                         
   1  -3   7        689.59        631.94        11.31 o                         
   2  -3   7         10.28          6.97         2.17 o                         
   3  -3   7        145.64        149.21         4.12 o                         
   4  -3   7        335.76        343.35         8.12 o                         
   5  -3   7         10.22          9.67         3.35 o                         
   6  -3   7        125.51        131.02         5.33 o                         
   7  -3   7        226.25        222.09         9.37 o                         
   8  -3   7         58.01         68.34         6.40 o                         
   9  -3   7         15.50         19.39         3.99 o                         
  10  -3   7         26.41         26.49         3.45 o                         
 -13  -2   7         22.01         35.84         5.04 o                         
 -12  -2   7        132.01        156.74        21.53 o                         
 -11  -2   7         13.01         25.44         6.79 o                         
 -10  -2   7         37.93         40.41         5.82 o                         
  -9  -2   7         52.84         51.32         3.42 o                         
  -8  -2   7        104.68        111.59         4.56 o                         
  -7  -2   7         85.13         87.21         3.65 o                         
  -6  -2   7         45.47         44.31         2.89 o                         
  -5  -2   7         74.43         71.05         3.20 o                         
  -4  -2   7        300.84        254.85         4.87 o                         
  -3  -2   7        430.72        412.94         6.84 o                         
  -2  -2   7       1322.20       1197.04        10.01 o                         
  -1  -2   7        342.54        309.44         6.21 o                         
   0  -2   7        546.63        450.50        14.39 o                         
   1  -2   7         52.40         53.73         2.52 o                         
   2  -2   7        174.30        162.74         4.44 o                         
   3  -2   7        429.19        423.59         8.40 o                         
   4  -2   7         38.04         40.27         4.05 o                         
   5  -2   7        136.52        125.93         5.86 o                         
   6  -2   7        330.14        349.44        10.02 o                         
   7  -2   7        527.43        591.86        26.59 o                         
   8  -2   7        274.38        320.65        17.12 o                         
   9  -2   7         40.36         39.49         4.62 o                         
  10  -2   7         21.00         21.84         3.77 o                         
 -13  -1   7          5.51         31.59         6.30 o                         
 -12  -1   7         79.61        102.23        13.73 o                         
 -11  -1   7         86.39         79.88         8.70 o                         
 -10  -1   7         10.36          8.13         3.95 o                         
  -9  -1   7        240.52        257.47         8.62 o                         
  -8  -1   7        333.26        317.24         8.28 o                         
  -7  -1   7         76.81         66.20         3.33 o                         
  -6  -1   7          3.56          6.18         2.31 o                         
  -5  -1   7         94.09         89.76         3.24 o                         
  -4  -1   7       1096.57       1073.54        12.83 o                         
  -3  -1   7       1513.64       1386.31        20.42 o                         
  -2  -1   7         85.69         69.94        10.56 o                         
  -1  -1   7        617.27        499.22        24.68 o                         
   0  -1   7        695.75        616.84        13.06 o                         
   1  -1   7        184.42        175.79         5.64 o                         
   2  -1   7         58.75         52.70         3.16 o                         
   3  -1   7        486.71        500.64         8.24 o                         
   4  -1   7          3.03          8.22         3.27 o                         
   5  -1   7         31.66         31.66         4.01 o                         
   6  -1   7        474.74        501.89        22.11 o                         
   7  -1   7         76.69         97.36         7.80 o                         
   8  -1   7          0.26          0.90         4.28 o                         
   9  -1   7         56.83         67.56         6.98 o                         
  10  -1   7         35.37         45.08         5.10 o                         
 -14   0   7          6.25          3.85         6.19 o                         
 -13   0   7          0.11          9.55         3.64 o                         
 -12   0   7         21.56         22.56         4.63 o                         
 -11   0   7         17.55         16.84         6.50 o                         
 -10   0   7          7.97          2.05         4.24 o                         
  -9   0   7         34.30         30.09         4.28 o                         
  -8   0   7         37.95         46.61         4.24 o                         
  -7   0   7         62.98         56.84         3.74 o                         
  -6   0   7         19.22         14.47         2.61 o                         
  -5   0   7         29.13         28.92         2.77 o                         
  -4   0   7         73.74         78.73         3.94 o                         
  -3   0   7        418.03        377.24        17.48 o                         
  -2   0   7        825.19        695.33        28.04 o                         
  -1   0   7        503.75        425.43        17.37 o                         
   0   0   7        483.07        403.36        36.01 o                         
   1   0   7       1373.97       1193.12        30.26 o                         
   2   0   7          6.50          4.81         2.74 o                         
   3   0   7          0.21         -0.76         2.47 o                         
   4   0   7          1.82          4.49         2.91 o                         
   5   0   7        163.77        157.73         6.32 o                         
   6   0   7        174.18        184.78         7.54 o                         
   7   0   7        764.14        906.50        27.10 o                         
   8   0   7         78.40         76.36         8.89 o                         
   9   0   7          6.91         -0.91         6.38 o                         
  10   0   7          0.66          1.32         3.97 o                         
 -13   1   7          5.34         25.46         7.07 o                         
 -12   1   7         79.67         82.09        11.54 o                         
 -11   1   7         86.55         82.84         8.88 o                         
 -10   1   7         10.31          8.35         3.69 o                         
  -9   1   7        239.07        252.17         8.42 o                         
  -8   1   7        334.12        316.63         7.86 o                         
  -7   1   7         78.41         70.80         3.92 o                         
  -6   1   7          3.57          4.17         2.54 o                         
  -5   1   7         94.21         96.62         4.36 o                         
  -4   1   7       1091.45       1073.15        34.95 o                         
  -3   1   7       1509.29       1393.96        65.78 o                         
  -2   1   7         85.25         77.91        12.27 o                         
  -1   1   7        622.71        524.04        26.72 o                         
   0   1   7        693.42        574.91        15.67 o                         
   1   1   7        186.59        157.70        17.73 o                         
   2   1   7         60.90         54.58         4.90 o                         
   3   1   7        485.10        495.03        12.50 o                         
   4   1   7          2.94          7.54         3.28 o                         
   5   1   7         32.55         33.22         5.57 o                         
   6   1   7        476.31        542.84        15.63 o                         
   7   1   7         76.37         93.22         7.57 o                         
   8   1   7          0.27          5.12         5.80 o                         
   9   1   7         57.05         64.63         7.07 o                         
  10   1   7         35.35         34.27         5.12 o                         
 -12   2   7        130.62        174.51        16.90 o                         
 -11   2   7         12.84         13.03         4.61 o                         
 -10   2   7         38.13         37.02         5.18 o                         
  -9   2   7         53.89         56.09         5.36 o                         
  -8   2   7        104.80        107.54         6.02 o                         
  -7   2   7         84.74         91.26         5.98 o                         
  -6   2   7         45.51         45.34         4.50 o                         
  -5   2   7         74.59         71.65         6.27 o                         
  -4   2   7        301.14        262.75        11.12 o                         
  -3   2   7        432.63        475.00        30.53 o                         
  -2   2   7       1321.63       1194.17        73.29 o                         
   0   2   7        549.63        431.89        26.99 o                         
   1   2   7         51.83         43.54        11.25 o                         
   2   2   7        174.51        162.52         9.28 o                         
   3   2   7        428.64        425.68        32.42 o                         
   4   2   7         38.65         39.36         4.25 o                         
   5   2   7        138.21        134.68         7.97 o                         
   6   2   7        330.87        370.41        11.32 o                         
   7   2   7        529.40        633.82        14.59 o                         
   8   2   7        274.50        301.46        17.60 o                         
   9   2   7         40.24         42.04        12.43 o                         
  10   2   7         20.83          5.61         6.73 o                         
 -13   3   7          4.25          1.83         3.95 o                         
 -12   3   7         40.13         29.82         8.61 o                         
 -11   3   7         33.00         27.05         7.32 o                         
 -10   3   7         94.23         79.24         9.40 o                         
  -9   3   7         18.62         18.38         4.27 o                         
  -8   3   7         85.91         83.91         6.17 o                         
  -7   3   7        430.89        468.26        22.74 o                         
  -6   3   7        114.68        113.38         7.18 o                         
  -5   3   7         45.52         41.24         4.88 o                         
  -4   3   7          5.06          9.25         4.00 o                         
  -3   3   7        202.80        186.99        23.15 o                         
  -2   3   7        706.23        601.15        24.39 o                         
  -1   3   7        339.35        281.77        31.40 o                         
   0   3   7         91.35         76.27        13.69 o                         
   1   3   7        694.09        641.26        30.14 o                         
   2   3   7         10.56          7.20         3.68 o                         
   3   3   7        145.48        163.80         8.08 o                         
   4   3   7        335.68        365.07        10.77 o                         
   5   3   7         10.33          6.22         4.12 o                         
   6   3   7        126.40        140.66         7.42 o                         
   7   3   7        225.57        219.95         8.72 o                         
   8   3   7         58.18         59.47         7.69 o                         
   9   3   7         15.75         17.92         6.44 o                         
 -12   4   7         96.89         90.24        10.15 o                         
 -11   4   7         31.14         26.60         6.96 o                         
 -10   4   7         68.66         71.70         7.27 o                         
  -9   4   7        236.38        260.22        11.89 o                         
  -8   4   7        747.36        734.42        29.17 o                         
  -7   4   7        208.80        204.30        15.36 o                         
  -6   4   7        114.38        121.02        12.19 o                         
  -4   4   7        310.33        307.26        33.56 o                         
  -3   4   7        142.57        144.70        21.76 o                         
  -2   4   7        359.93        355.68        31.31 o                         
  -1   4   7         59.30         52.71        13.72 o                         
   0   4   7        148.56        148.22        19.53 o                         
   1   4   7        214.31        185.80        21.93 o                         
   2   4   7        177.12        160.43        20.06 o                         
   3   4   7         16.85         18.95         7.33 o                         
   4   4   7         14.95         14.88         5.78 o                         
   5   4   7         65.09         69.10         6.59 o                         
   6   4   7        106.28        105.01         8.02 o                         
   7   4   7         59.52         70.39         8.86 o                         
   8   4   7          3.42         14.35        10.63 o                         
   9   4   7         23.79         18.15         8.40 o                         
 -12   5   7          4.14          9.98         4.23 o                         
 -11   5   7          2.16          1.63         4.82 o                         
 -10   5   7        130.93        123.13        13.93 o                         
  -9   5   7         74.71         69.32        13.72 o                         
  -8   5   7        198.42        159.27        14.56 o                         
  -7   5   7        425.17        381.91        19.72 o                         
  -3   5   7        101.61         87.76        19.52 o                         
  -1   5   7          3.84         -9.07         9.62 o                         
   0   5   7        398.79        327.39        31.42 o                         
   2   5   7        113.29        103.68        10.03 o                         
   3   5   7        177.17        186.18        13.66 o                         
   4   5   7         20.10         24.75         5.87 o                         
   5   5   7         10.51          9.10         4.62 o                         
   6   5   7          0.50          3.40         5.76 o                         
   7   5   7         21.34         19.61         5.94 o                         
   8   5   7         73.85         83.33        11.53 o                         
 -11   6   7         29.76         22.25        13.25 o                         
 -10   6   7          2.78          7.98        20.39 o                         
  -9   6   7          2.09          4.99         7.52 o                         
   1   6   7          7.57          1.55         5.53 o                         
   2   6   7        359.50        343.99        16.46 o                         
   3   6   7        229.25        187.97        13.28 o                         
   4   6   7         30.54         29.81         5.49 o                         
   5   6   7         18.36         22.11         9.69 o                         
   6   6   7          4.40          8.14         8.10 o                         
   7   6   7         54.05         39.72         9.13 o                         
 -11   7   7         15.84          4.37         6.04 o                         
 -10   7   7         18.38         14.29        10.42 o                         
  -9   7   7          0.65          3.01         5.12 o                         
  -8   7   7         16.14         19.76         8.05 o                         
   3   7   7        229.19        210.53        12.91 o                         
   5   7   7        106.96        100.95        11.69 o                         
   6   7   7         40.35         31.68         7.74 o                         
  -9   8   7          1.75          1.84         3.86 o                         
  -8   8   7         38.18         32.04         7.05 o                         
  -7   8   7         45.66         49.10         8.40 o                         
  -6   8   7         91.00         93.97         9.90 o                         
  -5   8   7        160.21        149.38        11.48 o                         
   5   8   7         38.45         32.47         7.42 o                         
  -7   9   7         12.50          6.77         5.76 o                         
   4   9   7         77.51         66.42         7.35 o                         
  -5 -10   8          0.09          1.94         3.04 o                         
  -4 -10   8        114.62         80.42         4.59 o                         
  -3 -10   8        201.70        186.27         8.04 o                         
  -2 -10   8         25.23         28.29         4.23 o                         
  -1 -10   8         21.31         18.78         2.95 o                         
   0 -10   8         12.36          8.08         2.49 o                         
   1 -10   8         66.92         64.96         4.93 o                         
   2 -10   8         58.95         53.98         5.74 o                         
  -8  -9   8          3.27          7.14         3.73 o                         
  -7  -9   8          9.76          9.97         3.00 o                         
  -6  -9   8         19.37         19.79         2.89 o                         
  -5  -9   8          9.19          9.05         2.69 o                         
  -4  -9   8        107.42        107.91         5.12 o                         
  -3  -9   8         55.19         51.62         4.01 o                         
  -2  -9   8          9.78         11.23         2.70 o                         
  -1  -9   8         23.23         24.97         2.88 o                         
   0  -9   8         67.49         72.18         4.27 o                         
   1  -9   8        202.53        192.31        14.52 o                         
   2  -9   8          0.51          3.33         2.59 o                         
   3  -9   8        148.34        129.29        11.85 o                         
   4  -9   8         26.90         17.87         3.17 o                         
  -9  -8   8          2.29          7.04         2.40 o                         
  -8  -8   8          9.68         10.11         2.53 o                         
  -7  -8   8        118.51        121.44         4.84 o                         
  -6  -8   8         27.61         27.07         3.87 o                         
  -5  -8   8        129.14        135.58         6.14 o                         
  -4  -8   8         55.05         62.66         4.72 o                         
  -3  -8   8        101.42         98.93         4.81 o                         
  -2  -8   8        160.93        149.99         7.35 o                         
  -1  -8   8        114.44        103.30         5.79 o                         
   0  -8   8         18.28         17.13         3.07 o                         
   1  -8   8        295.50        317.55        15.12 o                         
   2  -8   8        190.20        200.57         9.02 o                         
   3  -8   8         69.75         72.45         6.65 o                         
   4  -8   8         59.70         60.79         4.02 o                         
   5  -8   8         23.05         20.42         3.37 o                         
   6  -8   8         35.42         18.21         4.94 o                         
 -10  -7   8         14.58         16.64         2.87 o                         
  -9  -7   8          1.14          4.07         2.76 o                         
  -8  -7   8        314.08        322.46        13.12 o                         
  -7  -7   8          7.47          6.39         3.50 o                         
  -6  -7   8        113.19        130.24         5.50 o                         
  -5  -7   8         95.50        100.85         4.78 o                         
  -4  -7   8         47.13         45.29         3.81 o                         
  -3  -7   8         17.57         12.71         4.26 o                         
  -2  -7   8        193.67        187.52         9.66 o                         
  -1  -7   8         45.58         42.63         4.32 o                         
   0  -7   8         59.02         59.25         3.53 o                         
   1  -7   8        119.75        118.49         4.65 o                         
   2  -7   8         67.54         60.81         4.11 o                         
   3  -7   8         48.87         54.90         3.77 o                         
   4  -7   8         20.18         16.08         3.29 o                         
   5  -7   8         16.65         16.44         2.87 o                         
   6  -7   8         31.06         29.75         2.87 o                         
   7  -7   8          4.78          5.17         2.89 o                         
 -11  -6   8          1.81         -1.95         4.75 o                         
 -10  -6   8         17.63         16.99         3.11 o                         
  -9  -6   8         16.23         21.34         3.79 o                         
  -8  -6   8         59.00         59.40         5.16 o                         
  -7  -6   8         44.35         47.58         4.45 o                         
  -6  -6   8        132.18        143.84         6.29 o                         
  -5  -6   8         79.76         76.57         4.53 o                         
  -4  -6   8         73.29         70.13         4.59 o                         
  -3  -6   8        135.82        137.39         4.80 o                         
  -2  -6   8        825.95        850.02        27.17 o                         
  -1  -6   8         33.96         32.19         3.64 o                         
   0  -6   8        589.88        573.42        12.30 o                         
   1  -6   8         96.77         87.07         4.12 o                         
   2  -6   8        460.03        474.78        12.04 o                         
   3  -6   8        166.94        165.60         5.59 o                         
   4  -6   8         13.84         11.36         3.64 o                         
   5  -6   8        135.80        131.95         6.21 o                         
   6  -6   8         23.30         22.08         3.53 o                         
   7  -6   8          4.26          3.96         3.50 o                         
   8  -6   8          0.28         -2.96         2.96 o                         
 -12  -5   8          8.83          7.84         2.65 o                         
 -11  -5   8         22.41         23.77         3.30 o                         
 -10  -5   8         15.06         13.16         3.31 o                         
  -9  -5   8        117.61        110.01         5.25 o                         
  -8  -5   8        360.08        364.98        10.20 o                         
  -7  -5   8        326.54        344.98         8.37 o                         
  -6  -5   8         16.17         21.22         3.41 o                         
  -5  -5   8         23.58         23.87         3.37 o                         
  -4  -5   8         65.45         64.79         3.56 o                         
  -3  -5   8         85.71         88.41         4.05 o                         
  -2  -5   8        232.60        227.00         5.38 o                         
  -1  -5   8        152.60        134.89         5.39 o                         
   0  -5   8         95.14         83.86         3.99 o                         
   1  -5   8        346.31        328.95         6.23 o                         
   2  -5   8        197.84        175.65         6.64 o                         
   3  -5   8        108.53        106.23         4.33 o                         
   4  -5   8         91.36        100.05         4.60 o                         
   5  -5   8         41.48         41.61         4.25 o                         
   6  -5   8        242.67        235.78         9.54 o                         
   7  -5   8        157.82        129.58         5.37 o                         
   8  -5   8         31.38         28.50         5.07 o                         
 -13  -4   8          9.15          5.60         3.57 o                         
 -12  -4   8         17.94         17.35         6.03 o                         
 -11  -4   8         74.81         82.64         8.56 o                         
 -10  -4   8         23.80         29.89         4.00 o                         
  -9  -4   8        104.39         99.51         5.00 o                         
  -8  -4   8        129.85        143.09         5.58 o                         
  -7  -4   8        319.15        337.77         8.04 o                         
  -6  -4   8          2.30          3.09         2.97 o                         
  -5  -4   8         98.49         95.14         4.04 o                         
  -4  -4   8        202.17        194.16         4.84 o                         
  -3  -4   8        365.90        333.63         5.87 o                         
  -2  -4   8        105.28        100.39         3.46 o                         
  -1  -4   8        147.25        128.05         4.08 o                         
   0  -4   8        261.99        218.00         5.69 o                         
   1  -4   8        157.33        152.49         4.01 o                         
   2  -4   8        138.50        121.49         4.61 o                         
   3  -4   8         27.54         25.83         3.03 o                         
   4  -4   8         21.25         21.50         3.26 o                         
   5  -4   8        180.34        172.93         5.69 o                         
   6  -4   8        102.66         81.99         4.46 o                         
   7  -4   8         29.12         26.47         3.89 o                         
   8  -4   8         18.34         16.32         3.77 o                         
   9  -4   8          1.23          2.64         2.89 o                         
 -13  -3   8         41.81         39.13         4.82 o                         
 -12  -3   8         33.50         25.64         4.66 o                         
 -11  -3   8         45.99         45.10         5.49 o                         
 -10  -3   8         51.61         53.96         5.84 o                         
  -9  -3   8        136.24        134.89         6.84 o                         
  -8  -3   8        358.49        390.40         8.83 o                         
  -7  -3   8        334.77        333.70         7.31 o                         
  -6  -3   8          9.47          6.05         3.14 o                         
  -5  -3   8        269.15        246.99         5.99 o                         
  -4  -3   8        212.82        195.63         4.76 o                         
  -3  -3   8        579.34        578.05         7.03 o                         
  -2  -3   8        199.77        169.28         4.17 o                         
  -1  -3   8          7.72          9.29         3.13 o                         
   0  -3   8         19.88         18.96         2.24 o                         
   1  -3   8         62.48         61.72         2.65 o                         
   2  -3   8        298.18        272.19         6.53 o                         
   3  -3   8        202.98        211.24         5.87 o                         
   4  -3   8          0.75          3.44         3.27 o                         
   5  -3   8         51.92         58.60         4.36 o                         
   6  -3   8        125.02        131.64         6.15 o                         
   7  -3   8         73.00         79.96         5.05 o                         
   8  -3   8         15.63         20.72         5.63 o                         
   9  -3   8         23.41         19.12         4.14 o                         
 -13  -2   8         23.28         25.54         4.20 o                         
 -12  -2   8         61.94         67.95         7.44 o                         
 -11  -2   8         22.70         26.51         4.23 o                         
 -10  -2   8          5.84         10.29         4.10 o                         
  -9  -2   8          0.58          0.79         2.93 o                         
  -8  -2   8         40.27         38.37         3.46 o                         
  -7  -2   8        298.61        296.02         6.54 o                         
  -6  -2   8        348.94        327.38         7.30 o                         
  -5  -2   8          2.20          3.56         2.36 o                         
  -4  -2   8         73.12         71.42         2.94 o                         
  -3  -2   8        274.13        256.93         4.91 o                         
  -2  -2   8        667.86        607.55        16.56 o                         
  -1  -2   8        355.37        311.56        13.83 o                         
   0  -2   8         76.56         69.48         3.86 o                         
   1  -2   8         69.88         56.27         3.28 o                         
   2  -2   8        322.96        317.83         6.79 o                         
   3  -2   8         93.04         90.26         4.05 o                         
   4  -2   8        107.58        127.20         5.65 o                         
   5  -2   8          1.60         -1.06         3.77 o                         
   6  -2   8        115.48        124.24         5.99 o                         
   7  -2   8         50.29         56.29         5.29 o                         
   8  -2   8         71.49         88.27         6.25 o                         
   9  -2   8         53.19         71.05         4.77 o                         
  10  -2   8         12.81         15.40         4.94 o                         
 -13  -1   8          1.10          0.65         2.97 o                         
 -12  -1   8         12.18         12.63         6.16 o                         
 -11  -1   8          6.10         -3.18         3.94 o                         
 -10  -1   8        138.36        155.50        10.63 o                         
  -9  -1   8        164.57        169.37         8.06 o                         
  -8  -1   8         73.78         81.48         5.60 o                         
  -7  -1   8        232.71        233.46         5.77 o                         
  -6  -1   8        159.46        155.79         5.27 o                         
  -5  -1   8        220.42        191.73         4.18 o                         
  -4  -1   8       1628.86       1517.03        15.84 o                         
  -3  -1   8       2817.93       2668.83        20.71 o                         
  -2  -1   8        585.26        521.35        11.79 o                         
  -1  -1   8        329.82        263.70         8.65 o                         
   0  -1   8        833.25        691.95        13.20 o                         
   1  -1   8        231.35        221.28         6.65 o                         
   2  -1   8        139.22        127.78         3.85 o                         
   3  -1   8         35.20         37.07         3.40 o                         
   4  -1   8         98.71        101.19         5.41 o                         
   5  -1   8        456.64        476.32        13.92 o                         
   6  -1   8         53.15         61.07         5.77 o                         
   7  -1   8         68.49         72.59         6.19 o                         
   8  -1   8         39.59         49.54         5.08 o                         
   9  -1   8          1.59          2.08         4.43 o                         
  10  -1   8         37.85         38.10         4.09 o                         
 -13   0   8         12.98         11.82         4.76 o                         
 -12   0   8         12.42          9.32         5.00 o                         
 -11   0   8         10.22         12.77         4.34 o                         
 -10   0   8         48.13         35.89         4.52 o                         
  -9   0   8         51.91         50.08         4.70 o                         
  -8   0   8         35.62         33.02         4.16 o                         
  -7   0   8          7.55          5.38         3.33 o                         
  -6   0   8         30.35         34.76         3.55 o                         
  -5   0   8        171.59        182.07         4.85 o                         
  -4   0   8       1504.52       1430.72        19.23 o                         
  -3   0   8       6128.25       5994.69        71.43 o                         
  -2   0   8        265.15        220.43         9.08 o                         
  -1   0   8          6.90          5.76         3.85 o                         
   0   0   8        100.50         89.16         5.57 o                         
   1   0   8         91.88         95.05         4.45 o                         
   2   0   8          3.20          3.49         2.56 o                         
   3   0   8        519.46        510.66         8.85 o                         
   4   0   8         25.31         24.83         4.17 o                         
   5   0   8        121.05        126.07         6.03 o                         
   6   0   8        170.63        183.83         8.67 o                         
   7   0   8         20.19         29.48         7.00 o                         
   8   0   8        111.28        114.91         7.69 o                         
   9   0   8         13.59         14.69         4.58 o                         
  10   0   8          4.79          5.15         3.75 o                         
 -13   1   8          1.21          1.93         7.49 o                         
 -12   1   8         12.00          8.63         5.74 o                         
 -11   1   8          5.65          2.14         4.22 o                         
 -10   1   8        137.21        164.25         9.87 o                         
  -9   1   8        164.81        168.91         6.05 o                         
  -8   1   8         74.55         74.24         4.44 o                         
  -7   1   8        232.12        225.95         5.92 o                         
  -6   1   8        159.82        153.42         5.00 o                         
  -5   1   8        221.12        193.59         7.60 o                         
  -4   1   8       1634.63       1515.52        16.59 o                         
  -3   1   8       2823.19       2716.64        71.16 o                         
  -2   1   8        590.70        530.93        41.39 o                         
  -1   1   8        326.26        251.96        10.03 o                         
   0   1   8        832.56        675.71        16.51 o                         
   1   1   8        232.37        217.78        16.79 o                         
   2   1   8        140.09        121.44         5.51 o                         
   3   1   8         34.27         37.86         3.55 o                         
   4   1   8         99.76         96.04         5.40 o                         
   5   1   8        456.47        498.34        30.26 o                         
   6   1   8         52.56         59.92         6.55 o                         
   7   1   8         67.95         76.74         7.16 o                         
   8   1   8         39.54         48.67         6.10 o                         
   9   1   8          1.46          5.47         4.13 o                         
  10   1   8         37.99         34.42         4.28 o                         
 -13   2   8         23.36         18.78         5.82 o                         
 -12   2   8         62.41         59.12         5.58 o                         
 -11   2   8         23.22         21.19         7.43 o                         
 -10   2   8          5.91          9.14         4.62 o                         
  -9   2   8          0.50         -0.04         8.50 o                         
  -8   2   8         40.02         35.30         4.65 o                         
  -7   2   8        296.96        289.91         9.71 o                         
  -6   2   8        349.90        343.85         8.17 o                         
  -5   2   8          2.14          3.38         2.80 o                         
  -4   2   8         72.92         79.83         4.55 o                         
  -3   2   8        274.18        265.78        13.43 o                         
  -2   2   8        670.36        601.38        27.41 o                         
  -1   2   8        358.78        299.04        11.08 o                         
   0   2   8         76.74         71.94        13.97 o                         
   1   2   8         69.05         54.38        12.97 o                         
   2   2   8        325.16        312.11        16.61 o                         
   3   2   8         93.54         89.91         7.29 o                         
   4   2   8        107.45        124.54         6.37 o                         
   5   2   8          1.65          2.33         4.50 o                         
   6   2   8        116.15        125.21         7.63 o                         
   7   2   8         50.32         61.75         6.32 o                         
   8   2   8         71.50         84.41         6.35 o                         
   9   2   8         53.25         50.33         5.10 o                         
 -13   3   8         41.90         16.30         4.48 o                         
 -12   3   8         33.28         42.52         7.20 o                         
 -11   3   8         45.77         41.99         7.73 o                         
 -10   3   8         51.80         52.27         5.90 o                         
  -9   3   8        136.35        135.33         6.95 o                         
  -8   3   8        357.36        373.29         9.99 o                         
  -7   3   8        335.23        332.54         9.94 o                         
  -6   3   8          9.37          4.61         3.25 o                         
  -5   3   8        269.35        251.19        11.70 o                         
  -4   3   8        213.56        186.88         7.92 o                         
  -3   3   8        581.26        562.74        26.67 o                         
  -2   3   8        199.34        146.98         8.08 o                         
  -1   3   8          7.25         15.18        10.87 o                         
   0   3   8         19.85         22.00        10.80 o                         
   1   3   8         62.69         62.06         7.29 o                         
   2   3   8        300.21        297.74        24.23 o                         
   3   3   8        200.24        207.78        10.04 o                         
   4   3   8          0.83          0.08         3.76 o                         
   5   3   8         53.34         61.17         5.49 o                         
   6   3   8        126.19        140.67         7.57 o                         
   7   3   8         72.85         81.17         6.15 o                         
   8   3   8         15.46         14.38         3.82 o                         
   9   3   8         23.27         20.84         5.95 o                         
 -12   4   8         18.06         10.73         4.69 o                         
 -11   4   8         74.30         71.37         9.76 o                         
 -10   4   8         23.99         34.79         9.98 o                         
  -9   4   8        104.13        102.01         7.98 o                         
  -8   4   8        130.17        139.28        18.68 o                         
  -7   4   8        321.34        346.94        29.17 o                         
  -4   4   8        203.18        213.09        11.68 o                         
  -3   4   8        366.22        382.25        13.93 o                         
  -2   4   8        104.47         90.74        17.80 o                         
   0   4   8        264.45        209.38        24.17 o                         
   1   4   8        156.70        129.44        18.11 o                         
   2   4   8        138.23        120.94        11.64 o                         
   3   4   8         27.60         26.69         6.63 o                         
   4   4   8         21.23         31.20         6.72 o                         
   5   4   8        180.67        182.68         9.34 o                         
   6   4   8        101.89         84.59         7.75 o                         
   7   4   8         28.65         36.84        11.24 o                         
   8   4   8         18.43         28.98         6.69 o                         
 -12   5   8          8.88          7.00         4.77 o                         
 -11   5   8         22.50         22.98         6.12 o                         
 -10   5   8         14.67         18.79         5.38 o                         
  -9   5   8        117.20        106.21        15.84 o                         
  -8   5   8        358.93        384.22        20.22 o                         
  -7   5   8        328.00        397.66        20.43 o                         
  -4   5   8         64.81         72.95         9.00 o                         
  -3   5   8         85.86         92.40         9.08 o                         
   2   5   8        199.23        197.37        14.18 o                         
   3   5   8        108.92        115.55        11.80 o                         
   4   5   8         90.77         98.10         8.07 o                         
   5   5   8         41.11         44.34         5.66 o                         
   6   5   8        244.49        244.00        12.85 o                         
   7   5   8        157.36        123.27         8.72 o                         
   8   5   8         30.71         40.25         9.04 o                         
 -11   6   8          1.80          1.64         4.47 o                         
 -10   6   8         17.83         16.66         7.98 o                         
  -9   6   8         16.29         24.82         9.26 o                         
  -8   6   8         60.04         50.77         9.55 o                         
  -7   6   8         44.66         58.93        10.22 o                         
  -4   6   8         72.69         70.90         9.05 o                         
   1   6   8         96.75         87.50         9.76 o                         
   2   6   8        459.89        444.18        19.23 o                         
   3   6   8        167.34        152.98        12.55 o                         
   4   6   8         13.53         10.36         4.87 o                         
   5   6   8        136.03        134.69        13.50 o                         
   6   6   8         23.14         11.24         7.96 o                         
   7   6   8          4.33          8.41         6.86 o                         
  -9   7   8          1.14          0.68         6.64 o                         
  -8   7   8        313.33        338.25        17.44 o                         
  -7   7   8          7.68         10.06         7.80 o                         
  -6   7   8        112.49        118.65        11.39 o                         
  -5   7   8         94.83         85.49         9.74 o                         
   0   7   8         59.02         48.71         7.36 o                         
   1   7   8        119.64         96.41         9.26 o                         
   3   7   8         49.47         49.31         8.02 o                         
   5   7   8         16.69          6.31         6.77 o                         
   6   7   8         31.16         11.67         6.20 o                         
  -9   8   8          2.18          7.27         5.23 o                         
  -8   8   8         10.00          4.78         4.22 o                         
  -7   8   8        118.12        101.89         9.48 o                         
  -6   8   8         28.09         26.89         6.62 o                         
   4   8   8         59.80         47.62         8.56 o                         
   5   8   8         22.96         14.96         5.88 o                         
   4   9   8         27.04         17.98         4.77 o                         
  -5 -10   9         22.45         13.29         4.43 o                         
  -4 -10   9         11.87          9.26         2.61 o                         
  -3 -10   9         44.29         32.91         4.26 o                         
  -2 -10   9         12.60          8.65         3.51 o                         
  -1 -10   9          5.48          9.37         3.39 o                         
   0 -10   9          3.20          4.50         2.83 o                         
  -7  -9   9          6.68         13.35         3.18 o                         
  -6  -9   9          4.52          3.03         2.93 o                         
  -5  -9   9          5.73         10.24         3.21 o                         
  -4  -9   9          8.74          9.73         2.69 o                         
  -3  -9   9        130.94        130.50         6.10 o                         
  -2  -9   9        123.52        109.27         4.71 o                         
  -1  -9   9         30.14         31.56         3.22 o                         
   0  -9   9         83.78         81.93         4.81 o                         
   1  -9   9         13.72         19.94         4.10 o                         
   2  -9   9         23.03         24.04         2.95 o                         
   3  -9   9          3.39          3.59         2.31 o                         
  -9  -8   9          0.96         -4.26         4.26 o                         
  -8  -8   9         17.52         21.77         3.58 o                         
  -7  -8   9          0.32         -0.26         2.93 o                         
  -6  -8   9         20.58         25.22         4.73 o                         
  -5  -8   9        196.28        186.49         6.18 o                         
  -4  -8   9          4.96          8.58         3.94 o                         
  -3  -8   9         46.73         48.66         9.93 o                         
  -2  -8   9         64.29         58.04         4.63 o                         
  -1  -8   9        116.82        107.34         5.38 o                         
   0  -8   9         35.32         32.65         3.05 o                         
   1  -8   9        189.94        192.37         8.79 o                         
   2  -8   9         44.55         43.33         2.98 o                         
   3  -8   9         15.76         12.57         2.62 o                         
   4  -8   9        112.75        103.88         5.16 o                         
   5  -8   9         42.52         30.76         2.67 o                         
 -10  -7   9         10.35         12.45         2.76 o                         
  -9  -7   9         90.71         98.39         9.29 o                         
  -8  -7   9          8.08          7.63         3.19 o                         
  -7  -7   9         83.37         86.49         4.60 o                         
  -6  -7   9        133.68        136.45         5.54 o                         
  -5  -7   9         40.92         40.27         3.78 o                         
  -4  -7   9        124.49        125.45         6.07 o                         
  -3  -7   9         44.55         47.07         5.21 o                         
  -2  -7   9         83.06         80.34         5.35 o                         
  -1  -7   9         32.83         30.20         3.34 o                         
   0  -7   9        168.49        173.37         5.85 o                         
   1  -7   9        184.30        180.73         6.45 o                         
   2  -7   9         17.14         20.09         3.28 o                         
   3  -7   9        160.73        167.59         8.10 o                         
   4  -7   9         75.30         71.70         4.48 o                         
   5  -7   9        236.83        236.56        11.03 o                         
   6  -7   9         15.69         15.32         2.95 o                         
 -11  -6   9         10.43         10.21         2.75 o                         
 -10  -6   9         17.66         20.74         4.89 o                         
  -9  -6   9         21.61         16.66         3.52 o                         
  -8  -6   9         23.31         31.74         4.36 o                         
  -7  -6   9        268.08        277.80         7.74 o                         
  -6  -6   9        283.86        288.24         8.67 o                         
  -5  -6   9        207.79        200.59         7.08 o                         
  -4  -6   9         14.66         13.98         3.35 o                         
  -3  -6   9         70.91         64.10         4.52 o                         
  -2  -6   9        222.80        216.66         8.84 o                         
  -1  -6   9        821.37        852.72        15.68 o                         
   0  -6   9        145.95        151.59         4.76 o                         
   1  -6   9        281.17        272.65         6.10 o                         
   2  -6   9         93.67         94.92         4.55 o                         
   3  -6   9         24.57         21.85         3.10 o                         
   4  -6   9        123.27        124.29         5.52 o                         
   5  -6   9         49.29         45.78         4.10 o                         
   6  -6   9        116.92        102.93         6.69 o                         
   7  -6   9         19.37         19.36         3.22 o                         
 -12  -5   9         13.04         11.94         3.35 o                         
 -11  -5   9         27.54         33.97         3.66 o                         
 -10  -5   9         77.61         78.95         5.55 o                         
  -9  -5   9         36.73         35.85         4.00 o                         
  -8  -5   9         82.84         91.47         5.38 o                         
  -7  -5   9        251.12        267.94         9.57 o                         
  -6  -5   9          8.06          8.53         3.04 o                         
  -5  -5   9         12.90         16.60         3.12 o                         
  -4  -5   9        218.05        211.14         5.65 o                         
  -3  -5   9        394.61        391.74         7.39 o                         
  -2  -5   9        605.03        588.91        14.52 o                         
  -1  -5   9        114.51        107.87         4.69 o                         
   0  -5   9         85.91         80.47         4.04 o                         
   1  -5   9        151.91        140.63         4.72 o                         
   2  -5   9         31.53         28.22         3.29 o                         
   3  -5   9         18.37         20.43         3.26 o                         
   4  -5   9         54.75         64.15         4.65 o                         
   5  -5   9          2.56          4.19         3.19 o                         
   6  -5   9        186.74        177.10         6.77 o                         
   7  -5   9          3.76          1.71         2.65 o                         
   8  -5   9          1.22          1.92         3.45 o                         
 -12  -4   9        124.68        123.48         8.10 o                         
 -11  -4   9         73.92         80.36         5.10 o                         
 -10  -4   9         81.29         84.82         6.03 o                         
  -9  -4   9         39.75         42.84         5.71 o                         
  -8  -4   9        146.03        164.45         7.31 o                         
  -7  -4   9        120.30        130.09         5.45 o                         
  -6  -4   9        120.75        117.66         5.06 o                         
  -5  -4   9         82.22         76.74         3.93 o                         
  -4  -4   9         18.44         17.26         2.89 o                         
  -3  -4   9          0.29          0.40         2.34 o                         
  -2  -4   9        206.57        190.17         6.64 o                         
  -1  -4   9         49.35         36.59         2.84 o                         
   0  -4   9         32.90         31.23         2.99 o                         
   1  -4   9         19.87         19.39         2.67 o                         
   2  -4   9         71.74         67.79         4.00 o                         
   3  -4   9         41.12         43.61         3.94 o                         
   4  -4   9        212.13        203.90         8.03 o                         
   5  -4   9        360.70        363.88        10.28 o                         
   6  -4   9        142.41        133.49         7.37 o                         
   7  -4   9         30.04         32.81         4.04 o                         
   8  -4   9          1.50          6.52         2.83 o                         
 -13  -3   9         51.16         43.09         3.52 o                         
 -12  -3   9         14.22         13.75         3.91 o                         
 -11  -3   9         57.62         53.44         6.14 o                         
 -10  -3   9         81.71         92.16         9.00 o                         
  -9  -3   9         42.44         44.41         4.20 o                         
  -8  -3   9        331.51        363.37        14.19 o                         
  -7  -3   9         86.66         87.29         5.58 o                         
  -6  -3   9         10.61         10.97         2.89 o                         
  -5  -3   9         17.77         19.32         3.07 o                         
  -4  -3   9         57.49         53.71         3.30 o                         
  -3  -3   9        178.65        163.23         4.77 o                         
  -2  -3   9        148.67        136.22         4.61 o                         
  -1  -3   9        288.48        257.96         5.90 o                         
   0  -3   9        330.05        324.88         8.51 o                         
   1  -3   9        323.72        294.96         8.09 o                         
   2  -3   9        273.45        281.57         8.73 o                         
   3  -3   9         22.44         22.52         3.45 o                         
   4  -3   9         53.64         55.25         4.27 o                         
   5  -3   9         99.82        121.81         5.62 o                         
   6  -3   9         28.82         24.95         4.35 o                         
   7  -3   9         19.32         15.10         3.45 o                         
   8  -3   9          6.68         11.13         3.58 o                         
   9  -3   9          4.16         -0.45         3.78 o                         
 -13  -2   9         31.67         31.09         3.36 o                         
 -12  -2   9          0.24          9.48         5.10 o                         
 -11  -2   9         16.66         22.04         4.37 o                         
 -10  -2   9          3.68          4.33         4.07 o                         
  -9  -2   9        650.78        735.48        19.48 o                         
  -8  -2   9        199.03        199.36         7.55 o                         
  -7  -2   9          0.40          3.75         2.91 o                         
  -6  -2   9        161.80        156.83         5.23 o                         
  -5  -2   9        216.77        210.95         5.09 o                         
  -4  -2   9        424.40        417.45         7.65 o                         
  -3  -2   9        363.76        335.28         6.81 o                         
  -2  -2   9         25.77         22.47         2.76 o                         
  -1  -2   9        314.20        267.53         8.50 o                         
   0  -2   9         75.56         81.29         3.36 o                         
   1  -2   9        154.30        142.23         4.88 o                         
   2  -2   9        355.75        351.51         9.28 o                         
   3  -2   9         17.10         16.56         3.12 o                         
   4  -2   9        123.67        128.33         6.21 o                         
   5  -2   9         47.10         44.98         4.67 o                         
   6  -2   9         27.91         23.10         4.20 o                         
   7  -2   9        132.87        138.09         9.22 o                         
   8  -2   9         19.38         20.52         3.85 o                         
   9  -2   9         37.68         41.60         4.68 o                         
 -13  -1   9         41.14         41.53         4.18 o                         
 -12  -1   9         45.47         40.76         6.78 o                         
 -11  -1   9         19.59         21.48         4.12 o                         
 -10  -1   9        146.76        152.82        10.33 o                         
  -9  -1   9        465.65        513.48        14.34 o                         
  -8  -1   9        177.13        181.61         6.62 o                         
  -7  -1   9         85.06         90.07         5.21 o                         
  -6  -1   9         21.83         18.31         3.23 o                         
  -5  -1   9         60.93         61.19         3.46 o                         
  -4  -1   9        471.87        461.03         6.78 o                         
  -3  -1   9         45.41         45.78         3.00 o                         
  -2  -1   9         20.46         15.38         2.79 o                         
  -1  -1   9        267.44        249.48         7.03 o                         
   0  -1   9         86.12         77.06         4.06 o                         
   1  -1   9         51.75         54.34         2.95 o                         
   2  -1   9        374.69        382.10        10.08 o                         
   3  -1   9        191.14        181.91         6.98 o                         
   4  -1   9         23.80         28.35         4.27 o                         
   5  -1   9          9.00          6.12         3.85 o                         
   6  -1   9        123.26        130.27         6.60 o                         
   7  -1   9          6.84          9.73         4.23 o                         
   8  -1   9         20.07         27.63         5.27 o                         
   9  -1   9         26.28         28.52         7.51 o                         
 -13   0   9          0.59         -3.67         4.07 o                         
 -12   0   9         28.06         20.12         3.99 o                         
 -11   0   9          0.46          4.94         3.71 o                         
 -10   0   9        125.68        133.74         7.20 o                         
  -9   0   9        554.56        570.62        14.31 o                         
  -8   0   9         28.62         29.97         4.06 o                         
  -7   0   9        267.85        252.36         6.70 o                         
  -6   0   9        168.27        165.25         6.51 o                         
  -5   0   9        393.99        391.01         7.68 o                         
  -4   0   9         15.11         17.06         2.56 o                         
  -3   0   9       2315.81       2160.42        24.50 o                         
  -2   0   9          5.42          5.74         3.39 o                         
  -1   0   9          0.00         -5.37         5.37 o                         
   0   0   9        153.61        131.47        11.21 o                         
   1   0   9        185.12        176.26         6.33 o                         
   2   0   9          7.27          5.00         2.66 o                         
   3   0   9         46.74         39.73         4.00 o                         
   4   0   9         87.50         92.66         5.69 o                         
   5   0   9          6.61          7.93         3.90 o                         
   6   0   9         57.45         62.76         5.70 o                         
   7   0   9        139.96        190.72        16.27 o                         
   8   0   9         20.67         18.69         5.00 o                         
   9   0   9         12.36         12.44         4.21 o                         
 -13   1   9         41.66         35.60         4.10 o                         
 -12   1   9         45.41         43.19         4.91 o                         
 -11   1   9         19.50         13.07         6.50 o                         
 -10   1   9        146.69        142.05        13.15 o                         
  -9   1   9        467.21        499.32        17.66 o                         
  -8   1   9        177.46        159.75         9.57 o                         
  -7   1   9         84.89         79.92         6.70 o                         
  -6   1   9         21.93         24.92         3.37 o                         
  -5   1   9         61.50         61.00         3.66 o                         
  -4   1   9        471.93        456.75        13.05 o                         
  -3   1   9         45.30         48.94         5.84 o                         
  -2   1   9         20.16         14.13         3.71 o                         
  -1   1   9        265.87        219.88        12.44 o                         
   0   1   9         86.89         57.31        12.65 o                         
   1   1   9         52.37         53.42         3.89 o                         
   2   1   9        375.70        370.36        10.88 o                         
   3   1   9        190.95        176.82         5.85 o                         
   4   1   9         23.55         23.74         4.29 o                         
   5   1   9          8.92          8.75         5.29 o                         
   6   1   9        123.44        140.13         8.37 o                         
   7   1   9          6.81         12.61         5.49 o                         
   8   1   9         19.47         27.33         5.06 o                         
   9   1   9         26.04         28.81         4.02 o                         
 -13   2   9         31.11         18.80         6.48 o                         
 -12   2   9          0.29          7.61         4.77 o                         
 -11   2   9         16.41         11.98         4.58 o                         
 -10   2   9          3.45         10.98         5.49 o                         
  -9   2   9        651.08        775.16        14.87 o                         
  -8   2   9        200.48        201.70         7.94 o                         
  -7   2   9          0.38          0.63         4.02 o                         
  -6   2   9        162.75        154.77         7.74 o                         
  -5   2   9        217.60        210.38         7.22 o                         
  -4   2   9        421.72        416.03        10.78 o                         
  -3   2   9        361.32        308.45         9.70 o                         
  -2   2   9         25.61         19.03         3.73 o                         
  -1   2   9        314.53        253.28        10.87 o                         
   0   2   9         75.84         69.27        14.39 o                         
   1   2   9        157.06        147.56        11.31 o                         
   2   2   9        357.12        348.46        34.93 o                         
   3   2   9         17.40         14.54         3.64 o                         
   4   2   9        122.87        124.19         6.67 o                         
   5   2   9         47.08         51.60         7.81 o                         
   6   2   9         28.32         28.56         5.58 o                         
   7   2   9        133.66        137.98        12.71 o                         
   8   2   9         19.09         24.12         4.88 o                         
   9   2   9         37.94         38.15         6.71 o                         
 -13   3   9         50.86         21.07         5.40 o                         
 -12   3   9         13.99          2.70         7.63 o                         
 -11   3   9         56.97         49.86         6.81 o                         
 -10   3   9         81.02         67.29         6.24 o                         
  -9   3   9         42.38         34.19         5.50 o                         
  -8   3   9        332.66        348.98         9.81 o                         
  -7   3   9         87.30         86.01         5.48 o                         
  -6   3   9         10.68          5.63         3.76 o                         
  -5   3   9         17.20         16.56         3.67 o                         
  -4   3   9         56.45         60.83         6.22 o                         
  -3   3   9        180.36        151.03         8.95 o                         
  -2   3   9        148.83        120.22         9.00 o                         
  -1   3   9        289.68        255.96        25.93 o                         
   0   3   9        331.87        288.88        27.13 o                         
   1   3   9        324.34        285.13        43.04 o                         
   2   3   9        274.93        296.20        11.68 o                         
   3   3   9         21.92         10.24         6.12 o                         
   4   3   9         54.73         54.62         5.30 o                         
   5   3   9        101.16        131.10         6.99 o                         
   6   3   9         28.77         23.00         4.84 o                         
   7   3   9         19.55         23.56         4.39 o                         
   8   3   9          6.55         -5.91         5.95 o                         
 -12   4   9        123.95        100.01        15.63 o                         
 -11   4   9         73.70         78.01        15.02 o                         
 -10   4   9         81.91         71.85        12.12 o                         
  -9   4   9         40.13         41.41         6.28 o                         
  -8   4   9        146.52        136.64         8.31 o                         
  -7   4   9        120.52        128.95        16.87 o                         
  -6   4   9        120.19        127.58        12.25 o                         
  -5   4   9         82.75         78.12        10.10 o                         
  -4   4   9         18.15         26.51         7.18 o                         
  -3   4   9          0.23         -4.23         5.44 o                         
  -2   4   9        206.10        188.24        25.20 o                         
   0   4   9         32.60         36.48         7.15 o                         
   1   4   9         20.88         19.18         6.27 o                         
   2   4   9         71.87         65.70         9.93 o                         
   3   4   9         40.76         33.00         9.69 o                         
   4   4   9        212.55        222.09         8.08 o                         
   5   4   9        358.38        387.64        12.62 o                         
   6   4   9        142.32        140.75         8.94 o                         
   7   4   9         30.34         36.23         6.93 o                         
   8   4   9          1.62         -1.37         8.88 o                         
 -12   5   9         13.36         11.00         6.04 o                         
 -11   5   9         28.05         15.16         5.75 o                         
 -10   5   9         78.54         61.65        14.08 o                         
  -9   5   9         36.75         34.04        16.53 o                         
  -8   5   9         81.72         89.67        20.89 o                         
  -7   5   9        250.84        292.27        17.81 o                         
  -6   5   9          8.35          5.28         7.85 o                         
  -5   5   9         13.45         23.31         7.87 o                         
  -4   5   9        218.77        217.74        13.75 o                         
   1   5   9        152.91        152.77        12.72 o                         
   2   5   9         31.20         30.65         8.21 o                         
   3   5   9         18.52         23.26         8.67 o                         
   4   5   9         54.51         67.51         6.52 o                         
   5   5   9          2.65          9.05         5.84 o                         
   6   5   9        186.33        183.95        17.95 o                         
   7   5   9          3.94          8.27         8.07 o                         
 -11   6   9         10.26         -1.62         5.53 o                         
 -10   6   9         17.77         20.91         5.70 o                         
  -9   6   9         21.77         22.71         6.60 o                         
  -8   6   9         23.04         17.55         6.15 o                         
  -7   6   9        267.39        280.49        17.32 o                         
  -6   6   9        281.48        299.83        17.45 o                         
  -5   6   9        205.96        182.32        13.64 o                         
   1   6   9        282.68        250.39        15.30 o                         
   2   6   9         93.90         91.98        10.51 o                         
   3   6   9         24.75         23.25        12.75 o                         
   4   6   9        123.68        124.00         8.07 o                         
   5   6   9         49.55         34.67         9.13 o                         
   6   6   9        117.46        100.43        11.34 o                         
   7   6   9         19.25          7.62         6.12 o                         
 -10   7   9         10.21          5.94         4.18 o                         
  -9   7   9         92.32         83.61        15.37 o                         
  -8   7   9          7.71          9.23         5.29 o                         
  -7   7   9         83.41         70.40        13.32 o                         
  -6   7   9        132.85        109.15        11.00 o                         
  -5   7   9         40.86         30.97         7.27 o                         
   0   7   9        169.71        160.31        11.76 o                         
   1   7   9        183.76        153.43        11.50 o                         
   2   7   9         16.84         11.12         5.64 o                         
   3   7   9        160.33        146.10        11.26 o                         
   4   7   9         75.16         68.86        10.65 o                         
   5   7   9        236.84        246.71        14.79 o                         
   6   7   9         15.76         17.06         6.15 o                         
  -8   8   9         17.40         11.41         5.35 o                         
  -7   8   9          0.32          6.98         4.31 o                         
   4   8   9        112.40         98.82         9.46 o                         
   5   8   9         43.10         31.51         6.40 o                         
   3   9   9          3.37         11.29         5.13 o                         
  -3 -10  10         11.21         -0.71         4.25 o                         
  -2 -10  10          9.65          5.33         4.09 o                         
  -7  -9  10          5.60          4.54         6.72 o                         
  -6  -9  10         16.51         13.62         2.69 o                         
  -5  -9  10          3.15          1.65         2.47 o                         
  -4  -9  10         35.05         31.93         2.85 o                         
  -3  -9  10        216.36        204.88         9.18 o                         
  -2  -9  10        102.94         96.35         4.19 o                         
  -1  -9  10         80.21         73.84         6.17 o                         
   0  -9  10          8.44         11.37         2.65 o                         
   1  -9  10         49.00         33.79         4.96 o                         
   2  -9  10         40.70         39.15         6.83 o                         
  -9  -8  10          9.25          8.18         3.87 o                         
  -8  -8  10         38.79         39.17         6.43 o                         
  -7  -8  10          1.40          1.48         3.71 o                         
  -6  -8  10        125.54        109.31         5.93 o                         
  -5  -8  10         55.79         44.63         6.51 o                         
  -4  -8  10          2.30         -1.47         3.61 o                         
  -3  -8  10         17.26         19.57         3.20 o                         
  -2  -8  10          9.14          9.83         2.97 o                         
  -1  -8  10         73.93         70.93         5.18 o                         
   0  -8  10         26.22         31.80         3.09 o                         
   1  -8  10        176.49        182.01         9.58 o                         
   2  -8  10          7.11          7.53         2.59 o                         
   3  -8  10         20.91         19.16         2.66 o                         
   4  -8  10         21.21         14.56         2.47 o                         
 -10  -7  10         16.90         21.96         3.66 o                         
  -9  -7  10         21.30         22.60         3.26 o                         
  -8  -7  10          9.37          7.13         3.37 o                         
  -7  -7  10         51.73         55.97         4.77 o                         
  -6  -7  10         30.67         34.73         3.56 o                         
  -5  -7  10        135.37        145.54         6.30 o                         
  -4  -7  10        254.23        257.14        13.88 o                         
  -3  -7  10          4.89          4.02         3.44 o                         
  -2  -7  10          9.17         10.70         2.97 o                         
  -1  -7  10          8.82          7.60         2.85 o                         
   0  -7  10        122.33        115.33         4.42 o                         
   1  -7  10        204.92        213.13         9.49 o                         
   2  -7  10         36.40         42.67         3.61 o                         
   3  -7  10         19.13         14.11         3.13 o                         
   4  -7  10         53.14         46.98         3.84 o                         
   5  -7  10        140.19        103.82         5.09 o                         
   6  -7  10         42.03         22.60         5.28 o                         
 -11  -6  10         44.95         30.97         4.41 o                         
 -10  -6  10         14.17          6.32         3.80 o                         
  -9  -6  10         44.59         50.52         5.63 o                         
  -8  -6  10        155.24        160.50        10.39 o                         
  -7  -6  10         98.62         98.08         5.20 o                         
  -6  -6  10         18.15         16.86         3.80 o                         
  -5  -6  10          2.94          1.57         3.19 o                         
  -4  -6  10        132.78        119.39         5.07 o                         
  -3  -6  10         35.47         35.01         4.90 o                         
  -2  -6  10          5.64          6.43         3.16 o                         
  -1  -6  10        184.04        192.64         5.84 o                         
   0  -6  10        756.15        765.06        10.46 o                         
   1  -6  10        146.41        143.81         6.03 o                         
   2  -6  10         85.20         78.67         4.40 o                         
   3  -6  10         77.06         81.34         4.90 o                         
   4  -6  10        132.61        130.04         6.34 o                         
   5  -6  10         29.88         26.81         3.51 o                         
   6  -6  10         39.89         30.40         3.24 o                         
   7  -6  10         31.64         34.11         5.13 o                         
 -12  -5  10         39.79         15.92         6.89 o                         
 -11  -5  10         11.91         17.73         3.11 o                         
 -10  -5  10         26.30         30.85         4.16 o                         
  -9  -5  10         41.80         42.29         3.83 o                         
  -8  -5  10         63.48         68.64         4.60 o                         
  -7  -5  10        167.31        168.40         7.07 o                         
  -6  -5  10        123.22        118.31         5.18 o                         
  -5  -5  10         12.15          8.46         2.89 o                         
  -4  -5  10         90.97         85.96         5.04 o                         
  -3  -5  10        100.98        105.65         4.88 o                         
  -2  -5  10        304.56        298.86         7.59 o                         
  -1  -5  10          6.05          7.98         3.10 o                         
   0  -5  10        380.73        383.60         7.51 o                         
   1  -5  10        456.60        461.44        21.39 o                         
   2  -5  10         32.50         29.26         3.14 o                         
   3  -5  10          3.78          5.55         3.31 o                         
   4  -5  10         24.79         29.63         3.78 o                         
   5  -5  10         85.53         89.97         5.39 o                         
   6  -5  10         85.66         79.69         4.93 o                         
   7  -5  10         24.25         20.00         5.04 o                         
 -12  -4  10          8.31         13.54         3.31 o                         
 -11  -4  10         43.52         46.75         7.33 o                         
 -10  -4  10         27.61         25.29         3.74 o                         
  -9  -4  10         40.57         53.02         9.35 o                         
  -8  -4  10        498.57        531.89        10.96 o                         
  -7  -4  10        146.91        157.66         5.71 o                         
  -6  -4  10         22.59         36.10         5.54 o                         
  -5  -4  10        102.94         95.85         4.20 o                         
  -4  -4  10         17.14         17.71         3.10 o                         
  -3  -4  10        119.01        102.14         4.84 o                         
  -2  -4  10        244.70        199.44         7.38 o                         
  -1  -4  10        145.94        123.97         4.45 o                         
   0  -4  10        198.19        191.38         8.56 o                         
   1  -4  10         18.65         17.51         3.30 o                         
   2  -4  10         48.43         49.20         3.96 o                         
   3  -4  10         18.71         19.34         3.91 o                         
   4  -4  10         58.38         69.10         4.50 o                         
   5  -4  10        157.53        157.59         5.75 o                         
   6  -4  10         71.91         72.51         4.58 o                         
   7  -4  10          7.98         11.25         2.64 o                         
   8  -4  10         18.41         18.22         3.95 o                         
 -13  -3  10         14.76         12.93         4.37 o                         
 -12  -3  10         19.89         22.63         3.63 o                         
 -11  -3  10          1.53         -1.27         3.87 o                         
 -10  -3  10         44.15         39.38         4.69 o                         
  -9  -3  10          4.49          5.39         3.95 o                         
  -8  -3  10         80.62         86.31         5.39 o                         
  -7  -3  10          9.97         14.46         3.56 o                         
  -6  -3  10         31.51         31.37         3.73 o                         
  -5  -3  10         32.04         28.38         3.22 o                         
  -4  -3  10         75.05         71.13         4.25 o                         
  -3  -3  10         16.51         14.86         2.90 o                         
  -2  -3  10         87.69         74.38         6.46 o                         
  -1  -3  10          8.32          4.30         2.29 o                         
   0  -3  10         90.15         98.43         3.97 o                         
   1  -3  10         51.99         46.56         3.56 o                         
   2  -3  10        259.69        272.28         8.06 o                         
   3  -3  10         44.35         38.82         3.81 o                         
   4  -3  10         20.04         28.67         3.79 o                         
   5  -3  10         75.93         75.12         4.80 o                         
   6  -3  10        160.15        142.85         7.83 o                         
   7  -3  10          2.87          0.92         4.82 o                         
   8  -3  10          9.85          6.64         3.27 o                         
 -13  -2  10         10.66         15.65         3.72 o                         
 -12  -2  10         32.11         33.46         4.21 o                         
 -11  -2  10         10.57         27.09         6.52 o                         
 -10  -2  10        193.79        201.90        12.63 o                         
  -9  -2  10          1.05          2.32         4.86 o                         
  -8  -2  10        308.63        333.27        14.28 o                         
  -7  -2  10         67.36         65.94         4.92 o                         
  -6  -2  10        481.91        487.05         8.58 o                         
  -5  -2  10        179.30        182.81         8.21 o                         
  -4  -2  10        157.44        139.35         4.82 o                         
  -3  -2  10         39.50         35.46         3.36 o                         
  -2  -2  10         40.18         36.18         3.74 o                         
  -1  -2  10        274.50        286.14        10.76 o                         
   0  -2  10        489.37        447.63         7.43 o                         
   1  -2  10         73.20         65.27         3.92 o                         
   2  -2  10         10.11         10.46         2.90 o                         
   3  -2  10        168.25        169.76         6.09 o                         
   4  -2  10        753.62        800.33        18.06 o                         
   5  -2  10        190.53        170.05         6.64 o                         
   6  -2  10         92.89         97.48         6.63 o                         
   7  -2  10         39.29         43.50         4.64 o                         
   8  -2  10         28.43         26.59         4.71 o                         
   9  -2  10         20.76         19.32         3.33 o                         
 -13  -1  10         11.64          8.33         4.62 o                         
 -12  -1  10         29.61         35.13         4.26 o                         
 -11  -1  10          1.86          4.83         3.79 o                         
 -10  -1  10        122.63        126.22         6.94 o                         
  -9  -1  10        477.47        530.98        12.80 o                         
  -8  -1  10         85.82        101.84         6.24 o                         
  -7  -1  10         69.02         70.70         5.26 o                         
  -6  -1  10        369.02        393.74         7.27 o                         
  -5  -1  10        759.85        789.94        10.10 o                         
  -4  -1  10        225.84        224.68         5.63 o                         
  -3  -1  10        193.77        187.67         5.69 o                         
  -2  -1  10          5.81          7.09         2.79 o                         
  -1  -1  10        441.59        405.07         6.69 o                         
   0  -1  10        163.51        147.70         4.85 o                         
   1  -1  10         71.69         68.24         3.47 o                         
   2  -1  10        170.82        162.41         6.01 o                         
   3  -1  10         12.46         15.07         3.82 o                         
   4  -1  10         21.02         19.36         4.40 o                         
   5  -1  10         66.15         67.22         5.26 o                         
   6  -1  10          3.37          6.90         4.04 o                         
   7  -1  10         27.29         31.05         4.41 o                         
   8  -1  10          5.47          2.04         3.99 o                         
   9  -1  10         12.32         15.26         6.20 o                         
 -13   0  10          0.75          0.79         4.17 o                         
 -12   0  10          0.00         -2.06         4.17 o                         
 -11   0  10        217.82        206.04        16.57 o                         
 -10   0  10        321.27        317.78        11.03 o                         
  -9   0  10         43.83         35.98         5.55 o                         
  -8   0  10        131.05        133.53         6.86 o                         
  -7   0  10         99.21        120.65         7.36 o                         
  -6   0  10          3.15          2.26         3.57 o                         
  -5   0  10         11.09          7.45         2.66 o                         
  -4   0  10        335.93        309.68         6.11 o                         
  -3   0  10        211.07        201.08         5.07 o                         
  -2   0  10         90.20         98.83         9.14 o                         
  -1   0  10         26.07         30.69         4.21 o                         
   0   0  10        822.65        759.26        15.79 o                         
   1   0  10         13.06         11.00         3.26 o                         
   2   0  10         84.04         80.21         4.76 o                         
   3   0  10         37.51         31.35         3.85 o                         
   4   0  10        146.82        152.74         6.59 o                         
   5   0  10         13.69         14.05         4.23 o                         
   6   0  10        132.91        151.88         8.68 o                         
   7   0  10        118.63        132.70         7.88 o                         
   8   0  10          0.10         -4.06         4.06 o                         
   9   0  10          1.44          5.52         3.02 o                         
 -13   1  10         11.61          9.23         3.43 o                         
 -12   1  10         29.40         38.98         5.29 o                         
 -11   1  10          1.92          6.60         4.65 o                         
 -10   1  10        124.00        152.59        10.05 o                         
  -9   1  10        478.77        548.42        13.04 o                         
  -8   1  10         84.28         99.42         8.35 o                         
  -7   1  10         67.68         63.03         6.10 o                         
  -6   1  10        366.69        377.31        10.52 o                         
  -5   1  10        754.59        744.55        13.56 o                         
  -4   1  10        225.99        221.79        10.94 o                         
  -3   1  10        194.57        183.08         8.81 o                         
  -2   1  10          5.77          6.25         3.78 o                         
  -1   1  10        439.97        360.65        13.56 o                         
   0   1  10        164.56        145.79        27.63 o                         
   1   1  10         71.74         66.77         5.58 o                         
   2   1  10        171.72        165.25         8.89 o                         
   3   1  10         12.50         14.06         3.91 o                         
   4   1  10         21.24         26.76         4.71 o                         
   5   1  10         66.34         74.53         6.90 o                         
   6   1  10          3.19          9.29         5.46 o                         
   7   1  10         27.08         37.03         6.11 o                         
   8   1  10          5.49          4.11         3.83 o                         
   9   1  10         12.28         24.41         7.09 o                         
 -13   2  10         10.74         14.66         6.12 o                         
 -12   2  10         32.08         22.73         4.07 o                         
 -11   2  10         10.58         10.86         5.14 o                         
 -10   2  10        194.62        214.21         8.72 o                         
  -9   2  10          1.14          3.38         4.98 o                         
  -8   2  10        309.23        345.39        10.11 o                         
  -7   2  10         67.20         58.46         5.17 o                         
  -6   2  10        482.83        470.22        10.43 o                         
  -5   2  10        180.74        171.92         6.96 o                         
  -4   2  10        158.92        136.36         7.12 o                         
  -3   2  10         40.39         35.29         5.78 o                         
  -2   2  10         39.55         40.25         4.84 o                         
  -1   2  10        275.14        226.94        24.65 o                         
   0   2  10        490.94        364.90        31.74 o                         
   1   2  10         72.44         62.79         6.49 o                         
   2   2  10         10.38          7.09         4.13 o                         
   3   2  10        167.91        178.91         7.38 o                         
   4   2  10        753.32        838.51        17.58 o                         
   5   2  10        190.53        190.31         9.90 o                         
   6   2  10         93.78        101.37         7.04 o                         
   7   2  10         39.08         45.28         5.35 o                         
   8   2  10         28.68         25.42         8.08 o                         
 -13   3  10         14.66         10.80         6.44 o                         
 -12   3  10         19.91         27.81         7.05 o                         
 -11   3  10          1.54          4.22         6.64 o                         
 -10   3  10         44.30         34.39         5.98 o                         
  -9   3  10          4.48          8.60         4.11 o                         
  -8   3  10         80.81         73.92         5.62 o                         
  -7   3  10         10.12         16.71         6.88 o                         
  -6   3  10         31.55         33.70         4.79 o                         
  -5   3  10         31.39         27.15         5.21 o                         
  -4   3  10         74.00         67.54         6.79 o                         
  -3   3  10         15.93         10.26         6.54 o                         
  -2   3  10         87.25         64.84        15.96 o                         
  -1   3  10          8.54         12.19        10.19 o                         
   1   3  10         52.39         50.17         6.37 o                         
   2   3  10        258.23        284.37        12.07 o                         
   3   3  10         44.11         41.81         4.43 o                         
   4   3  10         20.10         28.55         4.90 o                         
   5   3  10         75.86         89.36         7.27 o                         
   6   3  10        160.05        159.19         9.62 o                         
   7   3  10          2.88          4.70         3.54 o                         
   8   3  10          9.83         10.63         9.65 o                         
 -12   4  10          8.36          8.68         6.70 o                         
 -11   4  10         43.37         35.61         5.59 o                         
 -10   4  10         28.40         21.50         5.48 o                         
  -9   4  10         40.12         49.62         8.10 o                         
  -8   4  10        499.14        498.27        38.02 o                         
  -7   4  10        147.58        151.92        10.14 o                         
  -6   4  10         22.81         21.08         6.22 o                         
  -5   4  10        103.00        104.18         7.96 o                         
  -4   4  10         16.60          9.55         6.38 o                         
   0   4  10        196.74        188.48        12.21 o                         
   1   4  10         18.17         21.47         5.29 o                         
   2   4  10         48.42         47.47         6.27 o                         
   3   4  10         18.99         20.03         4.48 o                         
   4   4  10         58.33         63.19         5.26 o                         
   5   4  10        157.12        175.82        11.56 o                         
   6   4  10         72.30         70.58         7.00 o                         
   7   4  10          8.11          9.80         6.74 o                         
   8   4  10         18.36         18.75         7.64 o                         
 -12   5  10         39.86          1.97         7.26 o                         
 -11   5  10         11.94          6.46         5.34 o                         
 -10   5  10         25.95         39.56         8.08 o                         
  -9   5  10         42.26         50.25        10.19 o                         
  -8   5  10         63.59         74.62        16.30 o                         
  -7   5  10        167.70        167.07        20.16 o                         
  -6   5  10        122.42        118.40        11.07 o                         
  -5   5  10         12.10         12.32         6.38 o                         
  -4   5  10         90.23         78.24         9.81 o                         
   1   5  10        456.87        492.57        21.44 o                         
   2   5  10         32.20         26.74         8.89 o                         
   3   5  10          3.62         11.52         7.84 o                         
   4   5  10         25.03         36.37         5.69 o                         
   5   5  10         84.56        100.61         8.73 o                         
   6   5  10         85.86         83.44         7.95 o                         
   7   5  10         24.49         28.31         8.13 o                         
 -11   6  10         45.24         27.16         6.55 o                         
 -10   6  10         13.79         11.09         5.28 o                         
  -9   6  10         45.04         45.06         6.86 o                         
  -8   6  10        155.60        138.18         9.42 o                         
  -7   6  10         99.12         83.08         8.23 o                         
  -6   6  10         18.02         13.22         5.53 o                         
  -5   6  10          3.00          1.23         4.74 o                         
   0   6  10        755.49        799.36        25.93 o                         
   1   6  10        146.74        155.01        12.74 o                         
   2   6  10         85.74         70.75         9.29 o                         
   3   6  10         76.40         79.07         7.12 o                         
   4   6  10        132.48        135.13         6.96 o                         
   5   6  10         30.14         13.68         8.14 o                         
   6   6  10         40.44         44.80         8.71 o                         
 -10   7  10         17.22         10.31         6.44 o                         
  -9   7  10         21.30         15.99         4.93 o                         
  -8   7  10          9.67          9.84         6.77 o                         
  -7   7  10         52.10         42.33         6.31 o                         
  -6   7  10         30.95         32.44         5.79 o                         
   0   7  10        121.57         96.25         9.97 o                         
   1   7  10        204.76        170.74        11.94 o                         
   2   7  10         36.93         33.63         6.79 o                         
   3   7  10         18.28         16.63         6.39 o                         
   4   7  10         53.48         44.92         8.37 o                         
   5   7  10        140.53        102.77         9.94 o                         
   3   8  10         21.14          8.22         6.40 o                         
   4   8  10         21.37          6.99         5.06 o                         
   2   9  10         40.83         18.76         5.23 o                         
  -6  -9  11         12.73         14.08         3.08 o                         
  -5  -9  11         60.12         51.32         3.73 o                         
  -4  -9  11         22.47         22.57         2.38 o                         
  -3  -9  11         65.83         51.84         3.72 o                         
  -2  -9  11         15.31         11.89         2.53 o                         
  -1  -9  11          2.26          3.57         2.32 o                         
   0  -9  11          9.94          8.64         2.69 o                         
   1  -9  11          1.85          5.06         3.59 o                         
  -8  -8  11         18.81         13.50         3.14 o                         
  -7  -8  11         46.68         44.97         6.23 o                         
  -6  -8  11         49.35         42.23         5.15 o                         
  -5  -8  11         10.46          4.32         2.84 o                         
  -4  -8  11         27.78         24.86         3.28 o                         
  -3  -8  11         13.57         10.43         2.74 o                         
  -2  -8  11          1.41          4.51         2.76 o                         
  -1  -8  11         19.25         15.63         3.41 o                         
   0  -8  11         15.62         13.41         2.51 o                         
   1  -8  11         71.82         71.15         6.96 o                         
   2  -8  11        101.78         83.39         7.47 o                         
   3  -8  11         35.94         31.10         2.86 o                         
 -10  -7  11         30.09         21.05         7.11 o                         
  -9  -7  11         35.82         37.18         4.08 o                         
  -8  -7  11         25.78         29.45         3.63 o                         
  -7  -7  11         41.28         38.10         3.84 o                         
  -6  -7  11          2.01          1.18         4.36 o                         
  -5  -7  11         29.49         25.10         5.97 o                         
  -4  -7  11         61.35         59.94         4.71 o                         
  -3  -7  11         23.46         24.68         3.28 o                         
  -2  -7  11         13.95         13.57         2.86 o                         
  -1  -7  11        124.08        121.90         4.43 o                         
   0  -7  11        111.98        107.29         5.21 o                         
   1  -7  11         41.54         46.17         4.06 o                         
   2  -7  11        170.57        159.67        10.26 o                         
   3  -7  11          4.42         -1.37         2.99 o                         
   4  -7  11         38.75         32.75         3.05 o                         
   5  -7  11         41.49         34.95         5.70 o                         
 -11  -6  11         20.11         10.35         2.93 o                         
 -10  -6  11         23.61         26.67         3.25 o                         
  -9  -6  11        120.46        118.03        15.77 o                         
  -8  -6  11         35.69         44.31         4.77 o                         
  -7  -6  11          5.20          3.58         3.82 o                         
  -6  -6  11         48.01         52.32         5.04 o                         
  -5  -6  11         62.80         56.03         4.48 o                         
  -4  -6  11         42.42         39.62         5.19 o                         
  -3  -6  11         24.71         29.27         4.75 o                         
  -2  -6  11         10.85         10.69         3.19 o                         
  -1  -6  11         11.52          7.60         3.11 o                         
   0  -6  11        109.04        108.99         5.22 o                         
   1  -6  11         11.97         14.64         4.13 o                         
   2  -6  11        163.09        180.86         9.70 o                         
   3  -6  11         75.56         72.17         5.60 o                         
   4  -6  11         62.61         58.18         4.41 o                         
   5  -6  11         17.66         21.42         3.13 o                         
   6  -6  11         32.72         28.74         3.99 o                         
 -12  -5  11          2.76          9.05         3.47 o                         
 -11  -5  11          1.18          0.24         2.74 o                         
 -10  -5  11         17.45         19.17         3.83 o                         
  -9  -5  11          7.56         13.64         3.70 o                         
  -8  -5  11         72.14         82.66         5.05 o                         
  -7  -5  11         43.42         39.01         4.06 o                         
  -6  -5  11         18.84         19.31         3.76 o                         
  -5  -5  11         60.95         52.50         6.52 o                         
  -4  -5  11        319.90        314.51         8.07 o                         
  -3  -5  11         11.02          8.53         3.05 o                         
  -2  -5  11         18.44         19.01         3.41 o                         
  -1  -5  11        177.33        190.08         5.64 o                         
   0  -5  11         75.04         84.43         5.68 o                         
   1  -5  11         89.71         85.37         5.51 o                         
   2  -5  11          0.41         -3.23         3.23 o                         
   3  -5  11         25.11         31.78         3.72 o                         
   4  -5  11         73.47         75.18         4.42 o                         
   5  -5  11          5.27          5.98         2.96 o                         
   6  -5  11         14.14         12.12         3.21 o                         
   7  -5  11         33.71         24.47         4.92 o                         
 -12  -4  11          7.83          4.56         2.89 o                         
 -11  -4  11          3.39          6.32         3.71 o                         
 -10  -4  11         10.90          8.34         3.90 o                         
  -9  -4  11         18.05         26.08         4.12 o                         
  -8  -4  11        132.97        134.19        10.06 o                         
  -7  -4  11         14.08         13.12         3.74 o                         
  -6  -4  11         24.82         29.63         3.96 o                         
  -5  -4  11          2.02          4.38         3.54 o                         
  -4  -4  11        127.16        105.78         5.74 o                         
  -3  -4  11        124.50        103.82         6.02 o                         
  -2  -4  11        303.15        273.13        11.12 o                         
  -1  -4  11        661.46        664.93        12.53 o                         
   0  -4  11        864.27        912.89        30.03 o                         
   1  -4  11        199.22        195.15         6.33 o                         
   2  -4  11         43.70         46.56         4.35 o                         
   3  -4  11         42.69         35.43         3.98 o                         
   4  -4  11         83.01         79.29         5.24 o                         
   5  -4  11          3.36          4.32         3.17 o                         
   6  -4  11        104.01        112.77         8.34 o                         
   7  -4  11         25.67         26.62         3.08 o                         
 -13  -3  11          8.00          7.26         6.12 o                         
 -12  -3  11         14.91         12.74         3.24 o                         
 -11  -3  11         31.33         35.45         3.97 o                         
 -10  -3  11         90.74        104.67        10.35 o                         
  -9  -3  11         92.25        110.86         5.53 o                         
  -8  -3  11        455.03        507.82        22.56 o                         
  -7  -3  11         48.44         43.27         4.48 o                         
  -6  -3  11         42.63         45.80         4.11 o                         
  -5  -3  11        125.58        121.16         5.11 o                         
  -4  -3  11        223.34        208.48         6.19 o                         
  -3  -3  11         60.32         62.47         4.61 o                         
  -2  -3  11          4.55          2.34         4.09 o                         
  -1  -3  11        431.54        426.33         8.11 o                         
   0  -3  11        230.41        233.08         7.37 o                         
   1  -3  11         47.65         50.18         3.84 o                         
   2  -3  11         45.27         44.77         3.91 o                         
   3  -3  11         16.47         12.87         3.36 o                         
   4  -3  11         57.63         59.00         4.52 o                         
   5  -3  11         37.40         32.02         4.32 o                         
   6  -3  11         30.85         29.25         3.48 o                         
   7  -3  11          6.56          7.59         2.87 o                         
   8  -3  11          3.99          3.34         2.84 o                         
 -13  -2  11          8.03          6.16         4.11 o                         
 -12  -2  11         33.22         29.63         4.08 o                         
 -11  -2  11         18.99         23.39         4.46 o                         
 -10  -2  11         58.82         69.20         6.22 o                         
  -9  -2  11        202.65        213.64        11.34 o                         
  -8  -2  11        143.78        144.94         5.68 o                         
  -7  -2  11         15.09         13.47         3.43 o                         
  -6  -2  11        205.93        219.93         6.66 o                         
  -5  -2  11        853.49        923.14        22.75 o                         
  -4  -2  11        365.71        375.84        12.87 o                         
  -3  -2  11         33.36         32.01         4.36 o                         
  -2  -2  11        116.24        122.46         5.94 o                         
  -1  -2  11        217.79        208.65         5.71 o                         
   0  -2  11        270.17        245.58         8.12 o                         
   1  -2  11         36.04         38.85         3.74 o                         
   2  -2  11        144.44        140.29         5.41 o                         
   3  -2  11         29.83         34.55         4.63 o                         
   4  -2  11        157.07        157.82         6.94 o                         
   5  -2  11          1.96          0.31         3.73 o                         
   6  -2  11         10.14          7.30         3.74 o                         
   7  -2  11         16.96         19.02         3.51 o                         
   8  -2  11         18.23         16.89         3.49 o                         
 -13  -1  11         20.17         20.26         6.96 o                         
 -12  -1  11         24.13         22.13         3.96 o                         
 -11  -1  11        134.41        146.24        11.59 o                         
 -10  -1  11         38.06         29.71         4.66 o                         
  -9  -1  11        314.07        358.36         9.82 o                         
  -8  -1  11        625.88        718.73        22.43 o                         
  -7  -1  11        213.52        249.50         8.54 o                         
  -6  -1  11         62.41         77.42         4.24 o                         
  -5  -1  11        522.53        561.11        10.32 o                         
  -4  -1  11        693.46        700.37        17.81 o                         
  -3  -1  11         50.53         50.94         5.12 o                         
  -2  -1  11        124.29        116.35         5.32 o                         
  -1  -1  11        120.50        108.75         4.52 o                         
   0  -1  11         31.97         32.42         3.21 o                         
   1  -1  11        388.75        397.70         8.42 o                         
   2  -1  11         33.58         33.22         4.47 o                         
   3  -1  11         23.12         23.80         4.21 o                         
   4  -1  11         82.65         95.32         5.91 o                         
   5  -1  11         65.67         79.67         5.07 o                         
   6  -1  11          5.90          8.53         3.61 o                         
   7  -1  11         19.34         21.46         4.51 o                         
   8  -1  11         57.08         49.79         6.29 o                         
 -13   0  11         13.75          9.64         4.01 o                         
 -12   0  11         24.67         18.64         4.47 o                         
 -11   0  11        160.95        159.66        10.31 o                         
 -10   0  11          1.82          6.10         3.81 o                         
  -9   0  11        281.58        279.65         8.41 o                         
  -8   0  11        433.66        454.88         9.53 o                         
  -7   0  11        121.44        131.79         5.58 o                         
  -6   0  11        113.92        127.85         5.28 o                         
  -5   0  11        220.82        207.12         5.98 o                         
  -4   0  11        304.94        303.46         6.55 o                         
  -3   0  11          9.71          7.35         5.97 o                         
  -2   0  11        422.25        414.49        13.16 o                         
  -1   0  11        428.12        440.74        12.75 o                         
   0   0  11          8.78         11.20         3.70 o                         
   1   0  11         12.24         10.26         3.16 o                         
   2   0  11         30.70         29.13         3.75 o                         
   3   0  11         88.61         90.45         5.21 o                         
   4   0  11         73.88         77.67         5.55 o                         
   5   0  11        304.43        335.82        15.13 o                         
   6   0  11         40.86         47.83         6.08 o                         
   7   0  11          0.17          6.58         4.81 o                         
   8   0  11         25.82         35.74         5.29 o                         
 -13   1  11         20.01         16.95         3.64 o                         
 -12   1  11         24.16         25.94         4.49 o                         
 -11   1  11        134.92        155.70        17.38 o                         
 -10   1  11         38.65         41.35         5.89 o                         
  -9   1  11        314.36        366.91        15.26 o                         
  -8   1  11        624.91        732.06        24.70 o                         
  -7   1  11        212.62        248.93         9.79 o                         
  -6   1  11         61.81         71.82         6.26 o                         
  -5   1  11        521.05        535.91        15.61 o                         
  -4   1  11        692.55        670.77        15.44 o                         
  -3   1  11         50.87         47.79         5.41 o                         
  -2   1  11        121.89        108.37        12.79 o                         
  -1   1  11        119.78        104.64         6.44 o                         
   0   1  11         31.75         33.33         4.63 o                         
   1   1  11        390.81        396.56         9.96 o                         
   2   1  11         33.03         34.05         3.85 o                         
   3   1  11         23.05         20.80         4.63 o                         
   4   1  11         82.10         92.48         7.08 o                         
   5   1  11         66.23         91.67         7.13 o                         
   6   1  11          6.20          9.84         5.02 o                         
   7   1  11         19.56         18.93         4.45 o                         
   8   1  11         57.20         57.40         4.39 o                         
 -13   2  11          8.08          5.54         5.08 o                         
 -12   2  11         33.53         31.68         4.17 o                         
 -11   2  11         19.17         24.07         5.18 o                         
 -10   2  11         58.19         65.22         6.60 o                         
  -9   2  11        202.69        211.48         9.64 o                         
  -8   2  11        143.01        132.28         7.21 o                         
  -7   2  11         15.56         17.22         5.02 o                         
  -6   2  11        205.03        209.57         8.82 o                         
  -5   2  11        853.27        936.47        16.19 o                         
  -4   2  11        364.13        366.57        17.49 o                         
  -3   2  11         33.03         27.36         4.77 o                         
  -2   2  11        116.67        106.95        14.02 o                         
   1   2  11         35.88         31.36         5.03 o                         
   2   2  11        144.74        150.49         8.06 o                         
   3   2  11         30.26         32.67         4.79 o                         
   4   2  11        157.03        167.52         8.04 o                         
   5   2  11          1.98          5.97         4.86 o                         
   6   2  11         10.03         11.52         4.57 o                         
   7   2  11         17.12         19.57         4.44 o                         
   8   2  11         18.40         14.75         5.23 o                         
 -13   3  11          8.01          7.29         7.29 o                         
 -12   3  11         14.97         16.53         4.84 o                         
 -11   3  11         31.57         28.96        10.84 o                         
 -10   3  11         90.40         89.18         9.77 o                         
  -9   3  11         91.99         92.85         9.87 o                         
  -8   3  11        456.51        484.05        26.36 o                         
  -7   3  11         48.67         37.83         8.07 o                         
  -6   3  11         43.30         41.39         5.26 o                         
  -5   3  11        125.43        111.09         6.49 o                         
  -4   3  11        222.82        208.32        13.24 o                         
  -3   3  11         60.14         51.42         7.91 o                         
   0   3  11        230.01        231.50        14.93 o                         
   1   3  11         46.79         54.46         6.88 o                         
   2   3  11         45.36         47.22         6.26 o                         
   3   3  11         16.49         12.10         3.90 o                         
   4   3  11         57.39         64.84         5.88 o                         
   5   3  11         36.93         31.39         4.94 o                         
   6   3  11         31.00         30.19         5.47 o                         
   7   3  11          6.74         14.53         4.95 o                         
 -12   4  11          7.68          6.62         6.85 o                         
 -11   4  11          3.42          8.78         7.66 o                         
 -10   4  11         10.95         10.37         6.69 o                         
  -9   4  11         18.13         24.22        10.99 o                         
  -8   4  11        133.54        115.11        24.17 o                         
  -7   4  11         14.01         16.31        16.23 o                         
  -6   4  11         24.52         29.25         6.74 o                         
  -5   4  11          1.98          4.44         5.09 o                         
  -4   4  11        126.72         96.70        10.56 o                         
   0   4  11        862.75        847.18        25.85 o                         
   1   4  11        201.03        192.45         9.99 o                         
   2   4  11         43.72         36.03         5.83 o                         
   3   4  11         43.37         38.81         4.81 o                         
   4   4  11         83.39         98.77         7.55 o                         
   5   4  11          3.40          4.03         5.30 o                         
   6   4  11        104.07        120.51         7.58 o                         
   7   4  11         25.79         27.99         5.45 o                         
 -12   5  11          2.93          5.91         5.08 o                         
 -11   5  11          1.29         -0.47         6.50 o                         
 -10   5  11         17.67         14.82         7.51 o                         
  -9   5  11          7.53          0.29         6.14 o                         
  -8   5  11         72.34         80.08         8.54 o                         
  -7   5  11         43.59         32.66         9.29 o                         
  -6   5  11         18.47         11.31         7.54 o                         
  -5   5  11         60.99         54.08         9.15 o                         
   0   5  11         74.56         79.76        10.43 o                         
   1   5  11         89.93         82.75        11.06 o                         
   2   5  11          0.44          0.43         7.68 o                         
   3   5  11         24.88         30.45         5.44 o                         
   4   5  11         72.92         81.27         6.40 o                         
   5   5  11          5.15          6.35         4.76 o                         
   6   5  11         14.36         12.54         6.04 o                         
 -10   6  11         23.96         19.69         5.48 o                         
  -9   6  11        121.53         89.23        26.01 o                         
  -8   6  11         35.67         26.76         5.98 o                         
  -7   6  11          5.24          5.47         5.40 o                         
  -6   6  11         47.44         38.99         6.34 o                         
   0   6  11        109.81        116.11        11.69 o                         
   1   6  11         12.51          8.90         6.58 o                         
   2   6  11        162.53        159.97        12.76 o                         
   3   6  11         75.11         65.37         5.54 o                         
   4   6  11         62.04         60.53         6.49 o                         
   5   6  11         17.85         16.92         6.89 o                         
   6   6  11         33.23         18.41         6.31 o                         
  -9   7  11         35.77         19.76         4.79 o                         
  -8   7  11         25.58         17.54        11.95 o                         
  -7   7  11         41.37         35.72         7.50 o                         
  -1   7  11        124.84        130.39        11.03 o                         
   0   7  11        111.50        101.83         9.97 o                         
   1   7  11         41.49         41.75         7.31 o                         
   2   7  11        169.63        151.83         7.95 o                         
   3   7  11          4.64          4.29         4.21 o                         
   4   7  11         38.51         37.57         7.15 o                         
   5   7  11         40.85         26.96         6.38 o                         
  -2   8  11          1.35         -4.56         4.56 o                         
   1   8  11         71.43         77.26         7.59 o                         
   2   8  11        102.11         84.38         8.90 o                         
   3   8  11         35.93         23.24         6.37 o                         
  -5  -9  12         22.30         13.14         3.23 o                         
  -4  -9  12         17.42         12.98         5.72 o                         
  -3  -9  12         12.31         16.79         4.31 o                         
  -2  -9  12          1.02          1.84         4.56 o                         
  -1  -9  12         18.84         16.60         4.32 o                         
   0  -9  12         13.53         18.74         5.12 o                         
  -8  -8  12         21.44         15.00         3.96 o                         
  -7  -8  12         15.90         13.73         4.08 o                         
  -6  -8  12         16.61         10.24         2.82 o                         
  -5  -8  12          8.25          6.53         2.93 o                         
  -4  -8  12         69.08         66.37         5.90 o                         
  -3  -8  12          6.57          6.55         2.73 o                         
  -2  -8  12          2.92         -1.36         2.85 o                         
  -1  -8  12          9.96          8.29         2.89 o                         
   0  -8  12          5.02          5.59         2.32 o                         
   1  -8  12         16.79          9.34         2.13 o                         
   2  -8  12          5.06          1.48         2.78 o                         
  -9  -7  12         24.76         22.39         4.26 o                         
  -8  -7  12         64.48         45.12         6.39 o                         
  -7  -7  12         18.47         15.57         3.93 o                         
  -6  -7  12         30.15         19.15         5.11 o                         
  -5  -7  12         12.23         11.32         4.12 o                         
  -4  -7  12         63.75         48.57         4.05 o                         
  -3  -7  12          2.15          3.16         2.56 o                         
  -2  -7  12         14.22         15.30         2.91 o                         
  -1  -7  12         24.90         21.13         3.17 o                         
   0  -7  12         41.80         41.90         4.06 o                         
   1  -7  12         44.01         41.03         4.23 o                         
   2  -7  12         21.39         20.89         3.67 o                         
   3  -7  12          5.89          3.26         3.39 o                         
   4  -7  12         48.31         39.11         3.20 o                         
 -10  -6  12         18.03         20.64         3.16 o                         
  -9  -6  12          2.63          5.71         3.35 o                         
  -8  -6  12          3.89          3.92         4.15 o                         
  -7  -6  12          2.89          4.50         3.65 o                         
  -6  -6  12        117.85        112.16         5.64 o                         
  -5  -6  12        105.98         92.26         6.65 o                         
  -4  -6  12         11.96         17.58         5.96 o                         
  -3  -6  12         46.22         49.66         4.03 o                         
  -2  -6  12         63.89         53.85         3.77 o                         
  -1  -6  12         21.93         19.53         3.37 o                         
   0  -6  12         23.35         28.69         4.03 o                         
   1  -6  12        105.90        102.68         4.99 o                         
   2  -6  12         79.07         88.58         5.70 o                         
   3  -6  12          8.79          8.67         4.23 o                         
   4  -6  12         39.96         32.32         3.80 o                         
   5  -6  12         34.43         27.91         5.40 o                         
 -11  -5  12         21.02         20.27         2.72 o                         
 -10  -5  12          1.33          2.57         2.55 o                         
  -9  -5  12         24.73         28.86         3.36 o                         
  -8  -5  12          2.62          1.75         3.41 o                         
  -7  -5  12          4.26          3.65         3.54 o                         
  -6  -5  12        187.00        210.43        12.37 o                         
  -5  -5  12         85.49         86.65         6.02 o                         
  -4  -5  12         23.54         19.71         3.76 o                         
  -3  -5  12         58.80         71.80         5.17 o                         
  -2  -5  12        270.65        273.97         9.17 o                         
  -1  -5  12        153.53        153.30         6.60 o                         
   0  -5  12        415.59        411.33        16.89 o                         
   1  -5  12        197.94        191.32         9.62 o                         
   2  -5  12          0.44          5.36         3.23 o                         
   3  -5  12         46.96         48.21         4.18 o                         
   4  -5  12         45.76         39.84         3.54 o                         
   5  -5  12         14.78         15.14         2.97 o                         
   6  -5  12          5.90          2.26         3.37 o                         
 -12  -4  12          2.34          3.84         2.33 o                         
 -11  -4  12         46.18         48.23         5.48 o                         
 -10  -4  12         20.93         29.41         4.45 o                         
  -9  -4  12          3.18          2.61         3.42 o                         
  -8  -4  12         47.51         65.67         4.99 o                         
  -7  -4  12         34.86         35.00         4.67 o                         
  -6  -4  12         13.92         10.27         3.93 o                         
  -5  -4  12         55.56         62.50         6.37 o                         
  -4  -4  12         61.33         62.06         7.42 o                         
  -3  -4  12         22.58         20.26         3.21 o                         
  -2  -4  12         65.09         65.68         4.63 o                         
  -1  -4  12        331.81        366.16         8.57 o                         
   0  -4  12         29.77         31.39         4.12 o                         
   1  -4  12          3.12          4.02         3.80 o                         
   2  -4  12          7.36          8.21         3.77 o                         
   3  -4  12        136.50        125.26         6.08 o                         
   4  -4  12         15.08         14.20         3.77 o                         
   5  -4  12         24.55         28.79         3.88 o                         
   6  -4  12         26.97         30.31         4.44 o                         
 -12  -3  12          2.99          0.01         4.01 o                         
 -11  -3  12         45.24         43.38         7.91 o                         
 -10  -3  12         56.26         61.51         5.84 o                         
  -9  -3  12         43.56         50.33         4.67 o                         
  -8  -3  12        126.55        119.95         5.46 o                         
  -7  -3  12        319.00        372.51        10.17 o                         
  -6  -3  12        201.14        229.79         9.73 o                         
  -5  -3  12        205.40        196.46         6.32 o                         
  -4  -3  12         43.17         48.12         4.00 o                         
  -3  -3  12         58.33         63.17         5.92 o                         
  -2  -3  12         77.00         67.15         4.86 o                         
  -1  -3  12         55.79         59.97         5.53 o                         
   0  -3  12        362.22        397.61         9.20 o                         
   1  -3  12         25.85         26.98         3.95 o                         
   2  -3  12        155.66        166.15         5.65 o                         
   3  -3  12         62.51         64.08         5.45 o                         
   4  -3  12        171.54        171.87         8.78 o                         
   5  -3  12        185.25        182.41         9.01 o                         
   6  -3  12         28.76         25.55         3.48 o                         
   7  -3  12          1.56          4.18         3.29 o                         
 -13  -2  12         10.10         13.63         4.44 o                         
 -12  -2  12         21.38         20.60         3.30 o                         
 -11  -2  12         12.57         19.19         3.85 o                         
 -10  -2  12          8.48          7.61         5.08 o                         
  -9  -2  12        142.75        152.93         7.73 o                         
  -8  -2  12        158.80        182.20         9.51 o                         
  -7  -2  12         81.28         90.60         5.05 o                         
  -6  -2  12        146.95        162.62         5.81 o                         
  -5  -2  12         52.09         53.26         4.03 o                         
  -4  -2  12         60.61         58.64         4.92 o                         
  -3  -2  12         35.65         29.34         6.35 o                         
  -2  -2  12         10.26          7.67         3.74 o                         
  -1  -2  12        176.99        172.21         5.82 o                         
   0  -2  12         98.29         90.18         5.01 o                         
   1  -2  12        120.44        124.11         5.01 o                         
   2  -2  12         38.64         35.69         3.82 o                         
   3  -2  12         97.50        107.12         5.97 o                         
   4  -2  12         19.37         18.64         3.86 o                         
   5  -2  12         30.63         25.84         3.74 o                         
   6  -2  12          9.20          5.50         4.22 o                         
   7  -2  12         25.68         32.60         4.18 o                         
 -13  -1  12          3.45          6.37         3.88 o                         
 -12  -1  12         11.51         11.97         6.15 o                         
 -11  -1  12         21.31         25.09         4.03 o                         
 -10  -1  12        203.59        214.19        12.37 o                         
  -9  -1  12        289.95        333.38        16.86 o                         
  -8  -1  12        388.48        459.82        16.94 o                         
  -7  -1  12        396.27        427.61        13.60 o                         
  -6  -1  12        116.28        127.78         5.97 o                         
  -5  -1  12          2.76          7.44         3.23 o                         
  -4  -1  12         82.50         73.19         5.64 o                         
  -3  -1  12         74.35         71.77         5.09 o                         
  -2  -1  12        169.93        161.31         6.33 o                         
  -1  -1  12        176.28        180.26         7.26 o                         
   0  -1  12        206.51        208.22         5.80 o                         
   1  -1  12         11.67         10.55         3.22 o                         
   2  -1  12         64.06         69.91         5.50 o                         
   3  -1  12         67.96         69.18         5.39 o                         
   4  -1  12        145.11        164.41         7.51 o                         
   5  -1  12        105.29        120.88         5.91 o                         
   6  -1  12          6.86          8.17         4.45 o                         
   7  -1  12          4.42         12.67         5.51 o                         
 -13   0  12         35.85         29.41         5.35 o                         
 -12   0  12         60.95         57.38        10.45 o                         
 -11   0  12         46.50         65.55         8.18 o                         
 -10   0  12        339.04        402.27        14.51 o                         
  -9   0  12         38.67         44.07         4.54 o                         
  -8   0  12        432.83        481.76        12.13 o                         
  -7   0  12        487.46        619.82        14.26 o                         
  -6   0  12          1.95          8.79         3.76 o                         
  -5   0  12        359.45        371.97         8.94 o                         
  -4   0  12         49.63         48.68         8.13 o                         
  -3   0  12         17.45         26.10        12.31 o                         
  -2   0  12        345.23        322.72        68.45 o                         
  -1   0  12        390.67        363.43        11.94 o                         
   0   0  12         19.22         23.59         4.08 o                         
   1   0  12          9.77         11.33         3.83 o                         
   2   0  12         50.09         50.66         4.62 o                         
   3   0  12         64.99         66.09         5.48 o                         
   4   0  12         76.36         75.24         5.28 o                         
   5   0  12          3.08          4.02         5.13 o                         
   6   0  12         42.88         53.46         5.77 o                         
   7   0  12          0.31          3.46         3.63 o                         
   8   0  12          0.57         -0.96         4.20 o                         
 -13   1  12          3.36         10.54         8.40 o                         
 -12   1  12         11.66          4.98         4.13 o                         
 -11   1  12         21.71         24.38         5.34 o                         
 -10   1  12        203.02        237.79        13.04 o                         
  -9   1  12        289.13        338.16        16.28 o                         
  -8   1  12        390.14        467.33        16.43 o                         
  -7   1  12        396.42        429.84        17.96 o                         
  -6   1  12        114.72        124.49         7.33 o                         
  -5   1  12          3.09          6.23         4.54 o                         
  -4   1  12         81.63         74.79         5.82 o                         
  -3   1  12         72.86         65.90         7.14 o                         
  -2   1  12        169.17        155.38        10.17 o                         
  -1   1  12        176.99        157.69        12.05 o                         
   0   1  12        207.69        210.85         8.38 o                         
   1   1  12         11.63          9.65         3.75 o                         
   2   1  12         64.49         64.99         5.25 o                         
   3   1  12         68.40         77.86         5.76 o                         
   4   1  12        146.45        178.06        11.05 o                         
   5   1  12        105.22        134.64        10.17 o                         
   6   1  12          6.95         11.67         5.01 o                         
   7   1  12          4.47          8.55         3.51 o                         
 -13   2  12          9.88          5.18         5.12 o                         
 -12   2  12         21.51         20.07         4.34 o                         
 -11   2  12         12.69         18.48         4.27 o                         
 -10   2  12          8.12          6.67         4.39 o                         
  -9   2  12        142.76        136.49        22.87 o                         
  -8   2  12        159.01        173.50        10.56 o                         
  -7   2  12         81.23         95.73         8.34 o                         
  -6   2  12        147.78        179.96        13.31 o                         
  -5   2  12         52.75         49.57         7.80 o                         
  -4   2  12         61.71         58.44        10.30 o                         
  -3   2  12         35.43         28.14         5.81 o                         
   0   2  12         98.85         93.64         6.45 o                         
   1   2  12        119.52        129.91         7.64 o                         
   2   2  12         38.99         33.61         4.52 o                         
   3   2  12         97.13        112.60         8.19 o                         
   4   2  12         19.87         41.56         6.50 o                         
   5   2  12         30.38         34.97         5.45 o                         
   6   2  12          9.05         12.51         4.11 o                         
   7   2  12         26.06         28.29         3.75 o                         
 -12   3  12          2.89          7.25         5.65 o                         
 -11   3  12         45.16         42.52        12.00 o                         
 -10   3  12         55.66         54.95        10.72 o                         
  -9   3  12         42.63         37.66         6.83 o                         
  -8   3  12        126.49        111.99        10.47 o                         
  -7   3  12        319.12        357.90        20.74 o                         
  -6   3  12        201.44        203.57        15.57 o                         
  -5   3  12        205.69        171.31        12.01 o                         
  -4   3  12         43.33         35.17         7.87 o                         
   0   3  12        362.51        391.17        13.89 o                         
   1   3  12         26.64         29.03         5.02 o                         
   2   3  12        156.63        182.48         8.92 o                         
   3   3  12         62.68         71.34         6.42 o                         
   4   3  12        171.34        201.09         7.87 o                         
   5   3  12        186.10        196.12         7.70 o                         
   6   3  12         28.97         32.94         3.90 o                         
   7   3  12          1.50          9.12         5.03 o                         
 -12   4  12          2.28          1.83         4.62 o                         
 -11   4  12         45.60         41.28        10.14 o                         
 -10   4  12         20.45         32.91         9.74 o                         
  -9   4  12          3.22          5.99         6.84 o                         
  -8   4  12         47.44         47.79        10.61 o                         
  -7   4  12         34.56         41.30        10.08 o                         
  -6   4  12         13.95         12.53         7.93 o                         
  -5   4  12         55.96         45.31        11.62 o                         
  -1   4  12        333.14        330.37        16.76 o                         
   0   4  12         29.70         30.99         5.82 o                         
   1   4  12          3.13          1.86         7.79 o                         
   2   4  12          7.36          9.66         4.43 o                         
   3   4  12        136.89        137.52        13.27 o                         
   4   4  12         14.88         16.81         5.23 o                         
   5   4  12         24.80         26.03         5.42 o                         
   6   4  12         27.13         18.05         4.35 o                         
 -11   5  12         21.06         21.19         5.53 o                         
 -10   5  12          1.32          0.79         7.14 o                         
  -9   5  12         24.70         18.87         6.21 o                         
  -8   5  12          2.57         -1.05         8.70 o                         
  -7   5  12          4.47         -0.52         8.38 o                         
  -6   5  12        186.61        164.50        14.01 o                         
   0   5  12        417.40        442.74        20.90 o                         
   1   5  12        198.76        207.04        15.57 o                         
   2   5  12          0.42         -0.84         4.59 o                         
   3   5  12         47.19         59.51         5.97 o                         
   4   5  12         46.34         49.76         6.75 o                         
   5   5  12         14.81         16.46         4.21 o                         
   6   5  12          6.04          0.74         6.35 o                         
  -9   6  12          2.64          2.97         4.94 o                         
  -8   6  12          3.88          5.77         5.13 o                         
  -7   6  12          2.84          6.10         6.84 o                         
  -1   6  12         22.36         25.55         7.60 o                         
   0   6  12         23.91         16.82         7.23 o                         
   1   6  12        104.64         94.28        10.48 o                         
   2   6  12         78.43         79.84         5.93 o                         
   3   6  12          8.44          8.73         3.71 o                         
   4   6  12         40.18         34.48         5.20 o                         
   5   6  12         34.80         13.51         6.40 o                         
  -1   7  12         25.11         18.26         6.23 o                         
   0   7  12         41.57         35.01         7.04 o                         
   1   7  12         43.81         32.12         7.00 o                         
   2   7  12         21.18         18.70         3.56 o                         
   3   7  12          5.92          8.50         6.48 o                         
   4   7  12         47.56         33.87         6.83 o                         
  -3   8  12          6.56          7.50         4.65 o                         
  -2   8  12          2.82          5.90         4.98 o                         
   1   8  12         17.13         14.45         4.81 o                         
   2   8  12          4.97          5.43         5.20 o                         
   0   9  12         13.45          9.63         4.52 o                         
  -7  -8  13          4.49         10.71         3.39 o                         
  -6  -8  13          4.59          6.80         2.97 o                         
  -5  -8  13         53.19         46.18         4.59 o                         
  -4  -8  13         56.06         47.99         3.78 o                         
  -3  -8  13          4.42          4.45         3.12 o                         
  -2  -8  13          4.55          2.04         3.05 o                         
  -1  -8  13          7.45         11.48         2.60 o                         
   0  -8  13          4.61          2.74         2.64 o                         
   1  -8  13         17.38          5.89         4.34 o                         
  -9  -7  13         10.71          4.87         4.55 o                         
  -8  -7  13         10.86          7.47         4.57 o                         
  -7  -7  13         23.35         21.91         3.92 o                         
  -6  -7  13         14.56          9.31         3.81 o                         
  -5  -7  13          5.45          3.06         3.28 o                         
  -4  -7  13          9.23          6.16         3.34 o                         
  -3  -7  13          0.16          1.11         3.01 o                         
  -2  -7  13         32.60         31.39         4.08 o                         
  -1  -7  13          4.35          6.44         3.05 o                         
   0  -7  13          8.94         11.23         2.75 o                         
   1  -7  13         55.14         56.42         4.07 o                         
   2  -7  13          6.00          4.99         2.73 o                         
   3  -7  13          7.87          6.32         2.56 o                         
 -10  -6  13          3.77          4.51         6.95 o                         
  -9  -6  13         18.84         19.07         5.02 o                         
  -8  -6  13         15.18         11.51         3.90 o                         
  -7  -6  13         31.24         38.33         5.62 o                         
  -6  -6  13         33.10         29.40         4.28 o                         
  -5  -6  13         13.96         21.56         4.16 o                         
  -4  -6  13         38.23         33.40         3.96 o                         
  -3  -6  13         38.93         41.12         4.91 o                         
  -2  -6  13          9.78         11.03         4.18 o                         
  -1  -6  13         89.04         75.54         5.96 o                         
   0  -6  13         22.47         24.33         3.66 o                         
   1  -6  13         52.98         55.31         4.79 o                         
   2  -6  13         10.18          6.85         4.04 o                         
   3  -6  13         26.48         16.44         3.25 o                         
   4  -6  13         16.18         11.14         2.80 o                         
 -11  -5  13          6.76          2.69         3.10 o                         
 -10  -5  13         41.89         38.20         7.28 o                         
  -9  -5  13         44.06         46.01         8.65 o                         
  -8  -5  13          3.55          7.30         3.53 o                         
  -7  -5  13         33.62         38.49         4.21 o                         
  -6  -5  13         90.89         96.53         7.06 o                         
  -5  -5  13         72.93         55.92         6.22 o                         
  -4  -5  13        136.96        144.40         9.75 o                         
  -3  -5  13         33.31         37.92         5.43 o                         
  -2  -5  13         36.60         46.46         4.81 o                         
  -1  -5  13         16.71         21.57         4.66 o                         
   0  -5  13         78.42         76.73         6.25 o                         
   1  -5  13         41.67         45.89         5.62 o                         
   2  -5  13          8.78          9.67         3.10 o                         
   3  -5  13         20.54         24.64         3.48 o                         
   4  -5  13          0.37          3.94         3.12 o                         
   5  -5  13         98.33         71.90        11.42 o                         
 -12  -4  13          2.29          1.06         5.20 o                         
 -11  -4  13         13.34          9.90         2.72 o                         
 -10  -4  13         40.79         36.49         5.83 o                         
  -9  -4  13         10.40         13.81         3.52 o                         
  -8  -4  13          0.96          0.85         3.61 o                         
  -7  -4  13         36.89         44.26         4.36 o                         
  -6  -4  13         19.51         14.40         4.57 o                         
  -5  -4  13        206.90        185.12        13.05 o                         
  -4  -4  13        195.93        180.33        16.46 o                         
  -3  -4  13         64.89         53.14         3.77 o                         
  -2  -4  13        162.61        164.84         7.10 o                         
  -1  -4  13        178.34        178.21         8.21 o                         
   0  -4  13        742.99        779.48        32.36 o                         
   1  -4  13         90.39        100.71         5.40 o                         
   2  -4  13         75.55         80.15         5.68 o                         
   3  -4  13         14.19         11.62         3.67 o                         
   4  -4  13         16.79         19.73         3.64 o                         
   5  -4  13          8.37          9.92         3.20 o                         
 -12  -3  13         20.03         14.80         3.03 o                         
 -11  -3  13          8.00          9.44         3.44 o                         
 -10  -3  13         48.67         49.55         8.21 o                         
  -9  -3  13          4.26          9.44         4.21 o                         
  -8  -3  13        123.77        138.79         7.74 o                         
  -7  -3  13         37.55         44.36         4.70 o                         
  -6  -3  13         99.78        107.68         5.25 o                         
  -5  -3  13        244.38        222.64        10.06 o                         
  -4  -3  13         32.62         19.24         4.98 o                         
  -3  -3  13        116.99        111.25         5.65 o                         
  -2  -3  13         49.77         48.70         4.12 o                         
  -1  -3  13         13.65         11.45         4.36 o                         
   0  -3  13        238.25        263.30         7.86 o                         
   1  -3  13        118.30        127.14         6.08 o                         
   2  -3  13          1.69         -0.51         4.00 o                         
   3  -3  13         22.87         22.88         4.33 o                         
   4  -3  13          6.95          7.24         3.23 o                         
   5  -3  13         12.79         11.72         2.99 o                         
   6  -3  13         15.43         13.06         2.77 o                         
 -12  -2  13         41.21         33.16         5.28 o                         
 -11  -2  13         40.65         45.50         4.30 o                         
 -10  -2  13         88.49         98.33         7.99 o                         
  -9  -2  13        111.67        140.06         8.23 o                         
  -8  -2  13         26.81         39.15         5.49 o                         
  -7  -2  13         95.90        101.50         7.17 o                         
  -6  -2  13         87.63        101.99         6.20 o                         
  -5  -2  13        128.08        136.95         6.32 o                         
  -4  -2  13        133.26        130.68         6.22 o                         
  -3  -2  13         31.75         30.19         5.07 o                         
  -2  -2  13        143.50        144.24         7.87 o                         
  -1  -2  13        531.28        595.27        19.78 o                         
   0  -2  13        186.31        201.15         5.73 o                         
   1  -2  13         14.67         18.03         3.56 o                         
   2  -2  13        224.62        228.81         7.62 o                         
   3  -2  13         40.06         41.81         4.66 o                         
   4  -2  13         50.38         49.03         4.26 o                         
   5  -2  13         17.99         18.58         3.22 o                         
   6  -2  13         19.14         17.31         3.73 o                         
   7  -2  13          2.74         -0.34         2.99 o                         
 -13  -1  13          2.18          1.26         3.72 o                         
 -12  -1  13         16.19         13.72         4.37 o                         
 -11  -1  13          2.75         -1.14         4.44 o                         
 -10  -1  13         32.73         36.45         5.93 o                         
  -9  -1  13         51.37         66.01         5.43 o                         
  -8  -1  13         42.32         42.37         4.71 o                         
  -7  -1  13        173.78        194.27         7.64 o                         
  -6  -1  13          3.54          5.61         4.17 o                         
  -5  -1  13        230.83        259.82        15.11 o                         
  -4  -1  13        467.62        467.66        16.02 o                         
  -3  -1  13         17.61         13.00         3.70 o                         
  -2  -1  13        240.20        249.86         7.30 o                         
  -1  -1  13        692.64        760.89        18.60 o                         
   0  -1  13         59.91         62.71         4.04 o                         
   1  -1  13         31.44         36.51         4.81 o                         
   2  -1  13         37.34         39.38         4.56 o                         
   3  -1  13        100.65         96.97         6.20 o                         
   4  -1  13        203.37        198.22        11.03 o                         
   5  -1  13          0.40          4.55         4.02 o                         
   6  -1  13          1.10          2.52         3.57 o                         
   7  -1  13         22.08         17.28         3.00 o                         
 -13   0  13          1.81         -1.01         7.36 o                         
 -12   0  13          1.56          3.42         3.96 o                         
 -11   0  13         21.61         29.13         7.71 o                         
 -10   0  13         23.87         23.31         5.55 o                         
  -9   0  13         11.80         14.91         5.59 o                         
  -8   0  13          0.02          7.41         4.51 o                         
  -7   0  13          1.99          6.78         3.98 o                         
  -6   0  13        170.23        184.74        11.44 o                         
  -5   0  13          2.75         -1.12         5.09 o                         
  -4   0  13          0.02         -5.76         5.76 o                         
  -3   0  13          0.59          9.65         9.75 o                         
  -2   0  13         71.97         68.24         6.46 o                         
  -1   0  13        224.63        214.28        16.99 o                         
   0   0  13          3.13          6.40         3.29 o                         
   1   0  13          0.42         -1.00         3.35 o                         
   2   0  13         28.63         25.69         3.86 o                         
   3   0  13         42.51         43.28         4.61 o                         
   4   0  13          0.32         -2.56         4.50 o                         
   5   0  13         59.08         71.21         6.04 o                         
   6   0  13          3.90         10.67         4.61 o                         
   7   0  13          5.85          2.60         2.82 o                         
 -13   1  13          2.08          8.45         7.59 o                         
 -12   1  13         15.75          3.34         4.51 o                         
 -11   1  13          2.68          8.86         4.24 o                         
 -10   1  13         32.89         34.03         5.72 o                         
  -9   1  13         51.10         58.86         9.53 o                         
  -8   1  13         41.96         31.82         6.63 o                         
  -7   1  13        173.27        171.08        11.41 o                         
  -6   1  13          3.62          1.68         5.78 o                         
  -5   1  13        231.90        251.23        16.61 o                         
  -4   1  13        467.93        492.29        15.56 o                         
  -3   1  13         17.50         25.14         8.18 o                         
  -2   1  13        240.41        198.34        15.64 o                         
  -1   1  13        693.16        719.95        38.64 o                         
   0   1  13         60.28         60.32         5.22 o                         
   1   1  13         32.07         37.33         4.04 o                         
   2   1  13         36.75         43.38         4.96 o                         
   3   1  13        100.14        102.52         7.23 o                         
   4   1  13        202.90        218.12        16.49 o                         
   5   1  13          0.36          6.75         4.73 o                         
   6   1  13          1.12         -1.52         4.63 o                         
   7   1  13         22.19         12.59         3.83 o                         
 -12   2  13         41.25         28.56         6.62 o                         
 -11   2  13         41.09         34.65         5.47 o                         
 -10   2  13         89.26         98.06        18.40 o                         
  -9   2  13        110.57        110.70         8.47 o                         
  -8   2  13         27.38         37.05         6.14 o                         
  -7   2  13         96.51         89.16         7.35 o                         
  -6   2  13         86.96         94.37         9.76 o                         
  -5   2  13        127.39        144.30        14.72 o                         
  -4   2  13        133.10        147.93        15.10 o                         
  -3   2  13         31.74         29.77         5.89 o                         
  -2   2  13        143.38        125.75        11.37 o                         
  -1   2  13        533.35        552.15        18.53 o                         
   0   2  13        186.14        202.59         9.10 o                         
   1   2  13         14.32         19.23         5.10 o                         
   2   2  13        223.00        247.65         8.20 o                         
   3   2  13         39.52         43.16         4.85 o                         
   4   2  13         50.31         57.61         5.86 o                         
   5   2  13         17.90         21.04         5.13 o                         
   6   2  13         19.01         23.51         3.98 o                         
   7   2  13          2.67         -1.81         8.41 o                         
 -12   3  13         19.91         20.87         5.81 o                         
 -11   3  13          8.10          8.06         6.21 o                         
 -10   3  13         48.87         42.92         5.04 o                         
  -9   3  13          4.19         12.76         4.56 o                         
  -8   3  13        123.97        109.97        10.27 o                         
  -7   3  13         37.22         31.62         8.37 o                         
  -6   3  13         98.86         81.68         6.43 o                         
  -5   3  13        242.13        199.12        18.25 o                         
  -4   3  13         32.40         22.12         5.22 o                         
  -1   3  13         13.77         11.00         7.10 o                         
   0   3  13        237.82        254.68         9.71 o                         
   1   3  13        118.36        127.98         7.77 o                         
   2   3  13          1.75          0.74         4.11 o                         
   3   3  13         21.98         22.73         4.59 o                         
   4   3  13          7.03         17.34         8.45 o                         
   5   3  13         12.59         20.12         3.75 o                         
   6   3  13         15.28         10.35         4.18 o                         
 -12   4  13          2.30         -2.71         5.45 o                         
 -11   4  13         13.32          3.95        11.90 o                         
 -10   4  13         40.78         35.60         7.73 o                         
  -6   4  13         19.51         10.81         8.62 o                         
  -5   4  13        207.00        178.98        14.46 o                         
  -1   4  13        177.75        151.80        12.27 o                         
   0   4  13        744.16        784.34        56.87 o                         
   1   4  13         90.30         92.63         6.53 o                         
   2   4  13         76.13         83.81         6.56 o                         
   3   4  13         14.06         16.76         5.00 o                         
   4   4  13         17.02         24.50         6.33 o                         
   5   4  13          8.35          7.52         4.10 o                         
   6   4  13         24.54         12.33         6.70 o                         
 -11   5  13          6.81          3.31         6.16 o                         
 -10   5  13         42.25         29.76        15.89 o                         
  -9   5  13         43.81         52.96         9.75 o                         
  -7   5  13         33.46         33.63         9.38 o                         
  -6   5  13         90.35         76.81        10.43 o                         
  -1   5  13         17.25         18.72         7.96 o                         
   0   5  13         77.31         89.05        10.78 o                         
   1   5  13         41.71         44.55         6.74 o                         
   2   5  13          8.79         14.02         4.58 o                         
   3   5  13         20.94         30.66         4.84 o                         
   4   5  13          0.40         -2.64         3.85 o                         
   5   5  13         98.00         76.68         5.95 o                         
  -9   6  13         18.84         21.21         7.09 o                         
  -8   6  13         15.15         14.78         7.13 o                         
  -1   6  13         88.64         89.02        10.57 o                         
   0   6  13         22.21         28.87         7.66 o                         
   1   6  13         52.82         54.68         6.49 o                         
   2   6  13          9.83          9.63         3.69 o                         
   3   6  13         26.58         16.97         5.20 o                         
   4   6  13         16.27         15.48         6.65 o                         
  -2   7  13         32.80         30.53         7.00 o                         
  -1   7  13          4.54          0.05         5.17 o                         
   0   7  13          8.91         12.88         5.49 o                         
   1   7  13         54.70         56.86         4.50 o                         
   2   7  13          5.92          5.11         3.85 o                         
   3   7  13          7.82          5.39         5.24 o                         
  -4   8  13         56.33         52.95         6.33 o                         
  -3   8  13          4.39         10.77         4.36 o                         
  -2   8  13          4.74          8.85         4.19 o                         
   0   8  13          4.66          4.43         3.37 o                         
   1   8  13         17.34          9.33         5.16 o                         
  -6  -8  14         47.47         39.25         3.29 o                         
  -5  -8  14         18.62         15.90         3.19 o                         
  -4  -8  14         11.56         10.81         3.12 o                         
  -3  -8  14         13.62         17.74         3.99 o                         
  -2  -8  14         22.22         12.65         4.45 o                         
  -1  -8  14         15.93         12.75         2.94 o                         
  -8  -7  14          4.62          5.86         3.04 o                         
  -7  -7  14         17.57         15.26         3.76 o                         
  -6  -7  14          0.57         -0.75         3.16 o                         
  -5  -7  14         69.58         69.44         7.55 o                         
  -4  -7  14         15.29         17.81         3.23 o                         
  -3  -7  14          3.15          4.75         3.48 o                         
  -2  -7  14         54.52         52.44         5.05 o                         
  -1  -7  14         48.54         46.84         5.55 o                         
   0  -7  14         37.86         30.05         4.15 o                         
   1  -7  14         49.99         42.99         7.92 o                         
   2  -7  14         48.48         17.92         3.86 o                         
  -9  -6  14          9.68          8.75         3.04 o                         
  -8  -6  14         29.93         30.40         4.69 o                         
  -7  -6  14         47.32         41.74         5.67 o                         
  -6  -6  14         99.23        102.53         6.72 o                         
  -5  -6  14         73.14         58.49         5.63 o                         
  -4  -6  14          0.05         -0.16         3.72 o                         
  -3  -6  14         26.59         24.19         3.96 o                         
  -2  -6  14         24.84         21.56         5.36 o                         
  -1  -6  14        118.05        112.21         8.22 o                         
   0  -6  14         31.77         26.17         3.81 o                         
   1  -6  14          8.80          7.43         3.32 o                         
   2  -6  14          2.91          4.92         3.33 o                         
   3  -6  14         16.56          9.64         2.70 o                         
 -10  -5  14         72.91         42.39         9.67 o                         
  -9  -5  14          7.87         11.22         3.78 o                         
  -8  -5  14          5.93          4.44         4.16 o                         
  -7  -5  14          1.04          4.03         3.14 o                         
  -6  -5  14          4.01          4.01         3.28 o                         
  -5  -5  14         86.22        101.68         6.66 o                         
  -4  -5  14         75.20         67.83         6.01 o                         
  -3  -5  14         23.83         26.52         4.60 o                         
  -2  -5  14         24.24         22.19         4.65 o                         
  -1  -5  14         28.36         29.89         4.34 o                         
   0  -5  14         51.29         63.68         6.30 o                         
   1  -5  14         82.20         90.19         6.60 o                         
   2  -5  14          2.24          7.88         4.13 o                         
   3  -5  14          6.35          6.98         4.02 o                         
   4  -5  14         26.31         24.62         3.86 o                         
 -11  -4  14          8.07          7.25         5.36 o                         
 -10  -4  14         51.92         48.98         4.14 o                         
  -9  -4  14          5.48          9.22         2.98 o                         
  -8  -4  14          4.50          0.28         3.65 o                         
  -7  -4  14          4.33          6.52         3.88 o                         
  -6  -4  14         33.61         39.07         7.69 o                         
  -5  -4  14         78.96         93.62         7.63 o                         
  -4  -4  14        102.31         95.11         4.67 o                         
  -3  -4  14         32.78         35.56         3.93 o                         
  -2  -4  14         29.28         27.84         4.10 o                         
  -1  -4  14          6.30          7.29         3.98 o                         
   0  -4  14         57.23         57.06         4.91 o                         
   1  -4  14         30.07         29.33         4.13 o                         
   2  -4  14         38.04         38.06         3.97 o                         
   3  -4  14          3.38          5.96         3.15 o                         
   4  -4  14         23.92         25.74         3.80 o                         
   5  -4  14         16.24         13.53         3.82 o                         
 -12  -3  14         14.13          7.81         3.08 o                         
 -11  -3  14         37.73         46.72         5.48 o                         
 -10  -3  14         71.27         74.21         5.28 o                         
  -9  -3  14         69.64         85.45         9.40 o                         
  -8  -3  14         61.71         72.78         5.70 o                         
  -7  -3  14          2.51          8.29         3.45 o                         
  -6  -3  14        125.13        117.93         7.36 o                         
  -5  -3  14         72.59         83.76         8.68 o                         
  -4  -3  14          6.18          2.04         4.25 o                         
  -3  -3  14          5.79          7.51         3.17 o                         
  -2  -3  14         27.68         26.53         4.89 o                         
  -1  -3  14         48.74         56.68         5.14 o                         
   0  -3  14          2.57         -3.59         3.59 o                         
   1  -3  14          5.67          4.70         3.39 o                         
   2  -3  14          3.70          3.21         4.08 o                         
   3  -3  14         14.21         15.70         3.45 o                         
   4  -3  14         46.16         44.63         3.99 o                         
   5  -3  14          9.21         17.03         3.19 o                         
 -12  -2  14         13.24         18.49         4.51 o                         
 -11  -2  14          9.98         13.12         3.95 o                         
 -10  -2  14         41.22         49.45         4.47 o                         
  -9  -2  14         92.28        100.40         5.55 o                         
  -8  -2  14         78.69         89.77         7.72 o                         
  -7  -2  14         63.71         62.98         6.40 o                         
  -6  -2  14         27.12         32.14         6.22 o                         
  -5  -2  14         70.13         64.02         4.88 o                         
  -4  -2  14         20.07          9.90         4.65 o                         
  -3  -2  14         64.05         69.82        11.75 o                         
  -2  -2  14        154.81        181.90         7.31 o                         
  -1  -2  14        224.37        238.70        17.86 o                         
   0  -2  14        168.55        167.00        11.90 o                         
   1  -2  14        133.08        139.73         7.78 o                         
   2  -2  14         29.62         28.06         4.16 o                         
   3  -2  14        101.18        102.94         5.40 o                         
   4  -2  14         24.77         21.98         3.34 o                         
   5  -2  14          3.56          3.31         2.97 o                         
   6  -2  14          2.65          5.06         3.32 o                         
 -12  -1  14         37.39         31.69         4.44 o                         
 -11  -1  14         11.49         10.62         8.86 o                         
 -10  -1  14         16.91         21.21         7.49 o                         
  -9  -1  14        107.91        118.66         7.69 o                         
  -8  -1  14         53.08         56.31         7.23 o                         
  -7  -1  14         15.83         15.87         4.83 o                         
  -6  -1  14        218.88        235.46        21.12 o                         
  -5  -1  14         11.81         12.59         4.85 o                         
  -4  -1  14         59.94         61.18         4.75 o                         
  -3  -1  14        119.10        121.10        12.43 o                         
  -2  -1  14         56.71         47.45         6.35 o                         
  -1  -1  14        214.73        207.01         7.09 o                         
   0  -1  14        135.23        134.43         6.08 o                         
   1  -1  14         52.26         50.49         5.22 o                         
   2  -1  14         79.84         78.91         5.47 o                         
   3  -1  14         74.25         74.99         5.07 o                         
   4  -1  14         51.20         45.71         5.80 o                         
   5  -1  14          6.23         13.15         3.68 o                         
   6  -1  14          6.41          5.80         2.91 o                         
 -12   0  14         13.78         14.26         5.10 o                         
 -11   0  14          1.38         -2.10         5.92 o                         
 -10   0  14         31.12         34.12         6.21 o                         
  -9   0  14         84.39        105.03        13.10 o                         
  -8   0  14          8.78         13.05         5.10 o                         
  -7   0  14         13.80          8.29         5.53 o                         
  -5   0  14        118.02        125.94        14.56 o                         
  -4   0  14          6.72         15.02        11.14 o                         
  -3   0  14        427.48        470.56        15.77 o                         
  -2   0  14          6.04          9.27         5.82 o                         
  -1   0  14          0.89         -3.58         3.58 o                         
   0   0  14         53.81         55.96         4.50 o                         
   1   0  14          5.00          5.70         3.49 o                         
   2   0  14          0.15         -1.60         3.90 o                         
   3   0  14          0.89          2.68         4.23 o                         
   4   0  14         13.71         20.40         4.23 o                         
   5   0  14          1.65         13.52         4.18 o                         
   6   0  14          0.25          0.43         5.30 o                         
 -11   1  14         11.21         17.92         4.71 o                         
 -10   1  14         16.50         16.63         5.47 o                         
  -9   1  14        108.44        134.13         8.74 o                         
  -8   1  14         52.79         48.60         6.80 o                         
  -7   1  14         15.23         15.07         8.29 o                         
  -6   1  14        220.52        244.43        20.92 o                         
  -5   1  14         11.89         20.01        11.17 o                         
  -4   1  14         59.90         72.44        10.47 o                         
  -3   1  14        120.13        119.38        11.84 o                         
  -2   1  14         57.35         55.10         8.77 o                         
  -1   1  14        214.73        202.68        15.09 o                         
   0   1  14        135.12        127.40         5.86 o                         
   1   1  14         51.26         49.99         4.79 o                         
   2   1  14         79.47         85.96         5.69 o                         
   3   1  14         74.95         84.82         5.86 o                         
   4   1  14         51.11         45.10         6.40 o                         
   5   1  14          6.10         20.70         4.20 o                         
   6   1  14          6.34          6.47         3.31 o                         
 -12   2  14         13.45          3.14         5.28 o                         
 -11   2  14         10.18         17.61         4.22 o                         
 -10   2  14         41.17         36.47        16.79 o                         
  -9   2  14         91.70        106.07        14.55 o                         
  -8   2  14         78.42         86.34         8.62 o                         
  -7   2  14         63.46         66.01         7.94 o                         
  -6   2  14         27.00         39.67         7.89 o                         
  -5   2  14         69.98         72.91         7.90 o                         
  -4   2  14         20.15         19.41         5.94 o                         
  -2   2  14        155.98        138.06        12.05 o                         
  -1   2  14        222.89        231.94        16.06 o                         
   0   2  14        168.54        181.71        10.22 o                         
   1   2  14        133.52        156.56         8.98 o                         
   2   2  14         29.30         32.46         4.73 o                         
   3   2  14        102.16        114.76         7.17 o                         
   4   2  14         24.71         33.53         4.93 o                         
   5   2  14          3.38          5.18         3.40 o                         
   6   2  14          2.81          6.30         3.63 o                         
 -12   3  14         14.15          8.42         6.56 o                         
 -11   3  14         37.73         35.68        12.42 o                         
 -10   3  14         71.08         73.87        11.76 o                         
  -9   3  14         69.59         59.62         7.38 o                         
  -8   3  14         61.50         60.67         7.22 o                         
  -7   3  14          2.46         -2.21         6.72 o                         
  -6   3  14        124.83        100.30        19.02 o                         
  -5   3  14         72.41         80.58        10.26 o                         
  -2   3  14         27.35         16.69         6.71 o                         
  -1   3  14         48.67         45.23         6.99 o                         
   0   3  14          2.63          2.88         4.25 o                         
   1   3  14          5.73          7.95         3.98 o                         
   2   3  14          3.52          2.32         3.82 o                         
   3   3  14         14.26         14.44         3.97 o                         
   4   3  14         45.45         49.64         4.52 o                         
   5   3  14          9.27         10.36         4.22 o                         
 -11   4  14          8.11         15.35         7.07 o                         
 -10   4  14         51.83         43.62        17.67 o                         
  -9   4  14          5.39         10.13         6.61 o                         
  -8   4  14          4.39          9.41         6.50 o                         
  -7   4  14          4.42          0.88         8.68 o                         
  -6   4  14         33.66         22.29         9.02 o                         
  -2   4  14         29.25         26.01         7.70 o                         
  -1   4  14          5.88          4.65         4.48 o                         
   0   4  14         57.66         55.88         6.92 o                         
   1   4  14         30.86         27.95         4.14 o                         
   2   4  14         37.94         43.98         4.34 o                         
   3   4  14          3.31          6.43         4.22 o                         
   4   4  14         23.75         28.70         4.75 o                         
   5   4  14         16.25         14.15         8.37 o                         
 -10   5  14         72.96         68.69         9.03 o                         
  -9   5  14          7.98          7.54         7.05 o                         
  -8   5  14          5.91          1.58         7.66 o                         
  -7   5  14          1.06         -3.56         7.81 o                         
  -3   5  14         23.76         18.37         6.21 o                         
  -1   5  14         28.50         42.35         9.40 o                         
   0   5  14         51.55         58.38         8.75 o                         
   1   5  14         82.44         97.66         6.55 o                         
   2   5  14          2.18         10.21         9.07 o                         
   3   5  14          6.34          5.57         4.64 o                         
   4   5  14         26.15         25.33         3.89 o                         
  -2   6  14         24.47         25.66         7.18 o                         
  -1   6  14        118.19        137.96        11.63 o                         
   0   6  14         31.87         25.44         5.32 o                         
   1   6  14          8.60         14.96         3.72 o                         
   2   6  14          2.95         -0.73         3.47 o                         
   3   6  14         16.73         20.89         6.88 o                         
  -3   7  14          3.11         -1.08         4.87 o                         
  -2   7  14         54.85         60.25         7.50 o                         
  -1   7  14         48.56         43.70         6.76 o                         
   0   7  14         38.18         36.08         6.66 o                         
   1   7  14         49.97         50.22        13.87 o                         
   2   7  14         48.42         22.27         5.83 o                         
  -7  -7  15         35.41         24.95         3.58 o                         
  -6  -7  15         45.93         41.32         5.11 o                         
  -5  -7  15         30.43         28.75         4.89 o                         
  -4  -7  15          3.02          8.98         3.07 o                         
  -3  -7  15         43.57         38.77         4.10 o                         
  -2  -7  15          8.23          4.98         2.63 o                         
  -1  -7  15         28.06         28.74         5.80 o                         
   0  -7  15          2.35          3.45         3.21 o                         
  -9  -6  15          4.69          1.06         3.52 o                         
  -8  -6  15         17.45         15.18         4.11 o                         
  -7  -6  15         35.44         39.89         5.18 o                         
  -6  -6  15          0.29          5.77         4.40 o                         
  -5  -6  15         27.58         22.90         3.33 o                         
  -4  -6  15          0.79          4.02         3.36 o                         
  -3  -6  15         24.50         22.82         4.44 o                         
  -2  -6  15         51.26         54.73         4.94 o                         
  -1  -6  15          3.86          4.36         2.99 o                         
   0  -6  15         38.92         39.16         4.38 o                         
   1  -6  15         17.54         17.31         3.11 o                         
   2  -6  15         28.06         17.23         2.88 o                         
 -10  -5  15          0.98         -2.56         7.57 o                         
  -9  -5  15          2.34         -0.91         3.94 o                         
  -8  -5  15         10.63          9.82         2.68 o                         
  -7  -5  15         74.71         70.13         5.99 o                         
  -6  -5  15         17.41         19.65         3.20 o                         
  -5  -5  15         60.96         62.76         5.51 o                         
  -4  -5  15         20.04         22.89         4.67 o                         
  -3  -5  15         15.43         17.21         4.15 o                         
  -2  -5  15         13.69         16.14         6.79 o                         
  -1  -5  15        121.45        126.31        10.50 o                         
   0  -5  15         63.04         66.15         5.27 o                         
   1  -5  15          6.96          1.41         3.35 o                         
   2  -5  15         14.15         12.84         3.89 o                         
   3  -5  15          5.50          4.81         3.17 o                         
 -11  -4  15         10.09          4.71         5.91 o                         
 -10  -4  15          7.62          9.96         5.13 o                         
  -9  -4  15         17.38         17.57         3.95 o                         
  -8  -4  15         37.46         34.04         6.10 o                         
  -7  -4  15          7.08          8.03         3.70 o                         
  -6  -4  15         14.93         20.04         4.12 o                         
  -5  -4  15         55.21         40.16         3.49 o                         
  -4  -4  15         28.89         29.55         3.87 o                         
  -3  -4  15         43.03         44.75         4.96 o                         
  -2  -4  15         15.25          9.96         3.99 o                         
  -1  -4  15          7.00          9.18         4.33 o                         
   0  -4  15         48.84         60.20         4.67 o                         
   1  -4  15         10.57          7.28         3.72 o                         
   2  -4  15         12.71         12.46         3.30 o                         
   3  -4  15         18.58         18.43         3.76 o                         
   4  -4  15          2.50          9.20         3.85 o                         
 -11  -3  15         22.92         22.12         4.67 o                         
 -10  -3  15         10.39         21.19         6.43 o                         
  -9  -3  15          7.34          2.25         8.88 o                         
  -8  -3  15         11.43         12.35         7.31 o                         
  -7  -3  15         12.42         12.32         4.01 o                         
  -6  -3  15         44.47         52.79         5.50 o                         
  -5  -3  15          1.49         -0.19         3.89 o                         
  -4  -3  15         76.29         70.61         7.36 o                         
  -3  -3  15         54.34         64.03         6.80 o                         
  -2  -3  15        134.75        152.30         6.78 o                         
  -1  -3  15         24.53         16.94         5.09 o                         
   0  -3  15         25.87         28.20         4.85 o                         
   1  -3  15         23.35         23.42         4.82 o                         
   2  -3  15         31.75         33.79         4.72 o                         
   3  -3  15         19.75         20.78         3.59 o                         
   4  -3  15         26.87         24.22         3.39 o                         
 -12  -2  15         17.41         15.19         4.38 o                         
 -11  -2  15          4.87         10.63         3.62 o                         
 -10  -2  15         14.76         16.28         4.77 o                         
  -9  -2  15          4.98         -2.87        11.27 o                         
  -8  -2  15         10.52          3.66         9.65 o                         
  -7  -2  15         17.95         19.37         5.77 o                         
  -6  -2  15         29.16         33.52         7.03 o                         
  -5  -2  15          2.28         -1.90         5.60 o                         
  -4  -2  15          3.49          7.96         6.69 o                         
  -3  -2  15          2.41         -2.05         5.28 o                         
  -2  -2  15        100.00        111.87        10.63 o                         
  -1  -2  15        185.89        181.58         9.92 o                         
   0  -2  15        223.88        254.90        11.51 o                         
   1  -2  15        132.95        131.37         7.51 o                         
   2  -2  15         84.44         83.28         4.88 o                         
   3  -2  15         13.55         13.84         3.17 o                         
   4  -2  15         25.53         13.02         2.50 o                         
   5  -2  15          0.04          7.15         3.74 o                         
 -12  -1  15          5.15         -4.98         4.98 o                         
 -11  -1  15         25.11         22.73         5.29 o                         
 -10  -1  15          9.19          9.84         4.48 o                         
  -9  -1  15          9.50         21.62         6.07 o                         
  -8  -1  15         39.18         42.19         5.72 o                         
  -7  -1  15         27.55         29.37         6.98 o                         
  -6  -1  15          2.63          5.63         5.75 o                         
  -5  -1  15         10.36         12.92         8.93 o                         
  -4  -1  15        206.07        237.93        16.61 o                         
  -3  -1  15        270.80        325.63        17.97 o                         
  -2  -1  15         66.57         65.57         5.33 o                         
  -1  -1  15          9.43         12.84         3.96 o                         
   0  -1  15         31.53         31.99         4.47 o                         
   1  -1  15        292.37        344.27        15.86 o                         
   2  -1  15         61.25         63.29         4.63 o                         
   3  -1  15        131.36        138.76         6.10 o                         
   4  -1  15         89.08         90.86         4.97 o                         
   5  -1  15          4.74          5.32         3.00 o                         
 -12   0  15          2.06          3.14         3.62 o                         
 -11   0  15          2.27          7.05         7.95 o                         
 -10   0  15        113.94        111.49        10.74 o                         
  -9   0  15         50.50         49.14         7.59 o                         
  -8   0  15         31.49         18.14        12.10 o                         
  -7   0  15          2.43          3.54         6.47 o                         
  -6   0  15         23.51         16.43        11.08 o                         
  -5   0  15         40.56         30.87        11.34 o                         
  -4   0  15        114.73        146.93        24.75 o                         
  -3   0  15        309.36        326.03        37.20 o                         
  -2   0  15        128.55        134.01         7.00 o                         
  -1   0  15        271.79        313.60         8.94 o                         
   0   0  15        411.40        482.77        17.32 o                         
   1   0  15         27.23         24.84         4.58 o                         
   2   0  15          2.62          6.99         4.58 o                         
   3   0  15         45.64         50.06         4.92 o                         
   4   0  15         58.71         63.07         5.64 o                         
   5   0  15         15.07         12.34         3.33 o                         
 -11   1  15         24.85         25.65         5.95 o                         
 -10   1  15          9.52          3.42        16.93 o                         
  -9   1  15          9.63          2.11         7.88 o                         
  -8   1  15         38.93         41.69         6.43 o                         
  -7   1  15         27.80         30.95         7.27 o                         
  -6   1  15          2.64         14.59         8.36 o                         
  -5   1  15         10.36         13.05         6.13 o                         
  -4   1  15        207.21        230.74        15.89 o                         
  -2   1  15         66.18         66.99         7.31 o                         
  -1   1  15          9.30          8.56         4.50 o                         
   0   1  15         31.79         37.66         4.43 o                         
   1   1  15        292.85        385.02        14.63 o                         
   2   1  15         61.23         60.60         5.81 o                         
   3   1  15        130.59        152.34        13.35 o                         
   4   1  15         88.91         99.83         5.71 o                         
   5   1  15          4.84          5.36         2.92 o                         
 -12   2  15         17.17          7.48         6.25 o                         
 -11   2  15          4.90         10.89         3.42 o                         
 -10   2  15         14.96         13.78         7.06 o                         
  -9   2  15          4.90         -7.18         8.41 o                         
  -8   2  15         10.64          4.46         7.34 o                         
  -7   2  15         17.79         16.92         5.33 o                         
  -6   2  15         29.33         28.70        10.50 o                         
  -5   2  15          2.26          6.84         5.62 o                         
  -2   2  15         98.98        105.70        18.20 o                         
  -1   2  15        185.18        198.86        16.74 o                         
   0   2  15        222.88        268.51        17.42 o                         
   1   2  15        133.30        155.25         6.54 o                         
   2   2  15         84.52         91.42         5.30 o                         
   3   2  15         13.38         18.14         4.10 o                         
   4   2  15         25.19         27.78         3.94 o                         
   5   2  15          0.05          2.95         3.63 o                         
 -11   3  15         23.09          7.44         5.13 o                         
 -10   3  15         10.41          8.64         5.95 o                         
  -9   3  15          7.24         12.46         4.00 o                         
  -8   3  15         11.46          9.69         4.29 o                         
  -7   3  15         12.32         12.22         8.30 o                         
  -6   3  15         43.93         42.75         8.15 o                         
  -5   3  15          1.41         -8.95         8.95 o                         
  -2   3  15        134.17        144.09        16.79 o                         
  -1   3  15         23.88         17.67         4.45 o                         
   0   3  15         26.17         26.93         4.97 o                         
   1   3  15         23.58         23.71         3.96 o                         
   2   3  15         31.57         38.68         5.52 o                         
   3   3  15         19.82         22.31         3.76 o                         
   4   3  15         27.08         28.13         5.68 o                         
 -10   4  15          7.76          8.64         7.18 o                         
  -9   4  15         17.26         19.96         8.40 o                         
  -8   4  15         37.24         41.02         9.66 o                         
  -7   4  15          7.01         10.12         8.97 o                         
  -2   4  15         15.31         16.23         4.07 o                         
  -1   4  15          6.83          6.26         4.14 o                         
   0   4  15         49.32         57.33         5.33 o                         
   1   4  15         10.51          8.67         3.19 o                         
   2   4  15         12.59         17.69         4.39 o                         
   3   4  15         18.52         22.13         4.54 o                         
   4   4  15          2.41          3.42         5.20 o                         
  -9   5  15          2.20          3.86         6.45 o                         
  -4   5  15         19.54         12.93         5.62 o                         
  -3   5  15         14.87         18.68         6.52 o                         
  -2   5  15         13.81         11.56         5.02 o                         
  -1   5  15        120.73        134.95         8.55 o                         
   0   5  15         63.05         66.33        12.11 o                         
   1   5  15          6.98          9.74         4.09 o                         
   2   5  15         14.08         18.79         3.81 o                         
   3   5  15          5.44          3.14         3.26 o                         
  -3   6  15         24.53         27.07         8.06 o                         
  -2   6  15         51.45         74.72         6.38 o                         
  -1   6  15          3.76          7.04         4.96 o                         
   0   6  15         39.07         41.15         4.25 o                         
   1   6  15         17.26         16.12         3.67 o                         
   2   6  15         27.96         29.23         6.92 o                         
  -4   7  15          2.89          1.38         4.45 o                         
  -3   7  15         43.25         49.25         6.61 o                         
  -2   7  15          8.15         12.67         3.65 o                         
  -1   7  15         28.09         26.77         4.04 o                         
   0   7  15          2.37          4.28         4.22 o                         
  -5  -7  16         47.82         33.96        10.01 o                         
  -4  -7  16          3.11          3.24         4.20 o                         
  -3  -7  16         20.89         23.60        10.69 o                         
  -2  -7  16         13.98         14.66         5.32 o                         
  -8  -6  16          3.28          5.52         4.32 o                         
  -7  -6  16         32.01         28.21         3.99 o                         
  -6  -6  16         57.54         54.59         5.15 o                         
  -5  -6  16         25.32         28.79         4.41 o                         
  -4  -6  16         16.60         17.01         3.31 o                         
  -3  -6  16         33.47         16.57         6.38 o                         
  -2  -6  16          1.70          4.72         2.76 o                         
  -1  -6  16          5.15          7.22         2.58 o                         
   0  -6  16         10.82          5.87         3.12 o                         
  -9  -5  16          1.44         -0.40         4.35 o                         
  -8  -5  16         17.37         11.55         4.61 o                         
  -7  -5  16         10.65          2.50         4.05 o                         
  -6  -5  16         24.46         21.35         5.07 o                         
  -5  -5  16         10.56          3.68         4.44 o                         
  -4  -5  16         12.19          5.91         3.83 o                         
  -3  -5  16         15.41         21.76         4.56 o                         
  -2  -5  16         45.45         54.99         5.21 o                         
  -1  -5  16         94.80        105.78         7.37 o                         
   0  -5  16         11.01          8.27         3.23 o                         
   1  -5  16          8.68          6.15         3.75 o                         
   2  -5  16         37.74         26.36         3.66 o                         
 -10  -4  16         11.09         10.12         2.88 o                         
  -9  -4  16          0.39          0.95         3.57 o                         
  -8  -4  16         27.90         27.46         3.66 o                         
  -7  -4  16         14.32         16.27         3.61 o                         
  -6  -4  16         57.62         44.55         8.18 o                         
  -5  -4  16        106.71        114.48         9.06 o                         
  -4  -4  16         53.33         55.50         7.69 o                         
  -3  -4  16         64.60         74.31         5.31 o                         
  -2  -4  16         16.17         18.49         4.37 o                         
  -1  -4  16         27.72         36.43         4.45 o                         
   0  -4  16         13.47         14.29         3.76 o                         
   1  -4  16          2.00          2.13         2.98 o                         
   2  -4  16         14.98         15.21         3.02 o                         
   3  -4  16          3.07          3.87         3.45 o                         
 -11  -3  16         40.10         13.62         4.47 o                         
  -8  -3  16         16.46         25.83         8.41 o                         
  -7  -3  16          3.46          0.57        11.00 o                         
  -6  -3  16         52.47         49.75         5.25 o                         
  -5  -3  16         29.40         29.29         3.88 o
[truncated: 35,724 more chars]
