# Supplementary material for: Different intra- and inter­molecular hydrogen-bonding patterns in (3S,4aS,8aS)-2-[(2R,3S)-3-(2,5-X 2-benzamido)-2-(2,5-X 2-benzo­yloxy)-4-phenyl­butyl]-N-tert-butyldeca­hydro­iso­quinoline-3-carboxamides (X = H or Cl): compounds with moderate aspartyl protease inhibition activity
Source: Acta Crystallogr E Crystallogr Commun. 2017 May 31;73(Pt 6):913–7. doi: 10.1107/S2056989017007800 (PMC5458323; doi:10.1107/S2056989017007800)
Supplement: Supplementary file 3 [file e-73-00913-IIsup3.hkl]

data_II                                                                         
_shelx_title ' 277_a.res in P1                  New: P212121'                   
_shelx_refln_list_code          4                                               
_shelx_F_calc_maximum      185.89                                               
_exptl_crystal_F_000      1568.00                                               
_reflns_d_resolution_high  0.8202                                               
                                                                                
loop_                                                                           
 _space_group_symop_operation_xyz                                               
 'x, y, z'                                                                      
 '-x+1/2, -y, z+1/2'                                                            
 'x+1/2, -y+1/2, -z'                                                            
 '-x, y+1/2, -z+1/2'                                                            
                                                                                
_cell_length_a    10.4539                                                       
_cell_length_b    15.1917                                                       
_cell_length_c    24.3677                                                       
_cell_angle_alpha  90.000                                                       
_cell_angle_beta   90.000                                                       
_cell_angle_gamma  90.000                                                       
                                                                                
_shelx_F_squared_multiplier     1.000                                           
                                                                                
loop_                                                                           
 _refln_index_h                                                                 
 _refln_index_k                                                                 
 _refln_index_l                                                                 
 _refln_F_squared_calc                                                          
 _refln_F_squared_meas                                                          
 _refln_F_squared_sigma                                                         
 _refln_observed_status                                                         
   4   0   0         99.67         40.83         4.23 o                         
   6   0   0       4116.92       4971.63        23.66 o                         
   8   0   0        188.05        244.58         4.55 o                         
  10   0   0        994.35       1070.11        14.26 o                         
  12   0   0         75.69         73.36         5.38 o                         
   1   1   0        550.31        485.46         3.51 o                         
   2   1   0        891.62        894.91         6.75 o                         
   3   1   0      11371.04      11039.13        35.18 o                         
   4   1   0        163.81        198.95         4.59 o                         
   5   1   0        590.18        563.70        19.93 o                         
   6   1   0        325.58        435.31         9.38 o                         
   7   1   0       5046.93       4875.67        38.28 o                         
   8   1   0       1722.22       2083.95        68.28 o                         
   9   1   0        137.93        130.45         6.99 o                         
  10   1   0         93.17         91.03         4.47 o                         
  11   1   0        200.47        210.61         5.07 o                         
  12   1   0        325.05        283.25         6.12 o                         
   1   2   0        567.23        389.52         5.13 o                         
   2   2   0       2259.05       1986.91        11.92 o                         
   3   2   0       1908.30       1536.57        38.75 o                         
   4   2   0       6016.96       5975.13       135.59 o                         
   5   2   0          4.67         10.65         2.19 o                         
   6   2   0        278.59        248.77        11.48 o                         
   7   2   0        197.85        291.42        13.59 o                         
   8   2   0         92.65         99.30         2.89 o                         
   9   2   0       4183.87       4395.81        49.68 o                         
  10   2   0         40.37         37.18         3.33 o                         
  11   2   0        684.04        682.31         9.93 o                         
  12   2   0        697.59        723.87         8.96 o                         
   1   3   0      12421.85      12505.13       258.52 o                         
   3   3   0       3769.56       4326.54        92.42 o                         
   4   3   0       8337.93       8260.84        31.07 o                         
   5   3   0       1547.97       1710.04        28.22 o                         
   6   3   0        636.88        628.62        12.51 o                         
   7   3   0        317.31        363.97         6.79 o                         
   8   3   0        931.68       1029.31         9.24 o                         
   9   3   0        669.11        635.30         9.50 o                         
  10   3   0        285.96        284.20         7.88 o                         
  11   3   0         24.18         20.63         3.15 o                         
  12   3   0        260.64        248.75         6.30 o                         
   1   4   0       6940.62       6708.14       110.64 o                         
   2   4   0        540.99        480.89         7.03 o                         
   3   4   0       2533.62       2289.66        18.39 o                         
   4   4   0         16.61         30.63         3.89 o                         
   5   4   0       1151.29       1137.68        12.69 o                         
   6   4   0       7940.11       8211.89        72.24 o                         
   7   4   0        124.46        122.43         2.78 o                         
   8   4   0       1724.33       1640.09        24.87 o                         
   9   4   0         83.43         94.56         4.16 o                         
  10   4   0        123.39        131.78         3.78 o                         
  11   4   0          3.16          2.10         2.85 o                         
  12   4   0       1268.12       1003.63        53.73 o                         
   1   5   0       7012.53       7209.80        25.55 o                         
   2   5   0         63.46         66.58         3.36 o                         
   3   5   0       1453.95       1247.53        13.54 o                         
   4   5   0       5444.64       5559.65        51.83 o                         
   5   5   0       3741.26       3873.01        66.95 o                         
   6   5   0        459.19        421.56        27.80 o                         
   7   5   0        578.84        638.44         8.56 o                         
   8   5   0         51.62         45.03         3.82 o                         
   9   5   0       1747.91       1659.37        46.75 o                         
  10   5   0        816.63        832.84        28.20 o                         
  11   5   0          2.29          2.04         2.82 o                         
  12   5   0        141.28        132.93         6.89 o                         
   0   6   0        474.06        432.86        10.38 o                         
   1   6   0       2107.21       2149.81        45.72 o                         
   2   6   0        412.90        458.58        11.08 o                         
   3   6   0       1874.26       1941.58        26.26 o                         
   4   6   0         46.60         65.87         8.28 o                         
   5   6   0       3568.87       3764.10        59.48 o                         
   6   6   0       1612.57       1596.24        15.42 o                         
   7   6   0        361.74        383.24         8.45 o                         
   8   6   0        179.20        252.44        14.02 o                         
   9   6   0         93.88        136.12         8.27 o                         
  10   6   0        108.05         96.29         3.93 o                         
  11   6   0          0.94          4.49         2.56 o                         
  12   6   0         13.38         21.09         3.55 o                         
   1   7   0         48.69         83.52         1.95 o                         
   2   7   0       2682.30       2963.00        41.67 o                         
   3   7   0        210.64        266.33        11.93 o                         
   4   7   0       3392.61       3438.91        33.55 o                         
   5   7   0        246.87        215.81         3.18 o                         
   6   7   0        702.05        664.98        11.38 o                         
   7   7   0       2862.92       2887.52        51.71 o                         
   8   7   0        301.35        314.60         6.49 o                         
   9   7   0        684.65        712.77        13.13 o                         
  10   7   0        458.43        458.65        21.29 o                         
  11   7   0        217.93        198.74         9.03 o                         
   0   8   0         95.69        182.84         3.32 o                         
   1   8   0        577.07        547.23        17.18 o                         
   2   8   0       1380.50       1307.96        18.54 o                         
   3   8   0       6727.03       6286.72        90.96 o                         
   4   8   0        286.76        294.32         7.54 o                         
   5   8   0         12.23         10.62         2.29 o                         
   6   8   0         64.99         86.34         6.29 o                         
   7   8   0        351.75        314.08         8.70 o                         
   8   8   0        152.15        144.60         5.67 o                         
   9   8   0          2.86          7.42         3.81 o                         
  10   8   0        138.53        136.49         8.70 o                         
  11   8   0          5.66          3.58         2.81 o                         
   1   9   0         36.05         59.09         4.15 o                         
   2   9   0         42.57         40.15         1.59 o                         
   3   9   0         10.28         10.04         1.77 o                         
   4   9   0        906.34        911.59        15.41 o                         
   5   9   0        198.47        176.72         5.91 o                         
   6   9   0        406.05        379.15        14.25 o                         
   7   9   0       1908.50       2055.18        48.59 o                         
   8   9   0        306.62        329.12         5.66 o                         
   9   9   0       1153.11       1245.69        31.84 o                         
  10   9   0         10.34          6.67         1.85 o                         
  11   9   0         96.53        108.92        13.45 o                         
   0  10   0       8082.17       7583.19       131.71 o                         
   1  10   0        312.89        303.99         3.93 o                         
   2  10   0          1.75         11.99         1.60 o                         
   3  10   0        235.74        232.10         4.74 o                         
   4  10   0        627.07        717.09        13.06 o                         
   5  10   0        434.73        416.54        13.71 o                         
   6  10   0         69.16         88.75         5.73 o                         
   7  10   0         20.45         24.81         3.71 o                         
   8  10   0        120.69        133.14         9.40 o                         
   9  10   0        579.30        594.89        20.66 o                         
  10  10   0         31.98         22.12         2.28 o                         
   1  11   0       3121.19       3218.96        49.00 o                         
   2  11   0        436.07        458.83         9.44 o                         
   3  11   0        395.63        385.14         7.60 o                         
   4  11   0       1080.05       1136.27        25.15 o                         
   5  11   0        225.00        290.48        10.04 o                         
   6  11   0          0.49         15.87         4.53 o                         
   7  11   0        142.00        185.84         8.41 o                         
   8  11   0        302.71        331.79         8.82 o                         
   9  11   0        232.86        256.51         6.55 o                         
  10  11   0          5.68          8.81         2.14 o                         
   0  12   0        763.86        874.75        12.56 o                         
   1  12   0         58.09         61.82         2.56 o                         
   2  12   0       3644.14       3718.10        85.95 o                         
   3  12   0        116.92        110.90         3.57 o                         
   4  12   0         23.51         25.79         3.08 o                         
   5  12   0        331.38        350.48         6.74 o                         
   6  12   0        186.73        259.71         6.42 o                         
   7  12   0        172.52        155.16         4.79 o                         
   8  12   0         18.65         19.63         2.84 o                         
   9  12   0          1.41          7.86         2.38 o                         
   1  13   0        409.87        447.59        19.48 o                         
   2  13   0       1560.20       1650.34        42.74 o                         
   3  13   0         11.76         10.20         2.67 o                         
   4  13   0        256.79        313.72         8.91 o                         
   5  13   0         59.93         53.48         3.58 o                         
   6  13   0        304.90        320.87         9.94 o                         
   7  13   0         74.04         74.08         3.10 o                         
   8  13   0         38.08         42.84         5.57 o                         
   9  13   0       1060.87       1161.48       136.01 o                         
   0  14   0         56.17         64.01         5.70 o                         
   1  14   0        487.19        504.06        17.42 o                         
   2  14   0        430.00        462.69        15.99 o                         
   3  14   0        658.78        718.81        23.29 o                         
   4  14   0         93.27        102.67         4.41 o                         
   5  14   0        242.84        260.40         8.62 o                         
   6  14   0        130.69        158.70         8.43 o                         
   7  14   0         52.94         69.34        10.26 o                         
   8  14   0         62.28         65.91         7.88 o                         
   1  15   0        253.08        241.60         4.84 o                         
   2  15   0        183.85        169.82         7.90 o                         
   3  15   0        911.78        874.27        17.21 o                         
   4  15   0        245.71        266.32         7.07 o                         
   5  15   0        912.16       1046.13        63.72 o                         
   6  15   0        121.12        181.54         5.71 o                         
   7  15   0         25.56         29.80         4.86 o                         
   0  16   0         82.42         94.05        20.65 o                         
   1  16   0         13.02         21.68         3.33 o                         
   2  16   0         18.81         16.27         3.75 o                         
   3  16   0          6.43         12.29         3.35 o                         
   4  16   0        451.42        434.62         9.40 o                         
   5  16   0          1.65          0.96         3.33 o                         
   6  16   0         20.99         27.93         4.90 o                         
   1  17   0         99.31         83.78         4.57 o                         
   2  17   0         22.54         18.49         2.63 o                         
   3  17   0          4.07         13.46         6.34 o                         
   4  17   0         36.88         77.92         3.54 o                         
   5  17   0         98.89        122.21        14.89 o                         
   1  18   0        235.98        121.47         6.11 o                         
   2  18   0         36.85         25.19         4.71 o                         
   1   0   1       4223.90       3753.75        30.39 o                         
   3   0   1       4161.92       4007.84        20.01 o                         
   4   0   1         80.15        114.52         3.80 o                         
   5   0   1        175.96        197.56         4.59 o                         
   6   0   1       1788.54       1823.62        45.45 o                         
   7   0   1        222.10        233.79         3.27 o                         
   8   0   1        448.85        553.37        13.71 o                         
   9   0   1        934.03        907.34        11.22 o                         
  10   0   1        370.76        363.33         6.54 o                         
  11   0   1        672.61        712.28        11.88 o                         
  12   0   1        267.77        269.72         4.89 o                         
 -12   1   1        141.94        151.79         6.60 o                         
 -11   1   1        311.53        309.35         6.55 o                         
 -10   1   1          7.82         14.81         3.66 o                         
  -9   1   1        489.59        525.56         7.20 o                         
  -8   1   1       2815.18       2970.19        14.39 o                         
  -7   1   1        145.32        120.05        10.34 o                         
  -6   1   1        744.16        734.19         8.16 o                         
  -5   1   1        942.93        999.55        36.40 o                         
  -4   1   1       1373.06       1391.63        12.25 o                         
  -3   1   1       9284.40       8922.89       106.25 o                         
  -2   1   1      10919.81      10233.74        60.20 o                         
  -1   1   1       1539.06       1375.51         6.84 o                         
   0   1   1       1582.03       1497.90         5.47 o                         
   1   1   1       1784.35       1603.37        13.69 o                         
   2   1   1      11054.45      10269.52        32.56 o                         
   3   1   1       9083.27       8910.71        31.85 o                         
   4   1   1       1268.21       1313.40        10.41 o                         
   5   1   1       1085.59       1209.52        46.83 o                         
   6   1   1        652.67        633.65         5.10 o                         
   7   1   1        112.83        104.25         8.75 o                         
   8   1   1       3093.00       3332.41        33.42 o                         
   9   1   1        394.05        439.71         9.64 o                         
  10   1   1         24.54         32.53         3.87 o                         
  11   1   1        303.13        287.21         6.67 o                         
  12   1   1        119.63        121.74         6.67 o                         
 -12   2   1         66.32         69.30         2.90 o                         
 -11   2   1        134.21        132.99         4.35 o                         
 -10   2   1        247.52        235.87         7.03 o                         
  -9   2   1        496.02        477.35        19.95 o                         
  -8   2   1        253.19        248.35         4.23 o                         
  -7   2   1        136.34        135.51         2.54 o                         
  -6   2   1        332.43        337.61        15.99 o                         
  -5   2   1       2722.95       3015.39        52.64 o                         
  -4   2   1       1805.84       1726.38        60.01 o                         
  -3   2   1      13058.05      13289.36       416.36 o                         
  -2   2   1        287.51        293.61         4.42 o                         
  -1   2   1       7580.05       7765.66       121.02 o                         
   0   2   1       6242.00       5597.70        30.70 o                         
   1   2   1       7950.10       7887.12       106.95 o                         
   2   2   1        366.76        380.92         5.24 o                         
   3   2   1      13002.19      12766.37        38.53 o                         
   4   2   1       1777.95       1674.64        11.87 o                         
   5   2   1       2919.31       3224.77        60.07 o                         
   6   2   1        284.73        309.70        16.56 o                         
   7   2   1         70.61         71.43         2.10 o                         
   8   2   1        265.06        248.67         4.34 o                         
   9   2   1        473.11        444.41         8.96 o                         
  10   2   1        198.62        195.09         5.42 o                         
  11   2   1        131.98        131.59         4.67 o                         
  12   2   1         73.75         74.48         3.03 o                         
 -12   3   1        179.93        167.17         5.29 o                         
 -11   3   1         91.62         87.85         3.84 o                         
 -10   3   1         43.66         44.99         2.81 o                         
  -9   3   1       1876.16       2027.58        18.55 o                         
  -8   3   1        703.91        710.75         9.79 o                         
  -7   3   1        249.20        250.28         7.84 o                         
  -6   3   1        851.07        857.97         6.00 o                         
  -5   3   1       2056.12       2339.11        28.20 o                         
  -4   3   1        461.54        533.56        10.92 o                         
  -3   3   1      21758.41      22023.82        83.10 o                         
  -2   3   1       2549.14       2305.16        34.79 o                         
  -1   3   1      18027.05      17248.39      1018.33 o                         
   0   3   1        795.81        804.51         9.80 o                         
   2   3   1       2224.85       2193.35        14.91 o                         
   3   3   1      20328.22      18833.34       273.62 o                         
   4   3   1        578.39        649.41         7.90 o                         
   5   3   1       1888.52       2131.75        34.42 o                         
   6   3   1        796.84        795.42         7.10 o                         
   7   3   1        224.63        212.12         2.87 o                         
   8   3   1        642.72        624.45        11.00 o                         
   9   3   1       2025.42       2159.03        24.58 o                         
  10   3   1         47.80         47.12         3.40 o                         
  11   3   1         73.31         71.75         3.75 o                         
  12   3   1        223.50        224.51         4.65 o                         
 -12   4   1        108.13         94.20        13.19 o                         
 -11   4   1         82.55         71.81         3.80 o                         
 -10   4   1          0.38         -1.40         2.97 o                         
  -9   4   1       1842.36       1854.56        15.81 o                         
  -8   4   1         66.86         87.46         2.79 o                         
  -7   4   1        647.88        712.23        13.78 o                         
  -6   4   1       2608.54       2694.54        40.09 o                         
  -5   4   1       3121.92       3144.46        29.25 o                         
  -4   4   1       2423.16       2635.75        12.26 o                         
  -3   4   1         74.60         94.26         7.77 o                         
  -2   4   1       3518.84       3204.40        34.95 o                         
  -1   4   1       4844.76       5037.69        16.40 o                         
   1   4   1       4059.91       4148.84        18.81 o                         
   2   4   1       3660.43       3619.10        18.56 o                         
   3   4   1         93.80        122.62         4.20 o                         
   4   4   1       2947.00       3110.02        34.33 o                         
   5   4   1       2988.03       2937.60        31.16 o                         
   6   4   1       2480.67       2542.63        31.73 o                         
   7   4   1        631.88        674.94         9.87 o                         
   8   4   1         61.46         80.10         2.99 o                         
   9   4   1       2286.14       2367.34        36.38 o                         
  10   4   1          5.63          4.21         2.65 o                         
  11   4   1         91.78         82.57         3.73 o                         
  12   4   1         66.26         57.18         3.12 o                         
 -12   5   1        102.62         84.65         6.97 o                         
 -11   5   1        608.46        621.93        20.09 o                         
 -10   5   1         80.87         86.10         3.26 o                         
  -9   5   1        477.69        496.37         9.90 o                         
  -8   5   1       1086.87       1227.42        26.24 o                         
  -7   5   1        970.88       1006.87        11.05 o                         
  -6   5   1       4881.45       4798.59        36.96 o                         
  -5   5   1        911.92       1010.29        12.29 o                         
  -4   5   1       1731.83       1910.46        26.61 o                         
  -3   5   1       1989.95       2001.15        19.34 o                         
  -2   5   1       9216.96       9969.37       229.71 o                         
  -1   5   1       1042.62       1034.64        11.67 o                         
   0   5   1       3348.44       3270.20        50.96 o                         
   1   5   1       1133.85       1133.84         8.86 o                         
   2   5   1       8687.24       8728.08       116.89 o                         
   3   5   1       2002.95       2006.33        15.88 o                         
   4   5   1       1473.02       1655.63        29.71 o                         
   5   5   1        809.94        869.58         9.36 o                         
   6   5   1       4816.54       4674.26        64.04 o                         
   7   5   1        838.52        870.67        14.17 o                         
   8   5   1       1158.76       1277.59        38.49 o                         
   9   5   1        486.62        493.01         7.41 o                         
  10   5   1        108.23        115.53         3.83 o                         
  11   5   1        630.50        670.80         8.68 o                         
  12   5   1        107.52        105.71         4.46 o                         
 -12   6   1         57.72         45.07         2.84 o                         
 -11   6   1        298.82        278.19        15.40 o                         
 -10   6   1        523.63        487.98        23.95 o                         
  -9   6   1       1726.16       1785.06        17.03 o                         
  -8   6   1        409.64        461.01        15.14 o                         
  -7   6   1        996.44       1090.63        19.65 o                         
  -6   6   1       2431.33       2470.03        18.49 o                         
  -5   6   1        467.68        473.70         8.68 o                         
  -4   6   1       5069.74       5699.97        86.83 o                         
  -3   6   1       3714.56       3983.27        96.79 o                         
  -2   6   1        236.54        266.98         5.86 o                         
  -1   6   1       6096.65       5804.53        47.92 o                         
   0   6   1       2386.24       2697.58        56.07 o                         
   1   6   1       5819.73       5772.11        63.89 o                         
   2   6   1        170.70        178.70         6.71 o                         
   3   6   1       4063.03       4226.77        49.45 o                         
   4   6   1       5261.18       5613.01        79.54 o                         
   5   6   1        616.39        606.38        12.27 o                         
   6   6   1       2289.95       2291.59        26.20 o                         
   7   6   1        935.92        973.57        22.82 o                         
   8   6   1        373.83        401.93        12.57 o                         
   9   6   1       1441.24       1408.56        16.35 o                         
  10   6   1        523.77        521.54        12.11 o                         
  11   6   1        264.57        252.61        15.47 o                         
  12   6   1         67.46         64.60         4.88 o                         
 -11   7   1          5.76          5.69         1.95 o                         
 -10   7   1         33.23         32.21         3.66 o                         
  -9   7   1         29.36         33.23         3.44 o                         
  -8   7   1        213.99        239.34         7.34 o                         
  -7   7   1        263.01        296.42        11.42 o                         
  -6   7   1       2551.70       2597.46        18.54 o                         
  -5   7   1       1327.99       1434.08        29.23 o                         
  -4   7   1       5161.17       5296.87        83.91 o                         
  -3   7   1       4397.60       4827.09        62.17 o                         
  -2   7   1        663.27        693.45         9.80 o                         
  -1   7   1       1491.52       1664.37        25.07 o                         
   0   7   1       3602.75       3475.14       125.44 o                         
   1   7   1       1509.12       1703.76        18.84 o                         
   2   7   1        751.46        767.82         8.63 o                         
   3   7   1       4950.73       5196.72        75.16 o                         
   4   7   1       4940.04       4849.05        63.41 o                         
   5   7   1       1197.62       1251.86        24.15 o                         
   6   7   1       2913.07       2924.80        38.09 o                         
   7   7   1        294.60        316.20         8.42 o                         
   8   7   1        163.67        170.88         5.15 o                         
   9   7   1         11.50         17.69         3.69 o                         
  10   7   1         43.50         44.07         3.60 o                         
  11   7   1          2.14          1.35         2.22 o                         
 -11   8   1        202.17        204.07         4.37 o                         
 -10   8   1        157.34        157.59         5.37 o                         
  -9   8   1        266.86        262.92         7.79 o                         
  -8   8   1        277.02        300.27         8.02 o                         
  -7   8   1       1230.47       1290.77        23.90 o                         
  -6   8   1        883.75        929.92        12.00 o                         
  -5   8   1        388.61        414.48         8.00 o                         
  -4   8   1        561.27        614.29        10.78 o                         
  -3   8   1       3935.65       3987.03        49.82 o                         
  -2   8   1        372.84        412.72        10.14 o                         
  -1   8   1       3340.43       3403.44        45.20 o                         
   0   8   1       1718.03       1950.71        27.14 o                         
   1   8   1       3252.14       3316.10        40.49 o                         
   2   8   1        262.54        282.20         7.42 o                         
   3   8   1       3863.73       3891.80        51.81 o                         
   4   8   1        623.36        667.33         8.24 o                         
   5   8   1        295.48        304.80         8.47 o                         
   6   8   1        868.76        899.45        12.40 o                         
   7   8   1       1080.02       1067.83        38.86 o                         
   8   8   1        327.48        339.74        12.42 o                         
   9   8   1        266.33        262.83        10.07 o                         
  10   8   1        142.31        137.93         4.79 o                         
  11   8   1        232.26        211.53        22.19 o                         
 -11   9   1        111.58        117.50         4.43 o                         
 -10   9   1        343.90        353.61        16.19 o                         
  -9   9   1        636.85        580.77        12.73 o                         
  -8   9   1        112.37        108.52         3.99 o                         
  -7   9   1        247.66        287.87         7.68 o                         
  -6   9   1        644.65        640.06        17.68 o                         
  -5   9   1       1256.36       1335.27        21.91 o                         
  -4   9   1       3042.42       3241.75        61.02 o                         
  -3   9   1        605.42        602.47        13.61 o                         
  -2   9   1        842.35        877.49         8.30 o                         
  -1   9   1        506.26        514.04         6.41 o                         
   0   9   1       3164.11       3074.38        41.29 o                         
   1   9   1        441.33        437.71         7.48 o                         
   2   9   1        966.80       1023.17         8.32 o                         
   3   9   1        728.57        713.39        14.03 o                         
   4   9   1       3296.44       3406.03        53.64 o                         
   5   9   1       1372.71       1447.53        18.84 o                         
   6   9   1        577.36        580.68        16.13 o                         
   7   9   1        241.53        277.65         7.07 o                         
   8   9   1        120.14        126.46         5.32 o                         
   9   9   1        600.91        625.13        16.73 o                         
  10   9   1        388.50        399.66        24.90 o                         
  11   9   1        135.47        143.24         4.69 o                         
 -10  10   1         25.55         22.16         2.28 o                         
  -9  10   1         72.95         79.47         7.56 o                         
  -8  10   1        157.83        170.10        10.02 o                         
  -7  10   1        710.38        750.28        26.99 o                         
  -6  10   1       1563.70       1615.79        31.34 o                         
  -5  10   1       2729.42       2976.61        91.21 o                         
  -4  10   1        755.64        746.16        19.93 o                         
  -3  10   1        738.24        736.07         6.50 o                         
  -2  10   1       1284.28       1298.98        20.27 o                         
  -1  10   1         29.08         33.62         1.65 o                         
   0  10   1        428.31        429.90        10.11 o                         
   1  10   1          7.35         18.53         1.87 o                         
   2  10   1       1185.76       1201.69        13.93 o                         
   3  10   1        780.86        744.96        17.37 o                         
   4  10   1        887.97        856.83        26.48 o                         
   5  10   1       2844.80       3064.98        56.21 o                         
   6  10   1       1535.10       1513.93        27.51 o                         
   7  10   1        683.86        699.14        13.83 o                         
   8  10   1        158.37        163.10         5.19 o                         
   9  10   1         94.53        105.24         5.47 o                         
  10  10   1         25.61         19.47         2.48 o                         
 -10  11   1          4.47          4.52         1.79 o                         
  -9  11   1        161.81        160.17         3.73 o                         
  -8  11   1         23.64         32.50         3.40 o                         
  -7  11   1        105.57        114.64         3.83 o                         
  -6  11   1       1406.72       1473.67        31.85 o                         
  -5  11   1       1491.45       1669.90        32.80 o                         
  -4  11   1       1096.40       1189.77        25.28 o                         
  -3  11   1        109.45        142.62         7.81 o                         
  -2  11   1       1140.95       1187.83        19.34 o                         
  -1  11   1        231.96        217.94         3.79 o                         
   0  11   1        782.76        768.06         6.99 o                         
   1  11   1        176.01        161.55         3.32 o                         
   2  11   1        997.73       1032.26        17.11 o                         
   3  11   1        120.61        136.07         6.67 o                         
   4  11   1       1014.08       1099.38        26.30 o                         
   5  11   1       1459.57       1631.16        24.17 o                         
   6  11   1       1217.82       1259.26        19.43 o                         
   7  11   1        107.40        114.99         3.93 o                         
   8  11   1         22.27         31.30         3.85 o                         
   9  11   1        142.00        147.84         4.80 o                         
  10  11   1          7.46          6.60         2.59 o                         
  -9  12   1        520.25        576.87         6.53 o                         
  -8  12   1        326.29        371.26         5.62 o                         
  -7  12   1        118.65        107.82         4.94 o                         
  -6  12   1        208.53        202.25         8.85 o                         
  -5  12   1        108.47        107.07         3.98 o                         
  -4  12   1         91.39        105.31         4.94 o                         
  -3  12   1         11.70         20.95         2.61 o                         
  -2  12   1        404.58        406.74         4.63 o                         
  -1  12   1        422.03        434.66        15.48 o                         
   0  12   1        879.61        908.31        24.33 o                         
   1  12   1        382.50        412.32        12.92 o                         
   2  12   1        340.56        338.77         6.71 o                         
   3  12   1         16.29         25.64         2.14 o                         
   4  12   1         70.91         88.35         3.97 o                         
   5  12   1        124.18        132.63         4.85 o                         
   6  12   1        261.31        268.14        10.16 o                         
   7  12   1        123.10        106.46         4.08 o                         
   8  12   1        355.37        393.18        12.84 o                         
   9  12   1        582.59        655.48         6.84 o                         
  -9  13   1        246.60        190.09        36.13 o                         
  -8  13   1        716.02        829.19        12.08 o                         
  -7  13   1         84.94         94.13         5.57 o                         
  -6  13   1         24.14         33.74         3.37 o                         
  -5  13   1        679.12        677.78        19.14 o                         
  -4  13   1        573.74        660.56        17.11 o                         
  -3  13   1        166.75        195.52         4.09 o                         
  -2  13   1        402.09        449.55        16.48 o                         
  -1  13   1        289.92        326.20        12.31 o                         
   0  13   1         16.99         13.00         2.24 o                         
   1  13   1        248.69        288.77         9.98 o                         
   2  13   1        329.78        354.37        12.41 o                         
   3  13   1        119.96        142.07         4.48 o                         
   4  13   1        531.98        616.78        13.54 o                         
   5  13   1        589.97        577.30        22.02 o                         
   6  13   1         35.59         39.63         2.90 o                         
   7  13   1         77.79         89.19         6.36 o                         
   8  13   1        711.91        842.01         9.98 o                         
   9  13   1        250.43        215.54         7.12 o                         
  -8  14   1        406.46        419.20         6.33 o                         
  -7  14   1        324.74        363.38         8.55 o                         
  -6  14   1        240.72        278.29         8.45 o                         
  -5  14   1         81.95         88.82         4.23 o                         
  -4  14   1         94.31        107.40         4.23 o                         
  -3  14   1        117.77        141.03         4.14 o                         
  -2  14   1         84.35         92.48         5.17 o                         
  -1  14   1        783.45        796.43        24.59 o                         
   0  14   1       1039.59        938.86        11.25 o                         
   1  14   1        742.62        699.34        11.78 o                         
   2  14   1        106.53        110.56         7.08 o                         
   3  14   1         96.92        107.48         7.28 o                         
   4  14   1        123.50        146.08         8.64 o                         
   5  14   1         81.33         75.39         3.81 o                         
   6  14   1        246.91        285.45         9.27 o                         
   7  14   1        340.20        406.81         9.03 o                         
   8  14   1        406.96        434.76        39.67 o                         
  -7  15   1        123.88        142.72         3.78 o                         
  -6  15   1        308.56        327.76        18.97 o                         
  -5  15   1         35.17         58.38         5.07 o                         
  -4  15   1         72.88         77.33         4.07 o                         
  -3  15   1         20.92         36.94         6.97 o                         
  -2  15   1         30.56         37.77         3.23 o                         
  -1  15   1        237.95        232.31         4.77 o                         
   0  15   1        845.01        816.23         9.48 o                         
   1  15   1        204.55        193.10         4.12 o                         
   2  15   1         32.61         37.96         3.26 o                         
   3  15   1         27.43         48.95         6.98 o                         
   4  15   1         69.48         68.31         5.12 o                         
   5  15   1         38.67         60.76         4.06 o                         
   6  15   1        273.41        308.41         7.37 o                         
   7  15   1        135.23        140.66         5.73 o                         
  -6  16   1         90.76        106.83         4.02 o                         
  -5  16   1         53.73         32.16         8.53 o                         
  -4  16   1        100.83        116.62         5.62 o                         
  -3  16   1        177.85        195.29         6.46 o                         
  -2  16   1         73.53         61.62         4.21 o                         
  -1  16   1        107.93         99.78         3.89 o                         
   0  16   1        418.04        421.90        11.88 o                         
   1  16   1         82.46         85.45         3.90 o                         
   2  16   1         70.82         71.04         6.84 o                         
   3  16   1        179.07        209.81        15.07 o                         
   4  16   1        102.43        149.94        15.76 o                         
   5  16   1         46.71         45.39         6.34 o                         
   6  16   1         83.61         92.53         3.90 o                         
  -5  17   1        207.19        135.81         6.56 o                         
  -4  17   1        301.18        335.46        65.12 o                         
  -3  17   1        280.89        291.88        29.28 o                         
  -2  17   1          7.09         10.62         3.25 o                         
  -1  17   1        141.51        116.00         4.80 o                         
   0  17   1        553.17        480.53        10.87 o                         
   1  17   1        151.55        122.45         4.31 o                         
   2  17   1          4.10          6.29         3.84 o                         
   3  17   1        238.93        220.38        23.03 o                         
   4  17   1        282.08        215.45        15.01 o                         
   5  17   1        216.47        191.57         6.91 o                         
  -2  18   1         17.18         11.74         3.31 o                         
  -1  18   1          3.34         36.59        21.52 o                         
   0  18   1         93.67         55.94         6.26 o                         
   2  18   1         20.70         47.76         5.04 o                         
   1   0   2        808.29        725.39         8.74 o                         
   2   0   2        329.04        313.55        10.47 o                         
   3   0   2       2666.61       2544.93        17.13 o                         
   4   0   2        820.28        714.45        12.77 o                         
   5   0   2       7367.21       7380.10        34.61 o                         
   6   0   2        684.11        602.90        17.86 o                         
   7   0   2       2553.21       2562.31        23.11 o                         
   8   0   2        273.51        321.07        12.79 o                         
   9   0   2         60.98         73.02         4.06 o                         
  10   0   2        153.00        177.04        13.98 o                         
  11   0   2          0.30          4.21         2.59 o                         
  12   0   2         72.38         79.56         3.08 o                         
 -12   1   2        258.65        257.48         4.76 o                         
 -11   1   2        299.49        295.96         6.44 o                         
 -10   1   2        355.03        394.38         5.91 o                         
  -9   1   2       1902.71       1967.25        11.84 o                         
  -8   1   2        228.25        179.93         7.33 o                         
  -7   1   2        927.73        925.45        24.91 o                         
  -6   1   2       2266.30       2373.26        27.88 o                         
  -5   1   2       1799.43       1652.88        10.17 o                         
  -4   1   2       1451.57       1487.07        12.69 o                         
  -3   1   2       8902.97       8482.55       111.87 o                         
   2   1   2      19468.71      17881.15        34.94 o                         
   3   1   2       9151.81       8519.24        41.01 o                         
   4   1   2       1764.03       1804.63        14.04 o                         
   5   1   2       1451.81       1263.63        22.08 o                         
   6   1   2       2293.76       2414.34        22.33 o                         
   7   1   2       1084.22       1111.34        20.46 o                         
   8   1   2        327.52        272.08         5.75 o                         
   9   1   2       1786.69       1808.52        13.11 o                         
  10   1   2        357.05        391.73         6.94 o                         
  11   1   2        277.50        274.67         6.80 o                         
  12   1   2        282.16        306.59         6.77 o                         
 -12   2   2        579.59        508.04        19.07 o                         
 -11   2   2         45.54         48.72         3.53 o                         
 -10   2   2        235.58        230.14         8.03 o                         
  -9   2   2        756.36        849.18         9.00 o                         
  -8   2   2        155.42        180.04         3.26 o                         
  -7   2   2       1026.59       1030.34        10.64 o                         
  -6   2   2       5279.05       5376.25        75.08 o                         
  -5   2   2        700.73        647.40         6.52 o                         
  -4   2   2       3705.18       3906.34        75.57 o                         
  -3   2   2      10113.72       9819.67       142.51 o                         
  -2   2   2      24717.39      22293.99        59.95 o                         
  -1   2   2       2942.01       2770.01       102.88 o                         
   0   2   2         50.56         56.43         1.55 o                         
   1   2   2       3518.04       3167.24        11.26 o                         
   2   2   2      24518.25      22624.93        56.73 o                         
   3   2   2      10406.83       9541.07        46.07 o                         
   4   2   2       4240.84       4398.68        22.12 o                         
   5   2   2        494.08        447.26         8.51 o                         
   6   2   2       5422.17       5277.34        34.61 o                         
   7   2   2       1050.04       1024.57         9.12 o                         
   8   2   2        189.66        209.38         3.59 o                         
   9   2   2        665.85        744.60         9.41 o                         
  10   2   2        211.98        215.80         5.49 o                         
  11   2   2         36.00         36.12         3.45 o                         
  12   2   2        634.63        664.09         7.26 o                         
 -12   3   2        196.24        173.46         4.99 o                         
 -11   3   2          7.85          6.08         2.51 o                         
 -10   3   2        393.54        393.09         5.94 o                         
  -9   3   2        963.63        992.63        20.40 o                         
  -8   3   2        710.77        775.72         9.34 o                         
  -7   3   2        813.20        846.40        10.70 o                         
  -6   3   2       3379.69       3592.62        25.46 o                         
  -5   3   2       6334.98       6633.71        28.78 o                         
  -4   3   2       5997.66       6234.44       211.04 o                         
  -3   3   2       2987.74       2712.06        50.29 o                         
  -2   3   2       1740.25       1714.68        54.39 o                         
  -1   3   2      12233.17      11388.91       391.71 o                         
   1   3   2      11788.97      10833.05       346.94 o                         
   2   3   2       1613.00       1567.05        11.60 o                         
   3   3   2       2635.02       2290.11        15.91 o                         
   4   3   2       6518.04       6596.15        23.91 o                         
   5   3   2       6566.03       6565.25        49.39 o                         
   6   3   2       3563.29       3671.55        17.91 o                         
   7   3   2        812.97        802.12         9.81 o                         
   8   3   2        618.99        671.00         8.49 o                         
   9   3   2        837.70        816.85         6.94 o                         
  10   3   2        358.58        361.18         9.22 o                         
  11   3   2         13.31         11.50         3.10 o                         
  12   3   2        193.88        218.63         4.59 o                         
 -12   4   2         25.94         18.04         2.59 o                         
 -11   4   2       1103.55       1099.09        17.95 o                         
 -10   4   2         50.19         41.51         2.95 o                         
  -9   4   2         82.44         94.88         4.22 o                         
  -8   4   2       1722.79       1885.52        18.56 o                         
  -7   4   2        222.43        227.14         3.24 o                         
  -6   4   2        475.03        494.54        14.00 o                         
  -5   4   2        606.22        583.35         6.31 o                         
  -4   4   2        515.74        564.13        11.17 o                         
  -3   4   2       2413.65       2366.06        37.45 o                         
  -2   4   2       4602.68       4717.11       167.31 o                         
  -1   4   2      21470.77      20611.68      1568.45 o                         
   0   4   2       3906.92       3879.37        60.68 o                         
   1   4   2      20928.42      19966.89       192.04 o                         
   2   4   2       5065.30       5165.51        18.82 o                         
   3   4   2       2558.24       2443.74        35.55 o                         
   4   4   2        523.24        535.64         8.29 o                         
   5   4   2        629.09        610.27         8.47 o                         
   6   4   2        299.20        315.02        10.75 o                         
   7   4   2        258.23        263.67         6.07 o                         
   8   4   2       1706.69       1821.57        14.50 o                         
   9   4   2         89.34        102.48         3.67 o                         
  10   4   2         71.13         63.19         3.45 o                         
  11   4   2       1116.98       1118.20        10.52 o                         
  12   4   2         32.23         23.88         2.29 o                         
 -12   5   2        204.37        177.18        24.78 o                         
 -11   5   2        414.84        364.01        16.57 o                         
 -10   5   2        526.30        546.77        21.30 o                         
  -9   5   2        591.68        625.88        12.25 o                         
  -8   5   2         22.88         20.26         2.56 o                         
  -7   5   2         37.27         34.59         2.52 o                         
  -6   5   2       1897.12       1969.10        41.27 o                         
  -5   5   2        206.10        200.33         4.37 o                         
  -4   5   2       3533.02       4123.05        50.05 o                         
  -3   5   2        714.78        643.90        17.40 o                         
  -2   5   2        131.19        129.25         4.86 o                         
  -1   5   2       5127.28       4921.33        45.07 o                         
   0   5   2       1695.99       1604.22        19.40 o                         
   1   5   2       4686.62       4348.36        18.42 o                         
   2   5   2        195.57        211.93         5.17 o                         
   3   5   2        548.28        459.77        14.51 o                         
   4   5   2       3798.85       4234.38        61.35 o                         
   5   5   2        184.84        173.13         4.34 o                         
   6   5   2       1920.43       1976.06        37.85 o                         
   7   5   2         34.05         34.76         3.33 o                         
   8   5   2         21.66         21.15         2.96 o                         
   9   5   2        609.69        627.27        11.88 o                         
  10   5   2        497.47        501.68        21.77 o                         
  11   5   2        404.73        381.44         7.96 o                         
  12   5   2        224.30        217.56         5.40 o                         
 -12   6   2        104.95        103.44         5.66 o                         
 -11   6   2        265.05        220.37         5.06 o                         
 -10   6   2        446.52        389.47         7.00 o                         
  -9   6   2        789.59        820.33        15.41 o                         
  -8   6   2       1407.98       1443.57        26.43 o                         
  -7   6   2       1354.30       1481.63        19.12 o                         
  -6   6   2        574.12        609.31        19.90 o                         
  -5   6   2        819.05        926.42        21.28 o                         
  -4   6   2       4859.41       5251.67        60.34 o                         
  -3   6   2       2745.54       2815.59        24.46 o                         
  -2   6   2       1052.08       1113.80        17.72 o                         
  -1   6   2       1748.06       1842.13        19.58 o                         
   0   6   2      20882.30      20113.79       193.49 o                         
   1   6   2       1707.65       1788.02        55.56 o                         
   2   6   2       1456.12       1437.25        20.00 o                         
   3   6   2       2619.34       2568.14        29.78 o                         
   4   6   2       4324.02       4483.40        61.37 o                         
   5   6   2        881.24        955.31        11.62 o                         
   6   6   2        552.25        541.57        10.42 o                         
   7   6   2       1406.59       1474.89        12.81 o                         
   8   6   2       1469.25       1473.73        13.82 o                         
   9   6   2        802.35        825.80        15.98 o                         
  10   6   2        462.01        462.02         7.88 o                         
  11   6   2        308.72        308.44         5.72 o                         
 -11   7   2         56.14         42.33         3.45 o                         
 -10   7   2         45.18         41.04         2.44 o                         
  -9   7   2       1092.20       1123.77        36.28 o                         
  -8   7   2        549.96        583.50        12.58 o                         
  -7   7   2       3138.05       3356.09        30.35 o                         
  -6   7   2         62.59         67.40         2.93 o                         
  -5   7   2        333.09        342.10         3.81 o                         
  -4   7   2        264.33        337.98        12.24 o                         
  -3   7   2        862.68        878.80        14.26 o                         
  -2   7   2        854.51        961.70        18.94 o                         
  -1   7   2         74.45         94.75         8.78 o                         
   0   7   2       2881.01       2785.93        45.76 o                         
   1   7   2        113.46        157.35        11.32 o                         
   2   7   2        936.27        995.03        10.18 o                         
   3   7   2        890.19        865.85        16.92 o                         
   4   7   2        294.13        361.04        10.04 o                         
   5   7   2        263.04        276.67         7.93 o                         
   6   7   2         73.39         79.04         2.65 o                         
   7   7   2       3040.10       3117.97        44.85 o                         
   8   7   2        580.19        600.56        12.75 o                         
   9   7   2        948.16        965.00        20.17 o                         
  10   7   2         64.56         57.51         3.27 o                         
  11   7   2         62.52         74.54         3.17 o                         
 -11   8   2        173.48        151.45         4.39 o                         
 -10   8   2          4.85          3.01         2.55 o                         
  -9   8   2        320.02        338.26         7.02 o                         
  -8   8   2        395.60        411.23         7.56 o                         
  -7   8   2        273.36        270.03         7.40 o                         
  -6   8   2        565.11        621.12         5.63 o                         
  -5   8   2       1278.74       1467.72        25.75 o                         
  -4   8   2        758.70        762.41        10.96 o                         
  -3   8   2       5143.06       5447.38        68.48 o                         
  -2   8   2       1627.92       1659.50        18.17 o                         
  -1   8   2       1951.37       2092.64        31.75 o                         
   0   8   2         69.27        115.20         5.30 o                         
   1   8   2       2109.96       2194.36        29.02 o                         
   2   8   2       1457.79       1456.17        13.45 o                         
   3   8   2       5346.25       5499.04        55.09 o                         
   4   8   2        775.16        771.95         6.30 o                         
   5   8   2       1355.57       1446.11        30.86 o                         
   6   8   2        496.40        534.24         6.71 o                         
   7   8   2        240.15        237.48         8.35 o                         
   8   8   2        351.48        346.15         7.38 o                         
   9   8   2        332.34        361.51         5.47 o                         
  10   8   2          3.72          3.80         2.08 o                         
  11   8   2        213.70        174.71         8.52 o                         
 -11   9   2         65.98         62.39         3.78 o                         
 -10   9   2         22.80         18.73         2.40 o                         
  -9   9   2        379.88        382.03         8.96 o                         
  -8   9   2        675.41        727.12        18.58 o                         
  -7   9   2        575.79        614.11        17.68 o                         
  -6   9   2        335.39        337.60         4.47 o                         
  -5   9   2       1660.08       1723.37        46.33 o                         
  -4   9   2        212.16        201.13         3.27 o                         
  -3   9   2        825.63        839.73         6.99 o                         
  -2   9   2       1054.96       1003.30        14.09 o                         
  -1   9   2       2217.73       2400.45        35.65 o                         
   0   9   2         10.24         11.46         1.41 o                         
   1   9   2       2172.64       2301.40        28.29 o                         
   2   9   2        975.21        899.90        12.38 o                         
   3   9   2        888.47        895.70         8.35 o                         
   4   9   2        234.19        209.94         3.35 o                         
   5   9   2       1681.78       1637.12        22.21 o                         
   6   9   2        302.60        302.54         6.36 o                         
   7   9   2        548.57        576.43        17.01 o                         
   8   9   2        701.25        749.09        11.30 o                         
   9   9   2        371.41        373.86        12.59 o                         
  10   9   2         24.60         20.76         2.56 o                         
  11   9   2         79.79         82.39         3.96 o                         
 -10  10   2        159.39        128.21         8.73 o                         
  -9  10   2        854.94        953.99        16.57 o                         
  -8  10   2        773.80        800.48        32.52 o                         
  -7  10   2        164.91        199.66         8.38 o                         
  -6  10   2        769.09        795.32        19.40 o                         
  -5  10   2       2138.39       2196.41        55.46 o                         
  -4  10   2       2594.09       2816.79        46.66 o                         
  -3  10   2        311.94        342.11         5.80 o                         
  -2  10   2        219.89        231.21         3.92 o                         
  -1  10   2        851.56        841.48        17.91 o                         
   0  10   2       1984.08       2060.00        28.45 o                         
   1  10   2        695.50        649.40         9.86 o                         
   2  10   2        196.12        209.81         3.00 o                         
   3  10   2        237.96        251.06         5.00 o                         
   4  10   2       2421.77       2576.05        43.91 o                         
   5  10   2       2217.70       2272.54        38.05 o                         
   6  10   2        788.89        800.89        12.09 o                         
   7  10   2        144.67        159.50         4.10 o                         
   8  10   2        833.45        864.19        15.00 o                         
   9  10   2        895.58        975.25        11.83 o                         
  10  10   2        168.66        131.91         9.26 o                         
 -10  11   2        133.04        130.01        14.22 o                         
  -9  11   2         47.45         48.66         2.62 o                         
  -8  11   2        468.67        492.04         6.62 o                         
  -7  11   2         34.24         38.95         3.09 o                         
  -6  11   2        615.21        644.50        22.79 o                         
  -5  11   2        115.76        124.77         4.54 o                         
  -4  11   2       1072.62       1166.52        20.55 o                         
  -3  11   2       2362.14       2393.43        43.90 o                         
  -2  11   2        207.11        216.85         8.97 o                         
  -1  11   2       1488.45       1597.77        30.26 o                         
   0  11   2          6.95         12.12         1.77 o                         
   1  11   2       1401.82       1488.22        25.91 o                         
   2  11   2        245.69        242.19         7.17 o                         
   3  11   2       2444.36       2386.55        59.45 o                         
   4  11   2       1021.41       1083.50        14.86 o                         
   5  11   2        156.74        175.72         4.86 o                         
   6  11   2        714.92        753.95        23.42 o                         
   7  11   2         17.59         21.38         3.18 o                         
   8  11   2        464.65        478.28         7.22 o                         
   9  11   2         44.05         42.32         3.34 o                         
  10  11   2        100.76        114.83         4.48 o                         
  -9  12   2        473.16        492.06        11.41 o                         
  -8  12   2         23.03         15.98         3.22 o                         
  -7  12   2        359.94        358.72        13.67 o                         
  -6  12   2        741.24        752.48        17.20 o                         
  -5  12   2        303.46        328.68        10.37 o                         
  -4  12   2        631.42        667.18         8.50 o                         
  -3  12   2       3095.15       3342.03        59.48 o                         
  -2  12   2        907.43        904.20        20.02 o                         
  -1  12   2        416.38        450.55        12.32 o                         
   0  12   2        581.30        614.82        13.02 o                         
   1  12   2        542.39        574.78        12.73 o                         
   2  12   2        853.50        849.42        22.51 o                         
   3  12   2       3030.81       3076.29        73.57 o                         
   4  12   2        595.30        616.10        15.23 o                         
   5  12   2        371.24        410.32        11.45 o                         
   6  12   2        754.62        759.70        12.71 o                         
   7  12   2        330.26        354.30         5.89 o                         
   8  12   2         23.05         12.86         2.52 o                         
   9  12   2        474.72        443.78        42.10 o                         
  -9  13   2        171.75        136.67         8.20 o                         
  -8  13   2        164.06        166.97         3.94 o                         
  -7  13   2        533.64        580.78        18.03 o                         
  -6  13   2         36.24         33.12         2.98 o                         
  -5  13   2         93.63        118.06         4.45 o                         
  -4  13   2        697.57        780.27        15.59 o                         
  -3  13   2        215.24        216.98         5.77 o                         
  -2  13   2        229.33        244.61         5.49 o                         
  -1  13   2       1863.00       1931.83        54.62 o                         
   0  13   2        263.27        270.45         9.42 o                         
   1  13   2       1647.93       1674.80        48.35 o                         
   2  13   2        236.01        257.82         9.17 o                         
   3  13   2        155.78        154.29         4.96 o                         
   4  13   2        822.08        915.94        19.44 o                         
   5  13   2         99.30        116.89         4.23 o                         
   6  13   2         28.56         27.97         3.09 o                         
   7  13   2        558.09        570.42        32.66 o                         
   8  13   2        165.32        163.13         3.95 o                         
   9  13   2        167.08        168.56         6.49 o                         
  -8  14   2         68.26         63.38         4.08 o                         
  -7  14   2         95.42         93.77         3.44 o                         
  -6  14   2        300.75        335.41        14.68 o                         
  -5  14   2         52.60         59.41         3.06 o                         
  -4  14   2       1226.25       1374.00        23.14 o                         
  -3  14   2        224.06        268.36         8.09 o                         
  -2  14   2        117.38        122.76         4.09 o                         
  -1  14   2        317.95        304.49         9.77 o                         
   0  14   2         48.98         58.12         3.79 o                         
   1  14   2        249.68        230.14         6.57 o                         
   2  14   2         89.70         88.76         4.16 o                         
   3  14   2        249.35        267.43         6.79 o                         
   4  14   2       1294.62       1462.34        11.59 o                         
   5  14   2         31.94         37.32         3.49 o                         
   6  14   2        320.62        372.00         6.73 o                         
   7  14   2        101.96        104.87         3.50 o                         
   8  14   2         56.80         48.79         5.18 o                         
  -7  15   2        178.23        206.02        27.88 o                         
  -6  15   2        190.39        214.09         5.54 o                         
  -5  15   2        169.18        173.12         7.57 o                         
  -4  15   2        305.45        374.53        21.27 o                         
  -3  15   2        133.48        162.71        12.26 o                         
  -2  15   2        106.98        110.71         7.51 o                         
  -1  15   2        393.95        404.47        12.72 o                         
   0  15   2        112.35        119.10         4.03 o                         
   1  15   2        430.34        406.82         6.76 o                         
   2  15   2        103.26         90.73         4.45 o                         
   3  15   2        100.63        109.69         4.91 o                         
   4  15   2        293.54        322.17        13.23 o                         
   5  15   2        177.10        173.42        13.19 o                         
   6  15   2        185.20        181.36         4.94 o                         
   7  15   2        203.44        170.27         6.63 o                         
  -6  16   2         64.67         62.19        18.42 o                         
  -5  16   2         67.36         71.28         8.00 o                         
  -4  16   2        111.63        119.72         5.65 o                         
  -3  16   2        579.71        529.50         9.44 o                         
  -2  16   2        188.89        173.25         6.52 o                         
  -1  16   2         47.74         38.11         3.27 o                         
   0  16   2        360.95        362.25        10.39 o                         
   1  16   2         53.17         49.96         4.46 o                         
   2  16   2        200.83        179.56         5.91 o                         
   3  16   2        565.05        538.63         9.80 o                         
   4  16   2        136.54        120.18         6.41 o                         
   5  16   2         77.52         71.38         3.91 o                         
   6  16   2         82.31         58.34         4.35 o                         
  -4  17   2         41.51         82.53         6.62 o                         
  -3  17   2        176.93        253.07        37.87 o                         
  -2  17   2        183.46        145.90        17.76 o                         
  -1  17   2        151.81        131.09         5.89 o                         
   0  17   2        129.26         93.21         4.49 o                         
   1  17   2        139.09        103.93         3.93 o                         
   2  17   2        199.15        180.86         8.36 o                         
   3  17   2        178.55        160.39         4.77 o                         
   4  17   2         37.00         46.02         5.38 o                         
  -2  18   2        175.34        112.75         6.15 o                         
  -1  18   2          9.99          6.86         3.40 o                         
   0  18   2         28.86         18.73         5.48 o                         
   1  18   2          9.58          7.61         5.08 o                         
   1   0   3       1735.68       1536.50        40.57 o                         
   2   0   3       6801.00       6221.98        28.16 o                         
   3   0   3      20039.28      20603.59       248.83 o                         
   4   0   3       5891.48       5926.56        45.79 o                         
   5   0   3        515.51        609.66        54.89 o                         
   6   0   3          0.76         31.41         5.03 o                         
   7   0   3         27.31         54.94         3.47 o                         
   8   0   3       2817.65       3091.85        34.81 o                         
   9   0   3        587.88        603.54         5.65 o                         
  10   0   3          6.73          4.01         2.33 o                         
  11   0   3          1.20          5.22         2.54 o                         
  12   0   3          0.15         -1.18         2.13 o                         
 -12   1   3         79.36         66.34         3.53 o                         
 -11   1   3        641.90        630.74        15.79 o                         
 -10   1   3        152.02        139.53         3.37 o                         
  -9   1   3       1784.13       1806.00        20.83 o                         
  -8   1   3        500.55        522.32         5.91 o                         
  -7   1   3         25.77         42.06         3.46 o                         
  -6   1   3       1350.23       1386.66        11.94 o                         
  -5   1   3       3257.24       3414.13        28.43 o                         
  -4   1   3       9267.17       8962.56       116.56 o                         
  -3   1   3       1542.12       1559.73        13.50 o                         
  -2   1   3       6137.88       5368.80       132.58 o                         
  -1   1   3       1184.29        907.74        21.57 o                         
   0   1   3      11959.72      10435.39       182.80 o                         
   1   1   3       1329.27        966.65         8.32 o                         
   2   1   3       6311.18       5749.35        57.39 o                         
   3   1   3       1442.05       1464.65        13.50 o                         
   4   1   3      10049.97       9545.29        39.13 o                         
   5   1   3       2797.87       2931.28        40.81 o                         
   6   1   3       1439.93       1490.98        11.87 o                         
   7   1   3         46.80         59.89         3.02 o                         
   8   1   3        558.06        557.27         6.11 o                         
   9   1   3       1782.48       1766.43        12.83 o                         
  10   1   3        184.68        172.06         3.97 o                         
  11   1   3        737.80        738.64         9.19 o                         
  12   1   3         85.81         85.27         6.39 o                         
 -12   2   3        105.08         84.00         5.25 o                         
 -11   2   3        124.26        132.82         3.64 o                         
 -10   2   3        833.31        845.30        10.99 o                         
  -9   2   3       1071.93       1086.90        15.20 o                         
  -8   2   3        519.24        497.95        25.53 o                         
  -7   2   3        732.79        706.65        10.54 o                         
  -6   2   3        171.93        183.13         3.92 o                         
  -5   2   3       7576.03       8224.53        61.99 o                         
  -4   2   3       9512.60       9937.88       186.99 o                         
  -3   2   3       1742.25       1806.20        14.54 o                         
  -2   2   3      15293.02      13616.25       115.99 o                         
   0   2   3      13495.48      12513.81       220.24 o                         
   2   2   3      15933.59      13973.84       236.79 o                         
   3   2   3       2102.18       2136.61        13.96 o                         
   4   2   3       9086.13       9097.30        79.09 o                         
   5   2   3       7530.62       7824.33        80.91 o                         
   6   2   3        113.84        107.75         4.90 o                         
   7   2   3        538.60        502.77         5.50 o                         
   8   2   3        385.92        384.86        13.87 o                         
   9   2   3       1049.49       1058.03        11.71 o                         
  10   2   3        716.88        709.85         7.40 o                         
  11   2   3        159.57        158.60         5.76 o                         
  12   2   3         87.04         86.11         3.66 o                         
 -12   3   3        206.62        162.45         9.88 o                         
 -11   3   3        150.00        140.72         3.63 o                         
 -10   3   3        676.43        686.53        14.13 o                         
  -9   3   3       1563.39       1567.39        34.68 o                         
  -8   3   3         25.65         17.32         2.34 o                         
  -7   3   3        305.72        313.23         3.90 o                         
  -6   3   3        544.86        573.81         9.01 o                         
  -5   3   3       4545.76       4552.27        15.94 o                         
  -4   3   3       7093.75       7179.07       141.60 o                         
  -3   3   3       9361.70       9749.33       110.79 o                         
  -2   3   3       2706.82       2730.95        17.20 o                         
  -1   3   3      12511.72      11608.53       240.37 o                         
   0   3   3        512.20        327.00         7.25 o                         
   1   3   3      11222.50       9711.91        77.85 o                         
   2   3   3       3103.26       2908.03        21.19 o                         
   3   3   3       9501.99       8827.40        31.63 o                         
   4   3   3       7021.34       6964.91       100.17 o                         
   5   3   3       4670.57       4381.27        42.06 o                         
   6   3   3        648.33        661.74         7.45 o                         
   7   3   3        279.67        275.00         4.19 o                         
   8   3   3         17.41         16.29         2.86 o                         
   9   3   3       1639.42       1653.21        40.94 o                         
  10   3   3        700.27        745.42         9.59 o                         
  11   3   3        133.17        131.50         4.93 o                         
  12   3   3        174.43        181.89         4.29 o                         
 -12   4   3        203.09        138.73        15.70 o                         
 -11   4   3         43.37         40.60         3.38 o                         
 -10   4   3        168.33        153.70         4.33 o                         
  -9   4   3        362.76        365.03         5.63 o                         
  -8   4   3        635.33        716.74         8.11 o                         
  -7   4   3        281.17        306.58         6.19 o                         
  -6   4   3       1624.19       1676.18        19.10 o                         
  -5   4   3       1771.63       2172.65        45.84 o                         
  -4   4   3       1458.80       1601.48        22.08 o                         
  -3   4   3       5987.46       6009.38        78.64 o                         
  -2   4   3        209.65        229.22         3.92 o                         
  -1   4   3        197.81        184.20        13.16 o                         
   0   4   3      16628.63      15954.17       307.01 o                         
   1   4   3        200.90        160.84         3.10 o                         
   2   4   3        308.44        327.16         6.85 o                         
   3   4   3       5922.35       5436.96        25.30 o                         
   4   4   3       1300.28       1358.17        18.16 o                         
   5   4   3       1804.10       2051.16        37.99 o                         
   6   4   3       1673.37       1683.44        22.75 o                         
   7   4   3        337.00        353.15         5.02 o                         
   8   4   3        611.21        687.35        15.23 o                         
   9   4   3        414.23        401.66         5.44 o                         
  10   4   3        203.84        191.00         5.26 o                         
  11   4   3         46.37         49.16         3.35 o                         
  12   4   3        184.46        192.42         4.15 o                         
 -12   5   3        254.35        157.95         8.19 o                         
 -11   5   3        239.05        208.79        12.17 o                         
 -10   5   3        318.62        350.15        11.80 o                         
  -9   5   3       1458.41       1541.01        25.91 o                         
  -8   5   3       1932.84       2026.86        12.14 o                         
  -7   5   3        952.91        983.12        24.64 o                         
  -6   5   3       3486.20       3811.80        22.96 o                         
  -5   5   3        797.47        960.69        21.29 o                         
  -4   5   3       3156.87       3527.93        48.43 o                         
  -3   5   3       7927.03       8485.03        54.89 o                         
  -2   5   3        785.96        872.57        22.79 o                         
  -1   5   3       3625.08       3449.35        22.78 o                         
   0   5   3        287.27        238.86         4.10 o                         
   1   5   3       3809.96       3639.04        35.01 o                         
   2   5   3       1087.28       1146.69        14.43 o                         
   3   5   3       8168.06       8288.33        74.88 o                         
   4   5   3       3076.36       3195.92        39.88 o                         
   5   5   3        721.89        828.28        15.86 o                         
   6   5   3       3402.43       3515.77        32.37 o                         
   7   5   3        937.81        927.05        14.76 o                         
   8   5   3       2054.74       2057.02        14.11 o                         
   9   5   3       1403.25       1472.76        34.86 o                         
  10   5   3        234.67        267.18         6.68 o                         
  11   5   3        221.25        214.83         6.53 o                         
  12   5   3        259.35        232.54        14.09 o                         
 -11   6   3        209.72        190.46         5.41 o                         
 -10   6   3        773.05        766.08        28.30 o                         
  -9   6   3       2349.92       2456.98        76.11 o                         
  -8   6   3       1075.59       1194.84         8.87 o                         
  -7   6   3        813.35        909.05        15.62 o                         
  -6   6   3        419.51        395.33         9.14 o                         
  -5   6   3         30.79         40.30         3.48 o                         
  -4   6   3       1169.00       1262.99        16.66 o                         
  -3   6   3        732.31        752.91         5.22 o                         
  -2   6   3       2498.31       2639.01        20.58 o                         
  -1   6   3        836.70        840.66         7.76 o                         
   0   6   3         74.92        111.03         2.37 o                         
   1   6   3        658.80        669.51         6.42 o                         
   2   6   3       2375.48       2401.59        32.56 o                         
   3   6   3        555.50        547.09         7.92 o                         
   4   6   3       1097.01       1114.32        19.06 o                         
   5   6   3         12.89         25.22         2.24 o                         
   6   6   3        604.75        575.24         7.42 o                         
   7   6   3        790.32        805.74        13.83 o                         
   8   6   3       1032.27       1061.91        15.59 o                         
   9   6   3       2298.75       2424.36        41.02 o                         
  10   6   3        694.63        698.78        23.31 o                         
  11   6   3        223.62        233.01        10.91 o                         
 -11   7   3         12.67         13.82         3.13 o                         
 -10   7   3        455.64        419.34        21.18 o                         
  -9   7   3        140.29        158.22         5.47 o                         
  -8   7   3       2440.71       2721.95        50.84 o                         
  -7   7   3        358.90        330.35         5.64 o                         
  -6   7   3        698.84        714.53         9.22 o                         
  -5   7   3       3038.23       3052.76        38.08 o                         
  -4   7   3        216.38        185.27         5.02 o                         
  -3   7   3       2860.90       3023.70        48.14 o                         
  -2   7   3       1317.53       1171.21        17.57 o                         
  -1   7   3       5298.63       5035.33        84.09 o                         
   0   7   3       3959.65       3897.07        37.01 o                         
   1   7   3       5040.47       4784.25        40.07 o                         
   2   7   3       1391.88       1219.62        11.73 o                         
   3   7   3       2572.91       2543.91        27.16 o                         
   4   7   3        312.59        271.06         6.95 o                         
   5   7   3       2925.62       2764.79        36.63 o                         
   6   7   3        674.13        664.50        11.84 o                         
   7   7   3        300.93        263.37         4.92 o                         
   8   7   3       2581.28       2637.41        22.10 o                         
   9   7   3        125.31        139.48         3.79 o                         
  10   7   3        427.65        433.25        10.06 o                         
  11   7   3         14.38         14.52         2.28 o                         
 -11   8   3        168.44        143.81        11.47 o                         
 -10   8   3        341.40        319.49        17.68 o                         
  -9   8   3          0.94          2.29         2.20 o                         
  -8   8   3       1412.25       1530.52        35.58 o                         
  -7   8   3        875.39        936.01        12.69 o                         
  -6   8   3         20.59         24.70         2.45 o                         
  -5   8   3       1902.46       2158.54        38.73 o                         
  -4   8   3        228.45        230.02         6.17 o                         
  -3   8   3        335.28        370.43         7.95 o                         
  -2   8   3       2678.47       2694.90        43.96 o                         
  -1   8   3        822.05        706.79        11.95 o                         
   0   8   3      26436.33      26821.04       253.16 o                         
   1   8   3        844.91        746.13        23.64 o                         
   2   8   3       2585.04       2595.79        28.06 o                         
   3   8   3        255.56        273.97         6.24 o                         
   4   8   3        278.13        265.01         4.07 o                         
   5   8   3       1852.15       1959.54        25.74 o                         
   6   8   3          4.60          6.31         2.35 o                         
   7   8   3        795.75        788.07        23.25 o                         
   8   8   3       1571.10       1586.97        15.86 o                         
   9   8   3          2.54          1.12         2.66 o                         
  10   8   3        416.66        395.64        21.47 o                         
  11   8   3        141.26        125.08        11.89 o                         
 -11   9   3          7.14         12.80         2.45 o                         
 -10   9   3        173.04        151.22        10.75 o                         
  -9   9   3        146.55        140.35         5.14 o                         
  -8   9   3        126.51        155.50         6.28 o                         
  -7   9   3       1012.37       1040.02        25.48 o                         
  -6   9   3        785.99        809.53        13.32 o                         
  -5   9   3       1763.75       1847.00        40.12 o                         
  -4   9   3        562.11        592.40         9.95 o                         
  -3   9   3       1199.69       1237.47        11.45 o                         
  -2   9   3         72.82         84.60         2.31 o                         
  -1   9   3        839.89        943.10        17.03 o                         
   0   9   3       1401.10       1452.24        20.55 o                         
   1   9   3        927.74       1008.17        12.61 o                         
   2   9   3        126.08        136.27         3.22 o                         
   3   9   3       1299.35       1298.25        19.60 o                         
   4   9   3        651.85        633.94        15.42 o                         
   5   9   3       1917.85       1915.68        28.92 o                         
   6   9   3        722.94        736.01        13.34 o                         
   7   9   3        926.49        917.92        13.46 o                         
   8   9   3        176.75        200.18         4.37 o                         
   9   9   3        182.42        186.27         3.89 o                         
  10   9   3        193.56        178.52        11.19 o                         
  11   9   3         13.62         16.31         3.07 o                         
 -10  10   3         63.02         57.36         5.74 o                         
  -9  10   3        374.26        394.67         9.96 o                         
  -8  10   3          7.76          6.97         2.76 o                         
  -7  10   3       1053.72       1072.85        37.49 o                         
  -6  10   3        314.85        332.08        12.93 o                         
  -5  10   3         12.93         11.59         3.23 o                         
  -4  10   3        144.36        157.62         7.20 o                         
  -3  10   3        608.00        622.88        13.32 o                         
  -2  10   3         86.85        104.90         2.17 o                         
  -1  10   3       2693.08       2812.14        42.80 o                         
   0  10   3          4.00         12.77         1.70 o                         
   1  10   3       2554.20       2612.56        28.10 o                         
   2  10   3         79.09         88.41         2.18 o                         
   3  10   3        502.13        491.23        10.28 o                         
   4  10   3        191.82        205.59        11.57 o                         
   5  10   3         22.34         23.58         3.45 o                         
   6  10   3        281.69        295.10        10.30 o                         
   7  10   3        912.38        886.93        15.33 o                         
   8  10   3          2.48          4.49         3.18 o                         
   9  10   3        293.53        322.01         8.40 o                         
  10  10   3         94.03         90.69         4.42 o                         
 -10  11   3        122.58        109.29        12.86 o                         
  -9  11   3         13.62          8.92         2.84 o                         
  -8  11   3         66.65         67.20         3.91 o                         
  -7  11   3        258.75        259.89        12.56 o                         
  -6  11   3        267.81        269.00         4.37 o                         
  -5  11   3        347.68        346.43         6.19 o                         
  -4  11   3        370.11        381.90        10.78 o                         
  -3  11   3       1388.19       1472.68        24.32 o                         
  -2  11   3       2174.40       2239.77        45.91 o                         
  -1  11   3       2109.78       2049.02        45.68 o                         
   0  11   3        425.03        468.33         8.32 o                         
   1  11   3       2315.64       2258.72        39.22 o                         
   2  11   3       2188.26       2239.12        32.81 o                         
   3  11   3       1463.24       1485.14        28.47 o                         
   4  11   3        369.56        354.16        20.37 o                         
   5  11   3        285.11        293.20         4.56 o                         
   6  11   3        358.65        347.34         5.40 o                         
   7  11   3        271.05        259.84         7.38 o                         
   8  11   3         66.12         65.30         3.40 o                         
   9  11   3         19.67         12.41         2.82 o                         
  10  11   3        133.65        146.82         4.77 o                         
  -9  12   3        131.93        126.29        10.15 o                         
  -8  12   3         41.33         26.23         3.33 o                         
  -7  12   3         68.45         65.21         3.24 o                         
  -6  12   3        445.33        481.87        16.04 o                         
  -5  12   3        318.57        351.30         8.89 o                         
  -4  12   3       1141.75       1227.51        25.08 o                         
  -3  12   3        648.13        713.57        16.37 o                         
  -2  12   3        162.37        165.99         6.07 o                         
  -1  12   3        419.05        448.94         9.47 o                         
   0  12   3         26.90         16.75         1.98 o                         
   1  12   3        419.01        445.14         7.35 o                         
   2  12   3        145.76        150.57         4.60 o                         
   3  12   3        551.83        592.02        16.68 o                         
   4  12   3       1035.77       1105.48        30.09 o                         
   5  12   3        278.31        302.89         5.08 o                         
   6  12   3        460.16        494.65         7.88 o                         
   7  12   3         53.33         52.19         3.45 o                         
   8  12   3         45.77         34.57         2.93 o                         
   9  12   3        127.15         82.97         7.87 o                         
  -8  13   3         27.13         28.68         2.48 o                         
  -7  13   3        148.36        180.87         4.05 o                         
  -6  13   3        286.80        297.86        15.50 o                         
  -5  13   3        174.15        175.90         4.87 o                         
  -4  13   3        190.83        193.29         5.85 o                         
  -3  13   3        125.17        146.23         4.20 o                         
  -2  13   3         56.06         56.79         3.05 o                         
  -1  13   3        642.97        698.37        18.53 o                         
   0  13   3        195.94        176.89        11.00 o                         
   1  13   3        674.02        712.41        17.51 o                         
   2  13   3         54.55         51.25         2.78 o                         
   3  13   3        109.97        120.79         4.60 o                         
   4  13   3        153.24        153.47         4.72 o                         
   5  13   3        179.77        175.51         6.59 o                         
   6  13   3        298.02        283.65         8.65 o                         
   7  13   3        162.20        201.15         5.75 o                         
   8  13   3         22.78         27.78         2.82 o                         
  -8  14   3        110.01        109.88         7.41 o                         
  -7  14   3        293.57        276.06        25.77 o                         
  -6  14   3        125.29        129.34         4.04 o                         
  -5  14   3        234.71        239.90         4.67 o                         
  -4  14   3        453.00        533.52        14.04 o                         
  -3  14   3        438.51        471.09        16.32 o                         
  -2  14   3        140.09        139.25         3.48 o                         
  -1  14   3        538.64        578.44        22.04 o                         
   0  14   3        329.98        302.87         6.64 o                         
   1  14   3        542.16        531.55        23.32 o                         
   2  14   3        129.50        122.56         3.91 o                         
   3  14   3        393.28        436.17         6.19 o                         
   4  14   3        441.04        488.76        12.22 o                         
   5  14   3        200.13        214.53         7.17 o                         
   6  14   3        127.97        138.53         5.90 o                         
   7  14   3        238.87        256.68         5.43 o                         
   8  14   3        126.10        130.52         4.13 o                         
  -7  15   3          8.75         12.41         3.03 o                         
  -6  15   3        193.12        200.50         5.76 o                         
  -5  15   3         44.54         44.57         3.39 o                         
  -4  15   3        135.06        135.19         5.72 o                         
  -3  15   3        540.67        568.63        20.86 o                         
  -2  15   3        118.02        110.95         4.13 o                         
  -1  15   3        245.68        255.53        11.55 o                         
   0  15   3        176.12        150.73         3.80 o                         
   1  15   3        297.79        279.30         5.89 o                         
   2  15   3        118.40        113.40         5.98 o                         
   3  15   3        533.80        600.45        10.39 o                         
   4  15   3        149.84        149.86         6.96 o                         
   5  15   3         24.19         19.09         3.22 o                         
   6  15   3        185.79        191.29        18.31 o                         
   7  15   3         11.57         15.74         2.48 o                         
  -6  16   3         75.68         49.22         5.11 o                         
  -5  16   3         40.80         40.03         3.32 o                         
  -4  16   3         55.93         61.51         3.19 o                         
  -3  16   3         87.34        122.62        14.35 o                         
  -2  16   3          8.91         16.28         3.49 o                         
  -1  16   3        135.21        102.13         7.10 o                         
   0  16   3          6.04          9.26         4.21 o                         
   1  16   3        127.13        106.40         3.95 o                         
   2  16   3          8.70         15.33         2.81 o                         
   3  16   3         67.10         65.88         6.06 o                         
   4  16   3         49.19         47.45         3.63 o                         
   5  16   3         31.02         31.88         3.82 o                         
   6  16   3         90.30         82.70         4.00 o                         
  -4  17   3         59.15         36.44         5.40 o                         
  -3  17   3         11.83         26.75         6.02 o                         
  -2  17   3        167.92        147.79        17.89 o                         
  -1  17   3        221.41        203.10        10.81 o                         
   0  17   3         17.76          9.63         4.57 o                         
   1  17   3        217.69        177.70         6.42 o                         
   2  17   3        180.15        143.83         4.13 o                         
   3  17   3         16.05         11.77         2.74 o                         
   4  17   3         39.04         35.99         3.67 o                         
  -2  18   3         48.68         24.83         4.68 o                         
  -1  18   3        119.30         70.07         5.60 o                         
   0  18   3         87.47         62.25         6.61 o                         
   1  18   3        100.26         77.42         6.80 o                         
   0   0   4        137.59        181.16         5.04 o                         
   1   0   4         90.23         88.12         2.29 o                         
   2   0   4         89.51         81.98         2.57 o                         
   3   0   4      14477.69      13527.08       162.89 o                         
   4   0   4      11793.39      11051.42        82.28 o                         
   5   0   4        162.14        275.35         8.86 o                         
   6   0   4        660.75        730.85        14.88 o                         
   7   0   4       1917.46       1874.51        15.86 o                         
   8   0   4       2218.12       2289.37        14.98 o                         
   9   0   4        124.03        133.24         3.75 o                         
  10   0   4          2.68          1.85         2.31 o                         
  11   0   4          0.69          0.36         2.49 o                         
  12   0   4         32.62         27.33         2.90 o                         
 -12   1   4        123.62        102.42         9.20 o                         
 -11   1   4        785.89        810.79         7.54 o                         
 -10   1   4       1016.51       1005.79        11.76 o                         
  -9   1   4         58.71         43.05         2.82 o                         
  -8   1   4        956.25        988.07        21.49 o                         
  -7   1   4        919.50        857.93        13.23 o                         
  -6   1   4       1290.02       1397.99         9.15 o                         
  -5   1   4       2021.10       2200.41        38.57 o                         
  -4   1   4       5797.46       5724.27        30.61 o                         
  -3   1   4        678.29        650.17         9.28 o                         
  -2   1   4        538.12        422.37         6.48 o                         
  -1   1   4       2014.91       2046.65        40.17 o                         
   0   1   4       2795.61       2451.67        14.05 o                         
   1   1   4       2310.81       2272.29        91.46 o                         
   2   1   4        662.88        552.94        11.84 o                         
   3   1   4        495.26        444.03         8.87 o                         
   4   1   4       5834.64       5513.70       111.91 o                         
   5   1   4       2048.49       2198.79        43.16 o                         
   6   1   4       1339.97       1377.98        20.63 o                         
   7   1   4        859.37        799.75         8.95 o                         
   8   1   4       1095.23       1133.30        11.62 o                         
   9   1   4         67.49         58.55         3.18 o                         
  10   1   4        985.99        975.88        12.79 o                         
  11   1   4        855.10        878.82        30.21 o                         
  12   1   4        117.91        118.28         3.78 o                         
 -12   2   4        181.06        144.17         9.83 o                         
 -11   2   4        255.45        231.94         4.44 o                         
 -10   2   4        127.86        116.36         3.88 o                         
  -9   2   4         57.05         56.21         4.87 o                         
  -8   2   4       3896.17       4186.55        67.12 o                         
  -7   2   4        910.54        915.58        10.33 o                         
  -6   2   4         94.76         75.52         6.90 o                         
  -5   2   4       1790.12       1775.42        22.82 o                         
  -4   2   4       1992.27       1992.89        43.08 o                         
  -3   2   4       6417.79       6439.73        51.65 o                         
  -2   2   4        349.92        364.98         9.67 o                         
  -1   2   4      23055.90      21043.96       415.27 o                         
   0   2   4         88.46         56.75         3.61 o                         
   1   2   4      23978.00      19746.50      2366.82 o                         
   2   2   4        505.14        504.06         8.70 o                         
   3   2   4       6053.18       5797.09        28.84 o                         
   4   2   4       2041.61       1945.09        18.60 o                         
   5   2   4       1695.68       1620.15        17.06 o                         
   6   2   4        126.64        120.16         7.88 o                         
   7   2   4       1122.28       1084.96         8.32 o                         
   8   2   4       4098.57       4294.54        34.04 o                         
   9   2   4         41.57         41.58         3.14 o                         
  10   2   4        189.97        189.06         4.50 o                         
  11   2   4        278.97        261.63         7.76 o                         
  12   2   4        184.74        185.04         5.86 o                         
 -12   3   4        120.24        100.40         5.24 o                         
 -11   3   4         90.05         86.40         3.65 o                         
 -10   3   4         19.54         21.80         2.51 o                         
  -9   3   4        558.89        614.33        11.77 o                         
  -8   3   4        424.68        463.74        10.01 o                         
  -7   3   4         10.18         16.92         2.31 o                         
  -6   3   4        729.15        720.35        17.35 o                         
  -5   3   4        866.34        840.51        41.78 o                         
  -4   3   4       2300.54       2170.49         9.13 o                         
  -3   3   4        633.49        633.87        34.17 o                         
  -2   3   4       3485.18       3454.34        37.35 o                         
  -1   3   4       8379.48       8371.53       103.00 o                         
   0   3   4        295.18        199.70         3.93 o                         
   1   3   4       8660.45       7586.04        14.22 o                         
   2   3   4       3618.35       3325.64        27.65 o                         
   3   3   4        510.79        488.85         5.90 o                         
   4   3   4       2714.98       2553.61        33.08 o                         
   5   3   4        829.35        750.57        26.10 o                         
   6   3   4        715.35        679.54        16.81 o                         
   7   3   4         10.72         17.29         3.49 o                         
   8   3   4        416.72        430.01         6.59 o                         
   9   3   4        496.32        537.48        14.31 o                         
  10   3   4         16.49         20.05         3.05 o                         
  11   3   4         85.79         78.10         4.30 o                         
  12   3   4        130.36        133.92         4.92 o                         
 -12   4   4         48.87         42.18         3.65 o                         
 -11   4   4         29.20         26.80         2.38 o                         
 -10   4   4        233.62        227.84         4.71 o                         
  -9   4   4        617.00        637.88        11.13 o                         
  -8   4   4       1328.31       1407.65        33.41 o                         
  -7   4   4        197.83        210.87         4.06 o                         
  -6   4   4       1981.92       2141.15        52.07 o                         
  -5   4   4       1994.97       2048.28        39.26 o                         
  -4   4   4        717.04        948.79        17.33 o                         
  -3   4   4         18.86         37.68         3.87 o                         
  -2   4   4      13566.43      13989.23        27.94 o                         
  -1   4   4       7066.86       6747.79       147.99 o                         
   0   4   4       1055.48        818.17        10.07 o                         
   1   4   4       5994.86       5106.80        94.67 o                         
   2   4   4      13434.15      12473.78        29.04 o                         
   3   4   4         37.84         66.27         2.98 o                         
   4   4   4        863.51       1030.66         8.89 o                         
   5   4   4       2077.80       2001.82        22.41 o                         
   6   4   4       2045.42       2078.93        26.82 o                         
   7   4   4        148.29        151.34         4.20 o                         
   8   4   4       1430.43       1352.05         9.63 o                         
   9   4   4        668.95        675.32        17.61 o                         
  10   4   4        281.92        283.04         7.35 o                         
  11   4   4         44.42         43.95         3.21 o                         
  12   4   4         53.35         48.52         2.85 o                         
 -12   5   4        194.18        129.52        15.47 o                         
 -11   5   4         46.70         41.26         3.46 o                         
 -10   5   4        111.65        113.29         4.97 o                         
  -9   5   4        263.57        293.97         6.84 o                         
  -8   5   4       1133.28       1217.38        10.66 o                         
  -7   5   4        672.85        720.13         9.27 o                         
  -6   5   4          9.84         20.49         2.65 o                         
  -5   5   4        138.41        200.01         6.90 o                         
  -4   5   4        304.89        303.27         3.54 o                         
  -3   5   4       3367.05       3343.50        32.41 o                         
  -2   5   4       2222.80       2041.10        22.63 o                         
  -1   5   4       5801.22       5704.49       111.84 o                         
   0   5   4         95.43        110.54         6.33 o                         
   1   5   4       5869.82       5539.81        88.16 o                         
   2   5   4       2239.89       2088.72        15.18 o                         
   3   5   4       3847.98       3555.32        35.51 o                         
   4   5   4        264.02        250.21         4.19 o                         
   5   5   4        163.80        210.49         3.88 o                         
   6   5   4          9.12         21.88         1.76 o                         
   7   5   4        573.16        593.44         5.65 o                         
   8   5   4       1203.97       1270.02         9.14 o                         
   9   5   4        263.72        270.99        11.57 o                         
  10   5   4        159.62        140.60         6.56 o                         
  11   5   4         34.82         34.23         2.80 o                         
  12   5   4        170.69        144.81         6.42 o                         
 -11   6   4        133.24        109.52         7.42 o                         
 -10   6   4        502.59        446.71        26.85 o                         
  -9   6   4        149.28        126.35         4.23 o                         
  -8   6   4       1354.27       1471.27        21.04 o                         
  -7   6   4       2800.39       3053.87        34.19 o                         
  -6   6   4        708.55        741.05        10.74 o                         
  -5   6   4       1005.18        996.92        20.57 o                         
  -4   6   4        364.43        320.57         6.85 o                         
  -3   6   4        150.17        130.43         5.67 o                         
  -2   6   4       4489.12       4528.48       105.68 o                         
  -1   6   4       8547.53       8527.96        40.44 o                         
   0   6   4        181.15        231.65         6.71 o                         
   1   6   4       8933.48       8741.83       165.69 o                         
   2   6   4       4253.26       3993.85        72.91 o                         
   3   6   4        140.73        121.51         4.85 o                         
   4   6   4        423.21        351.81         8.41 o                         
   5   6   4       1096.83       1031.21        22.27 o                         
   6   6   4        718.47        710.16         9.21 o                         
   7   6   4       2795.84       2848.70        14.45 o                         
   8   6   4       1274.59       1316.29        21.25 o                         
   9   6   4        169.23        141.78         4.78 o                         
  10   6   4        574.80        575.55         8.42 o                         
  11   6   4        170.91        171.61         5.67 o                         
 -11   7   4         32.96         23.16         2.39 o                         
 -10   7   4          3.88          2.58         2.41 o                         
  -9   7   4         38.09         47.40         2.98 o                         
  -8   7   4       1714.88       1756.22        45.61 o                         
  -7   7   4        658.63        739.16         8.21 o                         
  -6   7   4        638.87        612.67        13.75 o                         
  -5   7   4       1356.66       1407.15        21.96 o                         
  -4   7   4       1776.02       1871.34        40.24 o                         
  -3   7   4       1009.37        991.04        17.55 o                         
  -2   7   4       2649.16       2692.89        48.75 o                         
  -1   7   4        614.66        563.90        12.49 o                         
   0   7   4        528.48        534.53         9.99 o                         
   1   7   4        622.98        526.97        12.81 o                         
   2   7   4       2276.39       2315.29        41.97 o                         
   3   7   4        978.71        922.42         7.70 o                         
   4   7   4       1839.00       1799.06        24.05 o                         
   5   7   4       1321.49       1286.37        12.76 o                         
   6   7   4        596.71        574.81         4.86 o                         
   7   7   4        660.87        715.82        28.52 o                         
   8   7   4       1788.56       1751.28        17.76 o                         
   9   7   4         40.00         50.31         3.36 o                         
  10   7   4          1.53         -0.28         2.42 o                         
  11   7   4         30.37         24.63         2.30 o                         
 -11   8   4        237.91        220.01        18.63 o                         
 -10   8   4        173.78        169.06         7.31 o                         
  -9   8   4        151.58        156.10         5.18 o                         
  -8   8   4        467.71        461.05        12.23 o                         
  -7   8   4        284.32        290.98         6.33 o                         
  -6   8   4        996.83       1014.15        13.93 o                         
  -5   8   4        692.98        742.99        16.08 o                         
  -4   8   4        262.72        249.79         3.73 o                         
  -3   8   4        919.15       1054.88        16.66 o                         
  -2   8   4        424.38        481.59         6.93 o                         
  -1   8   4       2777.88       2610.19        32.38 o                         
   0   8   4       8897.99       9589.02       127.92 o                         
   1   8   4       2471.56       2160.69        38.28 o                         
   2   8   4        352.75        409.94         6.54 o                         
   3   8   4        809.75        842.71        13.50 o                         
   4   8   4        311.41        291.64         5.57 o                         
   5   8   4        634.76        629.16        11.30 o                         
   6   8   4        849.13        832.96        11.49 o                         
   7   8   4        285.52        275.94         5.19 o                         
   8   8   4        438.82        409.51         6.68 o                         
   9   8   4        134.22        141.65         3.75 o                         
  10   8   4        148.26        147.45         4.59 o                         
  11   8   4        235.18        228.27        22.99 o                         
 -11   9   4        124.30         85.41         5.12 o                         
 -10   9   4        127.07        111.16         8.21 o                         
  -9   9   4         12.64          8.00         3.23 o                         
  -8   9   4        528.91        561.37        15.05 o                         
  -7   9   4        134.81        140.10         7.59 o                         
  -6   9   4         96.86         97.90         3.90 o                         
  -5   9   4       1596.19       1674.34        20.09 o                         
  -4   9   4        281.16        279.04         4.93 o                         
  -3   9   4       1472.70       1411.95        24.60 o                         
  -2   9   4        143.78        163.67         4.15 o                         
  -1   9   4        900.77        949.23        18.43 o                         
   0   9   4       2566.96       2650.12        28.72 o                         
   1   9   4       1007.82       1033.19        20.11 o                         
   2   9   4        137.04        136.77         3.33 o                         
   3   9   4       1285.40       1165.61        16.27 o                         
   4   9   4        243.10        224.02         3.54 o                         
   5   9   4       1698.50       1697.19        17.68 o                         
   6   9   4        114.24        114.94         3.13 o                         
   7   9   4        143.03        132.36         4.53 o                         
   8   9   4        610.34        623.14        11.38 o                         
   9   9   4         17.79         11.56         2.67 o                         
  10   9   4        160.21        147.94         6.75 o                         
  11   9   4        122.63        128.97         6.38 o                         
 -10  10   4        129.76        111.31         6.63 o                         
  -9  10   4        422.70        463.00        11.79 o                         
  -8  10   4          6.68          7.31         3.53 o                         
  -7  10   4         92.83         79.74         3.77 o                         
  -6  10   4        598.11        628.24         9.02 o                         
  -5  10   4       1129.63       1200.47        17.08 o                         
  -4  10   4       1504.31       1556.75        27.25 o                         
  -3  10   4       3220.35       3414.97        60.90 o                         
  -2  10   4        419.48        451.32        10.78 o                         
  -1  10   4        151.70        157.25         6.70 o                         
   0  10   4        467.25        529.48         9.59 o                         
   1  10   4        145.01        151.02         6.96 o                         
   2  10   4        342.80        359.21        11.42 o                         
   3  10   4       3344.94       3183.05        85.65 o                         
   4  10   4       1338.74       1282.00        23.96 o                         
   5  10   4       1169.32       1178.22        17.08 o                         
   6  10   4        605.91        617.98         8.80 o                         
   7  10   4        126.42        121.24         3.89 o                         
   8  10   4          9.60         10.57         3.08 o                         
   9  10   4        399.91        409.59        14.17 o                         
  10  10   4        132.73        120.09        12.35 o                         
 -10  11   4        308.86        253.02        49.74 o                         
  -9  11   4        252.80        255.50         4.67 o                         
  -8  11   4         62.14         75.90         3.12 o                         
  -7  11   4         76.03         77.21         3.28 o                         
  -6  11   4        296.72        339.73        10.07 o                         
  -5  11   4        719.53        763.81         9.04 o                         
  -4  11   4         15.39         20.37         2.24 o                         
  -3  11   4        400.30        385.49         8.04 o                         
  -2  11   4        512.99        545.27         7.99 o                         
  -1  11   4       1162.26       1283.69        18.42 o                         
   0  11   4        428.69        431.88        12.23 o                         
   1  11   4       1071.04       1154.75        20.24 o                         
   2  11   4        645.54        664.27        11.83 o                         
   3  11   4        428.62        396.68         7.97 o                         
   4  11   4         12.99         21.83         2.47 o                         
   5  11   4        721.92        774.20        10.62 o                         
   6  11   4        323.00        367.98         8.91 o                         
   7  11   4         94.44         94.54         3.67 o                         
   8  11   4         83.18        101.46         3.53 o                         
   9  11   4        276.91        308.95         6.77 o                         
  10  11   4        299.24        301.81         5.87 o                         
  -9  12   4          4.91          9.65         1.73 o                         
  -8  12   4        312.58        358.43         7.67 o                         
  -7  12   4        170.86        183.69         4.56 o                         
  -6  12   4        592.85        594.01        10.03 o                         
  -5  12   4        551.71        593.49         8.64 o                         
  -4  12   4         58.40         64.97         3.59 o                         
  -3  12   4         58.89         52.33         3.43 o                         
  -2  12   4        370.38        382.87         6.51 o                         
  -1  12   4       1800.79       1897.50        37.87 o                         
   0  12   4       1194.79       1254.10        22.17 o                         
   1  12   4       1845.22       1851.79        34.43 o                         
   2  12   4        374.33        353.48         5.34 o                         
   3  12   4         64.38         58.56         3.22 o                         
   4  12   4         60.09         60.53         4.07 o                         
   5  12   4        496.33        527.60         9.98 o                         
   6  12   4        615.93        595.75         9.49 o                         
   7  12   4        184.11        203.56         5.02 o                         
   8  12   4        347.88        392.89         7.59 o                         
   9  12   4         13.10         23.22         2.82 o                         
  -8  13   4         39.97         33.17         2.50 o                         
  -7  13   4          8.03         10.21         2.24 o                         
  -6  13   4       1327.15       1493.33        11.16 o                         
  -5  13   4       1455.50       1567.45        41.82 o                         
  -4  13   4        545.69        598.01         7.52 o                         
  -3  13   4        169.48        173.81         4.75 o                         
  -2  13   4        152.90        142.72         6.83 o                         
  -1  13   4        671.45        716.19        18.01 o                         
   0  13   4        985.50       1018.42        20.45 o                         
   1  13   4        727.53        728.76        24.74 o                         
   2  13   4        168.18        148.80         4.30 o                         
   3  13   4        183.74        200.90         5.03 o                         
   4  13   4        590.71        627.18         7.19 o                         
   5  13   4       1319.51       1416.45        13.72 o                         
   6  13   4       1265.31       1410.43        11.87 o                         
   7  13   4          5.75          6.88         3.15 o                         
   8  13   4         31.67         33.55         3.06 o                         
  -8  14   4        358.93        333.91        33.08 o                         
  -7  14   4          6.11         10.22         2.27 o                         
  -6  14   4         59.44         71.45         3.52 o                         
  -5  14   4        196.51        203.05         4.90 o                         
  -4  14   4         12.71         14.58         3.54 o                         
  -3  14   4        161.98        154.21         4.91 o                         
  -2  14   4        102.72         95.01         3.54 o                         
  -1  14   4        899.63        949.50        34.56 o                         
   0  14   4        167.03        144.61         6.17 o                         
   1  14   4        927.19        936.60        42.07 o                         
   2  14   4        148.46        140.67         8.31 o                         
   3  14   4        140.09        121.79         6.66 o                         
   4  14   4         18.00         17.30         3.17 o                         
   5  14   4        137.39        146.69         4.20 o                         
   6  14   4         49.42         61.56         3.26 o                         
   7  14   4          1.43          7.69         3.33 o                         
   8  14   4        394.26        393.86        26.64 o                         
  -7  15   4          4.09          5.94         2.22 o                         
  -6  15   4        276.02        297.79        21.52 o                         
  -5  15   4         24.67         35.01         2.53 o                         
  -4  15   4        182.42        210.08         8.77 o                         
  -3  15   4        712.81        827.63        39.77 o                         
  -2  15   4        511.50        558.46        27.66 o                         
  -1  15   4        192.85        176.56         4.98 o                         
   0  15   4         33.66         48.41         4.77 o                         
   1  15   4        155.29        158.35         8.25 o                         
   2  15   4        541.00        583.99        36.99 o                         
   3  15   4        737.12        913.07        16.64 o                         
   4  15   4        202.35        254.47         8.84 o                         
   5  15   4         20.85         31.12         2.96 o                         
   6  15   4        282.19        361.05         5.67 o                         
   7  15   4          5.80          4.97         2.29 o                         
  -5  16   4        267.48        324.92        19.27 o                         
  -4  16   4        428.46        512.82        38.82 o                         
  -3  16   4         32.85         42.15         5.86 o                         
  -2  16   4         97.27        101.02         6.63 o                         
  -1  16   4        174.05        147.01         7.32 o                         
   0  16   4       1341.96       1180.74        10.22 o                         
   1  16   4        192.98        161.48         9.59 o                         
   2  16   4         87.10         81.78         5.29 o                         
   3  16   4         28.30         23.67         3.43 o                         
   4  16   4        409.93        358.87         9.99 o                         
   5  16   4        260.01        239.18        27.28 o                         
   6  16   4         39.18         31.27         3.52 o                         
  -4  17   4        144.13        105.91         6.70 o                         
  -3  17   4          5.65          6.63         5.23 o                         
  -2  17   4        217.51        184.57         7.93 o                         
  -1  17   4         21.68         14.88         4.59 o                         
   0  17   4        474.16        346.86        30.98 o                         
   1  17   4         10.03          5.66         2.47 o                         
   2  17   4        199.54        160.87         6.10 o                         
   3  17   4         11.19         11.62         2.87 o                         
   4  17   4        156.74        123.08         5.47 o                         
  -2  18   4        119.79         67.17         5.46 o                         
  -1  18   4        203.83        127.80         6.23 o                         
   0  18   4          1.80          5.54         5.50 o                         
   1  18   4        161.77        133.72         7.93 o                         
   1   0   5       8752.83       8151.60       162.63 o                         
   2   0   5      11670.75      10281.92        50.70 o                         
   3   0   5       7303.47       6553.95        53.20 o                         
   4   0   5        153.16        203.22         7.65 o                         
   5   0   5        547.88        602.25         8.07 o                         
   6   0   5        991.10       1140.58         9.61 o                         
   7   0   5         17.74         15.60         2.18 o                         
   8   0   5       3523.40       3673.76        16.60 o                         
   9   0   5        480.78        463.55         6.14 o                         
  10   0   5        607.48        616.31         9.56 o                         
  11   0   5        361.59        330.60        13.75 o                         
  12   0   5          6.51          2.92         3.29 o                         
 -12   1   5         82.70         75.88         5.86 o                         
 -11   1   5         48.46         45.74         2.72 o                         
 -10   1   5        277.53        295.06         4.73 o                         
  -9   1   5        297.56        291.25         4.88 o                         
  -8   1   5       1279.43       1367.57        18.37 o                         
  -7   1   5       1008.89       1111.22        21.09 o                         
  -6   1   5       1578.71       1632.45        11.64 o                         
  -5   1   5       2699.95       2834.12        35.37 o                         
  -4   1   5       1858.36       1810.94        39.96 o                         
  -3   1   5       2301.25       2116.53        16.53 o                         
  -2   1   5       4506.28       4034.06        18.44 o                         
  -1   1   5      27120.41      25836.25        50.83 o                         
   0   1   5       2715.18       2099.26        13.02 o                         
   1   1   5      28305.26      23050.78      1232.31 o                         
   2   1   5       4709.72       4036.38        75.24 o                         
   3   1   5       2666.85       2454.70        86.68 o                         
   4   1   5       1463.97       1432.99        19.90 o                         
   5   1   5       2780.28       2819.47        74.71 o                         
   6   1   5       1606.14       1628.06         9.55 o                         
   7   1   5        982.52       1007.26         9.25 o                         
   8   1   5       1280.65       1271.53        19.69 o                         
   9   1   5        345.52        328.60         4.87 o                         
  10   1   5        264.02        276.54         4.14 o                         
  11   1   5         72.83         65.57         3.00 o                         
  12   1   5         78.87         74.56         4.32 o                         
 -12   2   5         12.83          9.79         2.43 o                         
 -11   2   5        753.42        741.65        14.85 o                         
 -10   2   5       1042.21       1064.46         9.83 o                         
  -9   2   5        621.37        652.39        13.28 o                         
  -8   2   5        399.52        441.80         7.71 o                         
  -7   2   5        536.02        582.83        10.17 o                         
  -6   2   5        702.07        741.88         8.89 o                         
  -5   2   5       1396.12       1512.45        10.39 o                         
  -4   2   5        355.65        337.07        12.26 o                         
  -3   2   5        237.46        263.42         4.59 o                         
  -2   2   5        453.82        432.70        14.60 o                         
  -1   2   5        689.13        628.31         6.59 o                         
   0   2   5      34555.02      30856.67        81.45 o                         
   1   2   5        853.59        755.68        13.76 o                         
   2   2   5        426.80        402.59         6.22 o                         
   3   2   5        249.95        265.64         5.68 o                         
   4   2   5        400.66        395.42         8.57 o                         
   5   2   5       1466.99       1500.60        15.33 o                         
   6   2   5        768.79        750.43        12.55 o                         
   7   2   5        477.16        479.91         7.87 o                         
   8   2   5        394.01        429.14         6.70 o                         
   9   2   5        675.14        716.78        11.49 o                         
  10   2   5       1027.81       1060.82        10.87 o                         
  11   2   5        719.80        744.32         8.89 o                         
  12   2   5          9.83          6.97         3.20 o                         
 -12   3   5        299.83        237.61         5.76 o                         
 -11   3   5          0.44          3.64         2.56 o                         
 -10   3   5        465.28        455.80         6.22 o                         
  -9   3   5        134.99        136.51         3.57 o                         
  -8   3   5        275.41        286.01         3.98 o                         
  -7   3   5       3050.20       3342.01        20.22 o                         
  -6   3   5        698.46        729.04        11.00 o                         
  -5   3   5        781.78        833.16         6.54 o                         
  -4   3   5        593.03        600.14         8.44 o                         
  -3   3   5       2885.30       2991.87        15.80 o                         
  -2   3   5        562.38        560.85         5.25 o                         
  -1   3   5       1140.87       1094.24        12.31 o                         
   0   3   5       1442.47       1131.61         8.14 o                         
   1   3   5       1280.19       1095.76         6.72 o                         
   2   3   5        399.88        402.11         8.10 o                         
   3   3   5       3002.86       2872.85        21.65 o                         
   4   3   5        538.62        532.32         5.32 o                         
   5   3   5        992.54        991.45        14.08 o                         
   6   3   5        696.62        672.15         8.90 o                         
   7   3   5       2548.39       2622.85        58.90 o                         
   8   3   5        297.42        294.94         6.28 o                         
   9   3   5        158.34        159.00         3.89 o                         
  10   3   5        482.04        506.61         7.41 o                         
  11   3   5          2.56          4.16         2.76 o                         
  12   3   5        315.59        316.31         6.31 o                         
 -12   4   5         24.14         21.04         2.40 o                         
 -11   4   5        363.21        318.27        22.65 o                         
 -10   4   5        295.13        267.47         4.87 o                         
  -9   4   5       1129.67       1015.02        20.17 o                         
  -8   4   5        819.89        828.21        16.09 o                         
  -7   4   5       1547.90       1591.91        11.84 o                         
  -6   4   5       1460.49       1552.44        12.59 o                         
  -5   4   5      10379.42      11057.96       138.53 o                         
  -4   4   5       1997.26       2233.96        31.64 o                         
  -3   4   5       7103.98       7565.44        85.37 o                         
  -2   4   5       3929.37       4110.04        36.33 o                         
  -1   4   5        138.37        171.58         4.11 o                         
   0   4   5        225.95        213.04         9.30 o                         
   1   4   5        118.99        127.62        13.56 o                         
   2   4   5       4026.21       3818.84        48.98 o                         
   3   4   5       6837.40       6768.12        25.71 o                         
   4   4   5       1819.04       1866.23        27.86 o                         
   5   4   5      10870.93      10774.14        90.68 o                         
   6   4   5       1416.00       1379.38        14.62 o                         
   7   4   5       1670.35       1622.32        10.30 o                         
   8   4   5        740.48        755.05        10.62 o                         
   9   4   5        923.16        797.05        17.15 o                         
  10   4   5        236.24        206.72         8.96 o                         
  11   4   5        380.91        387.24         5.67 o                         
  12   4   5         24.76         18.55         3.09 o                         
 -12   5   5        345.76        253.79         4.98 o                         
 -11   5   5        154.87        146.52        10.17 o                         
 -10   5   5        101.30        101.13         4.18 o                         
  -9   5   5        277.87        246.35         5.27 o                         
  -8   5   5        109.94        106.90         2.90 o                         
  -7   5   5       1421.25       1459.91        21.12 o                         
  -6   5   5         52.33         55.98         2.80 o                         
  -5   5   5       1123.90       1155.63        16.68 o                         
  -4   5   5       2302.12       2411.20        31.06 o                         
  -3   5   5       2104.48       2011.93        31.07 o                         
  -2   5   5       7973.99       8337.63       674.54 o                         
  -1   5   5       5347.04       4631.97        65.74 o                         
   0   5   5        280.23        334.04         7.71 o                         
   1   5   5       5183.34       4294.90        43.59 o                         
   2   5   5       8550.87       8226.85        26.49 o                         
   3   5   5       2216.42       1973.74        21.26 o                         
   4   5   5       1927.91       1783.27        24.64 o                         
   5   5   5       1150.23       1122.20        13.36 o                         
   6   5   5         39.98         44.27         1.88 o                         
   7   5   5       1368.66       1361.41        13.31 o                         
   8   5   5        141.58        135.51         3.46 o                         
   9   5   5        306.21        289.25         5.04 o                         
  10   5   5         88.14         86.05         4.18 o                         
  11   5   5        158.83        188.93         4.33 o                         
  12   5   5        328.46        287.51         7.99 o                         
 -11   6   5         23.76         17.21         2.21 o                         
 -10   6   5        293.41        260.67        12.50 o                         
  -9   6   5         15.41         18.30         2.34 o                         
  -8   6   5        323.32        342.95        15.93 o                         
  -7   6   5        573.93        628.87         7.43 o                         
  -6   6   5       1321.01       1374.14        21.82 o                         
  -5   6   5       2508.84       2761.47        23.63 o                         
  -4   6   5       1320.69       1391.02        13.82 o                         
  -3   6   5       2004.72       2166.78        37.26 o                         
  -2   6   5       5022.14       4995.38        63.23 o                         
  -1   6   5       9436.35       9921.96       102.29 o                         
   0   6   5          4.37         17.11         2.19 o                         
   1   6   5       9267.15       9632.49        54.57 o                         
   2   6   5       4999.12       4840.65        30.30 o                         
   3   6   5       1830.27       1816.08        19.41 o                         
   4   6   5       1247.18       1230.37        15.33 o                         
   5   6   5       2190.77       2224.87        25.86 o                         
   6   6   5       1364.44       1353.84         7.60 o                         
   7   6   5        572.53        596.64         8.18 o                         
   8   6   5        349.86        304.10         6.92 o                         
   9   6   5          7.81         11.04         3.41 o                         
  10   6   5        276.40        270.50        12.18 o                         
  11   6   5         27.04         24.00         2.41 o                         
 -11   7   5         39.96         32.18         4.29 o                         
 -10   7   5         66.04         56.28         3.56 o                         
  -9   7   5       1090.87       1104.52        44.18 o                         
  -8   7   5        436.70        493.82         7.24 o                         
  -7   7   5       2236.52       2282.37        40.29 o                         
  -6   7   5         61.87         70.86         2.74 o                         
  -5   7   5        303.52        302.92         3.63 o                         
  -4   7   5        733.57        700.00        10.72 o                         
  -3   7   5       1965.42       1838.54        27.88 o                         
  -2   7   5       1176.11       1261.23        25.22 o                         
  -1   7   5        149.85        165.89         6.29 o                         
   0   7   5        720.05        789.06         7.59 o                         
   1   7   5        245.52        230.58         3.89 o                         
   2   7   5       1279.58       1281.79        13.73 o                         
   3   7   5       1981.38       1769.37        30.48 o                         
   4   7   5        759.99        721.99        13.12 o                         
   5   7   5        302.94        297.19         3.50 o                         
   6   7   5         86.91         92.34         2.71 o                         
   7   7   5       2264.78       2168.46        12.78 o                         
   8   7   5        436.95        472.79         6.05 o                         
   9   7   5       1036.77       1071.45        13.05 o                         
  10   7   5         79.00         68.72         3.39 o                         
  11   7   5         23.94         21.93         2.26 o                         
 -11   8   5        678.30        594.76        54.34 o                         
 -10   8   5         67.40         61.05         4.59 o                         
  -9   8   5          8.81          3.35         3.07 o                         
  -8   8   5       1126.95       1055.55        12.25 o                         
  -7   8   5        258.17        222.69        12.03 o                         
  -6   8   5        311.18        307.04         4.40 o                         
  -5   8   5       2291.82       2269.97        54.55 o                         
  -4   8   5       1231.62       1350.36        22.69 o                         
  -3   8   5        118.99        118.16         2.67 o                         
  -2   8   5        514.69        516.44         7.16 o                         
  -1   8   5        480.19        475.38         8.77 o                         
   0   8   5       2331.45       2089.74        37.70 o                         
   1   8   5        430.04        421.14         4.68 o                         
   2   8   5        431.67        406.24         3.50 o                         
   3   8   5         74.85         72.39         2.15 o                         
   4   8   5       1350.80       1368.79        17.07 o                         
   5   8   5       2275.44       2171.44        20.68 o                         
   6   8   5        392.50        393.02         5.62 o                         
   7   8   5        294.00        254.54         6.17 o                         
   8   8   5       1332.62       1280.31        12.07 o                         
   9   8   5          7.47          4.46         2.99 o                         
  10   8   5         36.33         35.62         2.88 o                         
  11   8   5        732.42        768.02        49.60 o                         
 -10   9   5          3.24          4.36         2.18 o                         
  -9   9   5         20.85         25.64         2.79 o                         
  -8   9   5         74.84         62.34         3.78 o                         
  -7   9   5        272.28        270.51         7.34 o                         
  -6   9   5        141.21        129.84         3.41 o                         
  -5   9   5       1442.95       1497.74        16.86 o                         
  -4   9   5       2172.01       2284.88        38.38 o                         
  -3   9   5       1237.15       1277.33        16.40 o                         
  -2   9   5        678.82        676.15         9.87 o                         
  -1   9   5       4924.05       4944.73        54.85 o                         
   0   9   5         15.67         18.38         1.50 o                         
   1   9   5       4797.92       4735.33        45.45 o                         
   2   9   5        668.61        653.07         9.86 o                         
   3   9   5       1173.12       1123.08         8.93 o                         
   4   9   5       2029.69       2003.64        12.88 o                         
   5   9   5       1230.87       1219.88        15.73 o                         
   6   9   5        151.77        141.05         4.41 o                         
   7   9   5        380.84        378.50         6.05 o                         
   8   9   5         75.26         64.00         3.17 o                         
   9   9   5         10.55         14.80         2.91 o                         
  10   9   5          4.45          4.11         2.77 o                         
 -10  10   5        195.61        193.01        13.19 o                         
  -9  10   5         49.98         63.23         3.43 o                         
  -8  10   5        499.62        543.88         6.44 o                         
  -7  10   5       1754.72       1956.21        40.91 o                         
  -6  10   5        698.90        769.27        16.74 o                         
  -5  10   5        159.45        184.00         4.35 o                         
  -4  10   5        933.30        942.89         9.01 o                         
  -3  10   5        882.20        906.69        15.84 o                         
  -2  10   5       2393.45       2379.06        41.62 o                         
  -1  10   5        899.50        995.94        13.11 o                         
   0  10   5        110.11        106.85         6.50 o                         
   1  10   5        904.79        960.71        17.35 o                         
   2  10   5       2411.04       2255.25        36.24 o                         
   3  10   5        751.73        744.56        12.81 o                         
   4  10   5        935.75        898.32        13.57 o                         
   5  10   5        189.90        208.78         4.40 o                         
   6  10   5        679.03        715.44         8.18 o                         
   7  10   5       1843.78       1912.06        14.16 o                         
   8  10   5        470.88        505.49         6.17 o                         
   9  10   5         46.08         56.76         3.41 o                         
  10  10   5        204.99        196.71        20.99 o                         
 -10  11   5        423.61        420.37         8.47 o                         
  -9  11   5        254.34        257.56        14.35 o                         
  -8  11   5         62.25         78.74         3.16 o                         
  -7  11   5        198.95        183.43         5.12 o                         
  -6  11   5         55.52         45.18         3.07 o                         
  -5  11   5         96.42        105.35         3.33 o                         
  -4  11   5        291.34        313.79         4.61 o                         
  -3  11   5        946.76       1032.63        23.35 o                         
  -2  11   5        436.20        440.79         8.96 o                         
  -1  11   5       1619.74       1712.85        35.74 o                         
   0  11   5       2806.15       2830.38        53.97 o                         
   1  11   5       1589.63       1666.14        12.98 o                         
   2  11   5        437.34        412.95        10.34 o                         
   3  11   5        924.73        902.71        38.85 o                         
   4  11   5        235.90        245.04        10.89 o                         
   5  11   5         83.97         86.93         3.38 o                         
   6  11   5         59.11         48.06         3.49 o                         
   7  11   5        170.11        158.35         4.30 o                         
   8  11   5         79.56         99.56         3.49 o                         
   9  11   5        249.50        287.76         7.00 o                         
  10  11   5        408.19        383.85         9.41 o                         
  -9  12   5         15.22         12.59         1.99 o                         
  -8  12   5        230.35        230.98         4.11 o                         
  -7  12   5         89.02         86.32         2.83 o                         
  -6  12   5         16.12         14.97         2.82 o                         
  -5  12   5        606.97        635.27        15.14 o                         
  -4  12   5        798.93        848.15         7.33 o                         
  -3  12   5        389.13        362.93         9.73 o                         
  -2  12   5        138.30        162.29         6.96 o                         
  -1  12   5         10.18          8.27         1.95 o                         
   0  12   5        413.11        394.33         7.89 o                         
   1  12   5          6.78          8.89         2.72 o                         
   2  12   5        175.29        190.56        11.78 o                         
   3  12   5        453.78        428.60        14.33 o                         
   4  12   5        706.01        724.03         9.86 o                         
   5  12   5        669.99        666.47        11.87 o                         
   6  12   5          2.36          2.59         3.39 o                         
   7  12   5         70.68         68.39         3.98 o                         
   8  12   5        266.05        257.25         5.60 o                         
   9  12   5         12.94         12.01         2.91 o                         
  -8  13   5         43.80         45.90         3.15 o                         
  -7  13   5        365.08        372.89         6.17 o                         
  -6  13   5        167.77        172.68         4.44 o                         
  -5  13   5        648.96        695.38         8.01 o                         
  -4  13   5        127.16        126.53         3.38 o                         
  -3  13   5        304.21        289.28         8.53 o                         
  -2  13   5        764.00        781.75        12.22 o                         
  -1  13   5       2867.79       2949.37        70.75 o                         
   0  13   5       1847.03       1985.20        80.16 o                         
   1  13   5       2482.44       2461.37        86.34 o                         
   2  13   5        753.21        726.31        24.09 o                         
   3  13   5        346.22        327.27        13.89 o                         
   4  13   5        140.14        146.76         7.57 o                         
   5  13   5        775.83        788.45        22.43 o                         
   6  13   5        160.43        179.65         5.72 o                         
   7  13   5        312.42        325.96         6.38 o                         
   8  13   5         47.87         52.09         4.56 o                         
  -8  14   5        407.96        292.10        31.88 o                         
  -7  14   5         95.43         70.84         6.40 o                         
  -6  14   5        272.92        292.59         6.11 o                         
  -5  14   5         23.33         28.39         3.09 o                         
  -4  14   5         14.93         20.18         2.97 o                         
  -3  14   5        239.07        232.07         5.33 o                         
  -2  14   5        538.27        516.68        10.60 o                         
  -1  14   5         82.94         82.60         3.40 o                         
   0  14   5        180.13        188.28         5.73 o                         
   1  14   5         85.16         84.34         4.09 o                         
   2  14   5        474.23        458.55        28.49 o                         
   3  14   5        261.67        246.02        17.35 o                         
   4  14   5         22.28         25.92         4.81 o                         
   5  14   5         10.97          7.93         3.61 o                         
   6  14   5        270.39        331.51        15.65 o                         
   7  14   5        105.49         97.72         3.85 o                         
   8  14   5        376.10        335.05         8.24 o                         
  -7  15   5         65.75         56.23         4.74 o                         
  -6  15   5         81.79         82.65         4.30 o                         
  -5  15   5         95.75         95.50         4.42 o                         
  -4  15   5        253.07        283.14        18.12 o                         
  -3  15   5        154.13        187.81        15.42 o                         
  -2  15   5         34.24         34.03         3.25 o                         
  -1  15   5        270.51        261.31        11.64 o                         
   0  15   5         57.78         51.11         3.06 o                         
   1  15   5        241.82        232.16        12.51 o                         
   2  15   5         25.97         23.32         2.98 o                         
   3  15   5        158.28        184.20        10.44 o                         
   4  15   5        211.28        265.69         9.44 o                         
   5  15   5         86.22        106.13         3.86 o                         
   6  15   5         89.96         84.41         3.25 o                         
   7  15   5         64.27         78.29        17.40 o                         
  -5  16   5         40.92         36.59         2.94 o                         
  -4  16   5          4.12          7.75         2.99 o                         
  -3  16   5        341.90        396.44        48.90 o                         
  -2  16   5         66.56         53.69         6.11 o                         
  -1  16   5        331.73        290.74         8.63 o                         
   0  16   5          4.19          7.53         3.08 o                         
   1  16   5        328.08        254.91         7.22 o                         
   2  16   5         78.59         72.05         6.77 o                         
   3  16   5        343.07        360.06        31.05 o                         
   4  16   5          0.91          2.22         2.34 o                         
   5  16   5         41.89         31.64         3.21 o                         
   6  16   5         53.04         54.10        15.22 o                         
  -4  17   5         84.68         69.74         5.92 o                         
  -3  17   5        146.74        115.18         7.18 o                         
  -2  17   5        226.89        201.90         6.76 o                         
  -1  17   5          5.71          9.54         4.47 o                         
   0  17   5       1223.17       1005.78        13.13 o                         
   1  17   5          9.02          8.82         2.75 o                         
   2  17   5        202.25        196.62         6.66 o                         
   3  17   5        180.21        151.47         5.94 o                         
   4  17   5        115.08        101.11         6.69 o                         
   0  18   5        391.37        260.33        10.07 o                         
   1  18   5         88.26         45.98         6.13 o                         
   0   0   6       9914.45       9465.56        77.57 o                         
   1   0   6      21744.32      20998.73        45.77 o                         
   2   0   6        897.54        818.27         9.90 o                         
   3   0   6       2295.00       2134.42        17.46 o                         
   4   0   6        438.98        513.48        11.19 o                         
   5   0   6       3961.15       4038.52        33.11 o                         
   6   0   6        865.07       1089.48        22.36 o                         
   7   0   6        607.14        657.13        16.79 o                         
   8   0   6        741.34        819.57         6.76 o                         
   9   0   6        653.66        696.21         7.24 o                         
  10   0   6        260.45        243.03         3.92 o                         
  11   0   6        186.26        184.88         4.01 o                         
  12   0   6        196.07        189.87         5.42 o                         
 -12   1   6        659.50        595.00        45.24 o                         
 -11   1   6        201.47        191.10         5.34 o                         
 -10   1   6        159.78        143.58         5.29 o                         
  -9   1   6         11.84         19.18         2.51 o                         
  -8   1   6       3096.59       3186.44        56.03 o                         
  -7   1   6        545.02        546.35         7.73 o                         
  -6   1   6         56.82         44.37         1.73 o                         
  -5   1   6       2348.05       2386.87        11.55 o                         
  -4   1   6        235.52        285.40         6.28 o                         
  -3   1   6       1495.33       1385.41        13.85 o                         
  -2   1   6       7028.96       6896.80        21.47 o                         
  -1   1   6       4775.40       4574.13        75.23 o                         
   0   1   6      13841.21      12547.49       171.95 o                         
   1   1   6       5326.65       5138.24       112.81 o                         
   2   1   6       6308.94       5892.25        68.47 o                         
   3   1   6       1668.93       1576.79        16.04 o                         
   4   1   6        334.97        351.49        12.49 o                         
   5   1   6       2388.82       2348.63        36.56 o                         
   6   1   6         84.20         82.20         2.43 o                         
   7   1   6        472.20        462.61         8.63 o                         
   8   1   6       3136.02       3156.62        23.90 o                         
   9   1   6         10.28         15.50         2.73 o                         
  10   1   6        135.48        123.55         7.57 o                         
  11   1   6        218.67        203.13         4.25 o                         
  12   1   6        580.43        636.82         8.59 o                         
 -12   2   6         87.47         77.44         3.24 o                         
 -11   2   6         36.48         28.01         2.78 o                         
 -10   2   6        280.43        314.95         5.44 o                         
  -9   2   6        392.54        405.30         7.27 o                         
  -8   2   6       2531.36       2800.64        30.54 o                         
  -7   2   6       1613.52       1699.09        23.94 o                         
  -6   2   6       2019.78       2197.00        26.33 o                         
  -5   2   6       2774.12       2812.08        44.89 o                         
  -4   2   6         77.48        111.23         4.73 o                         
  -3   2   6        174.11        138.49         6.40 o                         
  -2   2   6       2752.79       2630.31        18.41 o                         
  -1   2   6       9917.67       9063.14        83.69 o                         
   0   2   6         21.15          8.32         1.47 o                         
   1   2   6       9294.27       8094.56        82.26 o                         
   2   2   6       2504.64       2150.12        29.06 o                         
   3   2   6        192.12        161.57         6.47 o                         
   4   2   6        150.81        173.99         5.09 o                         
   5   2   6       2738.24       2581.12        41.33 o                         
   6   2   6       1879.50       1914.34        24.58 o                         
   7   2   6       1512.53       1470.07        18.08 o                         
   8   2   6       2643.79       2811.59        14.68 o                         
   9   2   6        333.30        323.37         5.39 o                         
  10   2   6        324.56        359.52         5.40 o                         
  11   2   6         36.19         28.40         2.63 o                         
  12   2   6         74.96         67.45         4.62 o                         
 -12   3   6         97.53         85.03         4.81 o                         
 -11   3   6        373.80        347.98        12.88 o                         
 -10   3   6         69.56         75.08         3.21 o                         
  -9   3   6         16.43         24.25         2.29 o                         
  -8   3   6       1340.12       1392.68        17.58 o                         
  -7   3   6        373.25        371.41         5.88 o                         
  -6   3   6       1623.53       1623.72        31.62 o                         
  -5   3   6       1855.66       1791.77        39.90 o                         
  -4   3   6         39.30         61.87         3.04 o                         
  -3   3   6       1886.82       1849.05        17.25 o                         
  -2   3   6       2249.61       2176.58        12.02 o                         
  -1   3   6       3715.00       3421.01        24.42 o                         
   0   3   6      12159.65      10818.76        56.75 o                         
   1   3   6       4105.29       3328.00        60.51 o                         
   2   3   6       2573.90       2373.81        14.93 o                         
   3   3   6       1738.31       1598.14        64.85 o                         
   4   3   6         21.59         42.68         2.16 o                         
   5   3   6       2063.64       1885.49        29.66 o                         
   6   3   6       1662.22       1547.48        19.40 o                         
   7   3   6        362.93        347.28         7.85 o                         
   8   3   6       1509.73       1459.67        14.07 o                         
   9   3   6          6.45         10.49         2.20 o                         
  10   3   6         78.99         85.96         3.12 o                         
  11   3   6        384.71        401.04         5.70 o                         
  12   3   6         83.83         65.61         3.93 o                         
 -12   4   6         60.10         45.17         3.05 o                         
 -11   4   6         87.05         78.33         4.06 o                         
 -10   4   6        364.01        357.15        13.62 o                         
  -9   4   6        327.35        316.90         9.60 o                         
  -8   4   6         16.61         10.91         2.18 o                         
  -7   4   6       1137.77       1175.81        13.43 o                         
  -6   4   6        793.84        857.08        17.71 o                         
  -5   4   6       3659.07       3857.11        63.88 o                         
  -4   4   6       1772.91       1818.17        13.12 o                         
  -3   4   6        159.33        158.45         5.29 o                         
  -2   4   6        289.26        315.23         8.10 o                         
  -1   4   6        612.72        485.68        10.41 o                         
   0   4   6        803.19        709.49         9.58 o                         
   1   4   6        441.69        325.71        10.65 o                         
   2   4   6        161.99        170.62         4.18 o                         
   3   4   6        231.99        223.84         6.10 o                         
   4   4   6       1773.82       1719.85        21.41 o                         
   5   4   6       3434.65       3365.34        65.05 o                         
   6   4   6        712.78        671.93         8.13 o                         
   7   4   6       1034.80       1006.59         8.74 o                         
   8   4   6         35.53         33.76         3.84 o                         
   9   4   6        301.42        289.76         6.39 o                         
  10   4   6        351.66        317.92        13.69 o                         
  11   4   6        101.34         96.13         4.54 o                         
  12   4   6         51.95         46.82         3.36 o                         
 -12   5   6        138.48         94.62         5.14 o                         
 -11   5   6         51.99         40.99         3.68 o                         
 -10   5   6        553.39        509.49         8.89 o                         
  -9   5   6        116.55        103.68         3.32 o                         
  -8   5   6       1479.85       1600.88        44.90 o                         
  -7   5   6        215.97        230.95         4.74 o                         
  -6   5   6        151.86        153.68         4.73 o                         
  -5   5   6        685.11        792.64         6.72 o                         
  -4   5   6       5074.98       5577.33        52.53 o                         
  -3   5   6       1554.43       1791.54        32.41 o                         
  -2   5   6       3331.47       3278.06        71.42 o                         
  -1   5   6       7397.80       7116.44        88.54 o                         
   0   5   6        240.29        187.79         6.60 o                         
   1   5   6       7233.22       6603.10        33.71 o                         
   2   5   6       2988.02       2679.43        40.06 o                         
   3   5   6       1692.98       1704.06        32.16 o                         
   4   5   6       4921.88       5017.34        43.38 o                         
   5   5   6        704.59        761.19         9.89 o                         
   6   5   6        136.34        133.10         2.67 o                         
   7   5   6        251.90        255.04         3.65 o                         
   8   5   6       1405.33       1559.07        20.59 o                         
   9   5   6        112.48        110.94         3.67 o                         
  10   5   6        540.19        554.09         7.17 o                         
  11   5   6         37.41         35.03         2.78 o                         
 -11   6   6         80.59         78.85         4.63 o                         
 -10   6   6        195.25        170.81         8.28 o                         
  -9   6   6         51.45         59.93         3.34 o                         
  -8   6   6        261.02        261.87         6.57 o                         
  -7   6   6        994.48       1120.07         9.86 o                         
  -6   6   6        180.45        165.10         5.42 o                         
  -5   6   6       2350.82       2536.96        20.86 o                         
  -4   6   6       2122.84       2182.17        38.47 o                         
  -3   6   6        353.84        354.33         9.59 o                         
  -2   6   6       2217.17       2556.84        42.19 o                         
  -1   6   6       1292.42       1362.39        16.47 o                         
   0   6   6        128.63        125.01         2.53 o                         
   1   6   6       1511.89       1455.55        34.25 o                         
   2   6   6       2570.11       2781.80        30.01 o                         
   3   6   6        279.72        256.30         4.79 o                         
   4   6   6       2303.26       2263.73        22.07 o                         
   5   6   6       2394.55       2406.32        59.09 o                         
   6   6   6        229.96        206.92         4.84 o                         
   7   6   6        889.41        932.29         6.33 o                         
   8   6   6        300.31        313.23         6.99 o                         
   9   6   6         59.39         69.25         3.39 o                         
  10   6   6        131.22        123.20         5.58 o                         
  11   6   6         86.27         89.42         6.25 o                         
 -11   7   6        198.24        154.17        14.13 o                         
 -10   7   6        235.03        188.76        13.03 o                         
  -9   7   6         81.01         98.86         3.32 o                         
  -8   7   6        104.88        121.36        11.59 o                         
  -7   7   6         20.32         52.83         5.86 o                         
  -6   7   6        683.13        654.30        12.78 o                         
  -5   7   6        331.70        313.56         7.51 o                         
  -4   7   6        464.15        450.57         4.90 o                         
  -3   7   6        631.08        701.30        10.57 o                         
  -2   7   6       2086.39       2007.20        19.14 o                         
  -1   7   6         33.26         40.66         1.58 o                         
   0   7   6        608.48        697.98        24.17 o                         
   1   7   6          7.38         12.38         1.48 o                         
   2   7   6       1828.27       1624.60        13.73 o                         
   3   7   6        569.41        587.31         8.42 o                         
   4   7   6        417.97        400.40         6.64 o                         
   5   7   6        323.43        312.52         5.93 o                         
   6   7   6        695.72        655.56        13.00 o                         
   7   7   6         23.39         38.02         4.59 o                         
   8   7   6        108.82        100.40         9.88 o                         
   9   7   6         61.36         73.81         4.39 o                         
  10   7   6        200.73        167.57         7.64 o                         
  11   7   6        185.79        183.51         4.23 o                         
 -11   8   6         21.89         10.13         1.66 o                         
 -10   8   6        458.11        402.41        21.85 o                         
  -9   8   6        596.29        551.30        24.95 o                         
  -8   8   6        121.21        109.05         4.86 o                         
  -7   8   6        685.40        719.27         8.42 o                         
  -6   8   6        183.50        152.47         5.45 o                         
  -5   8   6       1012.78       1047.35        18.32 o                         
  -4   8   6        105.72        117.55         4.02 o                         
  -3   8   6       1309.27       1357.23         7.62 o                         
  -2   8   6        441.28        442.87         5.22 o                         
  -1   8   6       1714.54       1602.14        25.28 o                         
   0   8   6         25.49         15.32         1.76 o                         
   1   8   6       1636.86       1456.60        27.19 o                         
   2   8   6        426.10        413.25         9.70 o                         
   3   8   6       1326.97       1285.14         6.57 o                         
   4   8   6        112.07        115.93         3.67 o                         
   5   8   6        960.79        912.81        25.92 o                         
   6   8   6        202.14        166.45         3.59 o                         
   7   8   6        528.98        542.75        10.27 o                         
   8   8   6        131.57        120.77         3.62 o                         
   9   8   6        515.35        484.43         7.18 o                         
  10   8   6        483.61        462.27         9.95 o                         
  11   8   6         27.42         14.76         3.46 o                         
 -10   9   6         30.41         24.81         2.68 o                         
  -9   9   6          1.22          4.92         2.47 o                         
  -8   9   6        101.96        123.09         4.33 o                         
  -7   9   6        610.99        659.89         8.45 o                         
  -6   9   6        138.28        146.69         8.60 o                         
  -5   9   6        121.29        107.85         3.50 o                         
  -4   9   6        561.98        599.96        18.31 o                         
  -3   9   6        692.78        698.33         6.75 o                         
  -2   9   6        848.67        962.27        10.92 o                         
  -1   9   6         47.90         40.77         2.03 o                         
   0   9   6         16.95         26.38         2.12 o                         
   1   9   6         31.60         26.05         2.02 o                         
   2   9   6        870.65        923.88        30.11 o                         
   3   9   6        776.16        748.87         6.59 o                         
   4   9   6        493.67        479.61         9.56 o                         
   5   9   6        181.05        161.68         5.09 o                         
   6   9   6        131.26        125.24         5.61 o                         
   7   9   6        612.01        645.40        12.93 o                         
   8   9   6         58.73         76.65         3.25 o                         
   9   9   6          3.37          7.24         2.72 o                         
  10   9   6         18.93         14.86         2.72 o                         
 -10  10   6        398.81        370.08        30.76 o                         
  -9  10   6         59.86         55.96         3.52 o                         
  -8  10   6        410.69        400.19         7.18 o                         
  -7  10   6        370.76        415.15        13.77 o                         
  -6  10   6        275.21        295.43         8.72 o                         
  -5  10   6         62.29         64.41         3.52 o                         
  -4  10   6        793.72        845.62         9.03 o                         
  -3  10   6        330.60        354.78         4.78 o                         
  -2  10   6        850.45        878.80        16.81 o                         
  -1  10   6       1527.44       1513.79        29.36 o                         
   0  10   6       1503.16       1611.12        23.82 o                         
   1  10   6       1475.34       1430.22        38.17 o                         
   2  10   6       1004.17        994.45        46.85 o                         
   3  10   6        283.83        296.87         4.72 o                         
   4  10   6        840.64        826.97         9.80 o                         
   5  10   6         85.80         82.95         3.50 o                         
   6  10   6        188.50        198.03         6.09 o                         
   7  10   6        367.74        421.74        14.46 o                         
   8  10   6        410.73        406.04         6.03 o                         
   9  10   6         63.88         69.91         4.01 o                         
  10  10   6        420.78        391.62        38.85 o                         
  -9  11   6         30.88         30.85         2.50 o                         
  -8  11   6        155.07        144.02         3.69 o                         
  -7  11   6         70.04         54.92         3.04 o                         
  -6  11   6        475.81        540.97        16.15 o                         
  -5  11   6        292.42        342.43         7.83 o                         
  -4  11   6        361.59        388.08         5.89 o                         
  -3  11   6         90.99        108.22         3.10 o                         
  -2  11   6        728.00        824.00        11.45 o                         
  -1  11   6        806.91        858.94        19.40 o                         
   0  11   6        169.11        101.75         5.46 o                         
   1  11   6        702.87        737.81         9.07 o                         
   2  11   6        727.09        773.62         8.68 o                         
   3  11   6         84.37        100.32         3.46 o                         
   4  11   6        419.16        412.18        15.87 o                         
   5  11   6        226.65        254.01         6.03 o                         
   6  11   6        476.38        505.34        18.18 o                         
   7  11   6         63.89         56.91         3.52 o                         
   8  11   6        105.79        109.26         4.65 o                         
   9  11   6         33.64         39.08         4.87 o                         
  -9  12   6         95.25         60.44         6.65 o                         
  -8  12   6        176.33        195.49         4.81 o                         
  -7  12   6        399.25        430.85         5.55 o                         
  -6  12   6        563.99        568.89         6.57 o                         
  -5  12   6        359.37        416.12         8.32 o                         
  -4  12   6        159.88        160.77         3.47 o                         
  -3  12   6       1206.85       1317.43        35.18 o                         
  -2  12   6       2281.57       2560.39        47.14 o                         
  -1  12   6       2851.83       2949.53        60.05 o                         
   0  12   6        277.39        299.45         5.49 o                         
   1  12   6       2800.47       2920.84        13.74 o                         
   2  12   6       2181.52       2303.02        22.78 o                         
   3  12   6       1271.39       1253.68        43.56 o                         
   4  12   6        157.91        156.65         5.57 o                         
   5  12   6        357.35        409.92         6.13 o                         
   6  12   6        633.95        629.36        11.95 o                         
   7  12   6        384.38        431.25         6.23 o                         
   8  12   6        191.01        207.62         6.42 o                         
   9  12   6        107.31         91.22        11.53 o                         
  -8  13   6        105.10        106.94         4.53 o                         
  -7  13   6        147.62        149.06         4.28 o                         
  -6  13   6         92.06         93.03         3.63 o                         
  -5  13   6        584.69        594.09        21.91 o                         
  -4  13   6         95.66        104.27         3.44 o                         
  -3  13   6         17.60         20.60         2.56 o                         
  -2  13   6        560.89        625.31         8.38 o                         
  -1  13   6        351.29        364.91        13.78 o                         
   0  13   6       2931.30       2901.04        81.55 o                         
   1  13   6        318.47        307.99         6.82 o                         
   2  13   6        621.93        672.39         8.40 o                         
   3  13   6         18.25         23.00         4.02 o                         
   4  13   6         58.84         63.24         4.14 o                         
   5  13   6        691.54        779.93        18.09 o                         
   6  13   6        120.79        136.05         5.39 o                         
   7  13   6        158.33        165.34         5.12 o                         
   8  13   6        119.23        130.87         5.15 o                         
  -7  14   6        182.25        182.22        25.80 o                         
  -6  14   6         38.67         39.00         2.82 o                         
  -5  14   6         40.02         43.48         3.14 o                         
  -4  14   6        383.78        381.53         7.76 o                         
  -3  14   6        592.59        662.85        17.55 o                         
  -2  14   6        269.01        278.41         7.36 o                         
  -1  14   6        254.49        253.00        11.92 o                         
   0  14   6        458.40        479.86        20.44 o                         
   1  14   6        207.16        216.48        10.39 o                         
   2  14   6        318.87        313.86        14.20 o                         
   3  14   6        537.96        579.18        21.71 o                         
   4  14   6        375.11        381.36        20.40 o                         
   5  14   6         26.82         33.71         3.65 o                         
   6  14   6         30.90         37.76         3.93 o                         
   7  14   6        237.88        258.73         6.12 o                         
  -6  15   6         95.88         65.94         3.22 o                         
  -5  15   6         51.57         54.69         6.42 o                         
  -4  15   6        663.84        766.06        56.68 o                         
  -3  15   6        115.15        112.15         9.03 o                         
  -2  15   6         63.25         58.65         3.64 o                         
  -1  15   6         34.30         39.20         3.53 o                         
   0  15   6        221.44        260.32        16.30 o                         
   1  15   6         49.41         48.07         3.06 o                         
   2  15   6         78.80         78.74         6.76 o                         
   3  15   6        105.60         84.51         4.65 o                         
   4  15   6        651.81        789.26        40.36 o                         
   5  15   6         48.20         60.16         4.65 o                         
   6  15   6         84.44         84.18         4.35 o                         
   7  15   6         99.21         71.98         4.95 o                         
  -5  16   6         68.77         62.79        11.01 o                         
  -4  16   6        213.16        192.81         9.80 o                         
  -3  16   6        478.30        387.46        11.94 o                         
  -2  16   6        866.89        765.64        12.31 o                         
  -1  16   6         83.62         73.65         4.79 o                         
   0  16   6        598.07        550.25        55.66 o                         
   1  16   6         76.39         62.23         4.83 o                         
   2  16   6        914.48        914.38        76.67 o                         
   3  16   6        420.62        475.83        33.47 o                         
   4  16   6        220.65        248.66         7.63 o                         
   5  16   6         69.38         81.06         5.33 o                         
  -4  17   6         86.99         66.53         5.74 o                         
  -3  17   6         59.28         30.54         5.60 o                         
  -2  17   6         36.53         18.21         4.44 o                         
  -1  17   6        339.02        268.23         7.42 o                         
   0  17   6        187.03        159.13         8.19 o                         
   1  17   6        317.09        220.36         6.83 o                         
   2  17   6         40.18         30.27         3.51 o                         
   3  17   6         67.48         59.08         4.71 o                         
   4  17   6         86.69         81.73         8.85 o                         
   0  18   6        265.18        147.51         8.10 o                         
   1  18   6         81.43         54.99         6.28 o                         
   1   0   7       3156.63       2526.70        33.61 o                         
   2   0   7         46.28         60.33         3.19 o                         
   3   0   7       3301.96       3096.21        46.03 o                         
   4   0   7       4240.83       4098.29        85.81 o                         
   5   0   7        286.09        291.38        12.57 o                         
   6   0   7       1861.51       2062.53        32.77 o                         
   7   0   7        471.98        478.11         5.04 o                         
   8   0   7        747.27        799.17         6.69 o                         
   9   0   7        564.59        550.15         6.09 o                         
  10   0   7         43.95         43.73         2.98 o                         
  11   0   7        185.64        171.90        13.15 o                         
  12   0   7         13.58         19.11         3.22 o                         
 -12   1   7        244.33        242.75        28.08 o                         
 -11   1   7        355.44        347.25         6.51 o                         
 -10   1   7         30.59         41.47         2.82 o                         
  -9   1   7        111.04         89.19         3.02 o                         
  -8   1   7        581.58        574.14        20.50 o                         
  -7   1   7        234.35        225.08         3.86 o                         
  -6   1   7       2438.43       2369.20        32.53 o                         
  -5   1   7       2314.50       2560.05        22.52 o                         
  -4   1   7      10032.72      10521.13       195.25 o                         
  -3   1   7        496.83        452.48        15.65 o                         
  -2   1   7       1001.29        782.92        11.38 o                         
  -1   1   7       2080.80       2093.73        33.00 o                         
   0   1   7        759.37        679.67         8.30 o                         
   1   1   7       2311.70       2314.01        25.54 o                         
   2   1   7       1096.19        823.86         9.67 o                         
   3   1   7        506.62        426.32         7.71 o                         
   4   1   7      10007.89       9711.90       169.39 o                         
   5   1   7       2346.67       2492.54        31.53 o                         
   6   1   7       2548.76       2418.40        36.37 o                         
   7   1   7        185.59        175.91         3.93 o                         
   8   1   7        600.38        594.42        10.88 o                         
   9   1   7        131.80        110.61         3.51 o                         
  10   1   7         45.54         54.56         2.46 o                         
  11   1   7        341.33        343.37         5.78 o                         
  12   1   7        229.99        233.17        15.64 o                         
 -12   2   7         21.84         16.94         2.32 o                         
 -11   2   7        356.79        348.59         8.12 o                         
 -10   2   7        258.22        270.87         5.44 o                         
  -9   2   7         80.23         81.23         3.09 o                         
  -8   2   7       2429.92       2599.18        13.40 o                         
  -7   2   7       1511.58       1497.81        26.76 o                         
  -6   2   7        901.42        967.34        29.97 o                         
  -5   2   7       4087.58       4170.89        38.77 o                         
  -4   2   7       3263.10       3311.68        25.57 o                         
  -3   2   7        614.08        615.90         8.06 o                         
  -2   2   7       1550.25       1513.58        15.80 o                         
  -1   2   7       2917.32       2641.14        21.07 o                         
   0   2   7       1883.14       1785.59         9.34 o                         
   1   2   7       2848.44       2624.49        20.83 o                         
   2   2   7       1326.20       1177.83         9.69 o                         
   3   2   7        714.96        670.36        13.40 o                         
   4   2   7       2878.71       2892.18        11.97 o                         
   5   2   7       4188.56       4105.38        48.07 o                         
   6   2   7       1020.67       1040.16        35.09 o                         
   7   2   7       1505.25       1506.08        15.61 o                         
   8   2   7       2479.45       2557.00        23.39 o                         
   9   2   7        102.59         96.87         4.95 o                         
  10   2   7        236.00        245.57         7.68 o                         
  11   2   7        301.98        295.14         5.73 o                         
  12   2   7         27.94         25.50         3.32 o                         
 -12   3   7        144.99        123.83         7.74 o                         
 -11   3   7        397.03        366.36        11.96 o                         
 -10   3   7         51.71         48.26         3.16 o                         
  -9   3   7        339.22        289.47         5.17 o                         
  -8   3   7       1492.34       1558.82        31.90 o                         
  -7   3   7       1523.68       1575.77        26.89 o                         
  -6   3   7        311.83        368.90         5.82 o                         
  -5   3   7       1756.90       1848.07        32.96 o                         
  -4   3   7       2480.20       2767.44        28.77 o                         
  -3   3   7       3408.80       3445.15        12.63 o                         
  -2   3   7       1868.41       1686.43        14.44 o                         
  -1   3   7       4399.07       4039.82        40.16 o                         
   0   3   7       2031.71       1833.46        14.89 o                         
   1   3   7       4801.28       3984.05        34.05 o                         
   2   3   7       1859.18       1538.01        18.27 o                         
   3   3   7       3256.51       3058.36        38.83 o                         
   4   3   7       2370.70       2480.01        31.26 o                         
   5   3   7       1679.29       1666.21        20.44 o                         
   6   3   7        318.86        354.05         6.98 o                         
   7   3   7       1755.23       1809.92        16.37 o                         
   8   3   7       1426.66       1503.58        15.75 o                         
   9   3   7        322.97        279.55         9.08 o                         
  10   3   7         40.46         41.87         2.39 o                         
  11   3   7        372.68        360.22         6.09 o                         
  12   3   7        145.91        148.93         4.55 o                         
 -12   4   7         40.83         25.84         3.06 o                         
 -11   4   7          0.49          1.55         2.54 o                         
 -10   4   7        276.84        307.08         7.03 o                         
  -9   4   7        215.87        217.13         4.96 o                         
  -8   4   7        241.26        256.72        10.69 o                         
  -7   4   7       1075.80       1103.54        13.23 o                         
  -6   4   7       1742.49       1797.87        28.62 o                         
  -5   4   7         56.10         85.33         8.98 o                         
  -4   4   7        687.36        771.39        13.81 o                         
  -3   4   7       3675.62       3977.41        34.97 o                         
  -2   4   7        299.46        285.11         6.01 o                         
  -1   4   7       2665.84       2448.43        14.67 o                         
   0   4   7       1385.98       1309.03        10.53 o                         
   1   4   7       2526.44       2305.52        58.85 o                         
   2   4   7        428.77        383.90         5.63 o                         
   3   4   7       3658.95       3515.76        39.08 o                         
   4   4   7        791.97        804.68        19.02 o                         
   5   4   7         63.13         87.37         6.67 o                         
   6   4   7       1752.04       1713.13        18.71 o                         
   7   4   7       1143.58       1134.07        11.02 o                         
   8   4   7        320.91        346.86         5.71 o                         
   9   4   7        169.30        171.17         3.38 o                         
  10   4   7        308.78        318.61        11.68 o                         
  11   4   7          1.89          1.50         2.55 o                         
  12   4   7         48.01         38.22         3.12 o                         
 -11   5   7         11.63          9.84         2.09 o                         
 -10   5   7        506.94        463.23        27.65 o                         
  -9   5   7        276.86        279.18        10.08 o                         
  -8   5   7         65.65         59.38         4.40 o                         
  -7   5   7        342.67        375.92         6.28 o                         
  -6   5   7        116.09        114.99         5.66 o                         
  -5   5   7       2871.18       2947.24        29.50 o                         
  -4   5   7       1821.42       1820.46        22.79 o                         
  -3   5   7       6468.90       6710.39        59.03 o                         
  -2   5   7       1748.24       1881.97        26.18 o                         
  -1   5   7       1598.81       1464.35        32.66 o                         
   0   5   7         77.59         48.44         4.85 o                         
   1   5   7       1855.60       1655.26        38.77 o                         
   2   5   7       1778.19       1719.85        34.84 o                         
   3   5   7       6778.59       6414.85        51.54 o                         
   4   5   7       1718.68       1578.81        24.20 o                         
   5   5   7       2777.12       2702.44        33.45 o                         
   6   5   7         87.93         89.45         3.99 o                         
   7   5   7        275.92        283.58         4.07 o                         
   8   5   7         73.15         62.54         3.48 o                         
   9   5   7        294.03        311.86         7.53 o                         
  10   5   7        469.16        446.76         7.76 o                         
  11   5   7          9.93          8.12         2.54 o                         
 -11   6   7        385.26        345.74        23.10 o                         
 -10   6   7        750.20        703.19        16.78 o                         
  -9   6   7       1018.82       1005.14        34.34 o                         
  -8   6   7       2170.58       2283.53        27.42 o                         
  -7   6   7        186.25        207.71         4.46 o                         
  -6   6   7        910.53        877.63        16.68 o                         
  -5   6   7        220.21        229.94         4.86 o                         
  -4   6   7        768.43        841.68        17.44 o                         
  -3   6   7       1927.15       2148.20        42.16 o                         
  -2   6   7        485.13        381.83         9.09 o                         
  -1   6   7       1413.11       1324.26        13.78 o                         
   0   6   7        219.08        190.35         7.18 o                         
   1   6   7       1270.27       1116.19        20.52 o                         
   2   6   7        449.98        336.70         9.15 o                         
   3   6   7       1990.92       2024.51        28.39 o                         
   4   6   7        745.68        734.68         9.94 o                         
   5   6   7        247.13        248.53         3.86 o                         
   6   6   7        755.48        695.81         9.27 o                         
   7   6   7        132.21        143.46         5.33 o                         
   8   6   7       2110.71       2157.19        29.28 o                         
   9   6   7        919.46        923.33         9.27 o                         
  10   6   7        750.44        805.56         8.38 o                         
  11   6   7        405.25        401.67         5.71 o                         
 -11   7   7        224.29        203.10        20.89 o                         
 -10   7   7         85.45         76.78         4.59 o                         
  -9   7   7        706.87        662.67        24.24 o                         
  -8   7   7        360.76        354.82         7.45 o                         
  -7   7   7        445.95        459.11         6.81 o                         
  -6   7   7        701.52        722.92         7.11 o                         
  -5   7   7        407.14        401.27         5.99 o                         
  -4   7   7        988.04        990.57        21.59 o                         
  -3   7   7       1530.28       1524.19        18.86 o                         
  -2   7   7       2170.59       2129.40        21.92 o                         
  -1   7   7      11694.21      12097.46        94.64 o                         
   0   7   7         84.46         88.97         1.89 o                         
   1   7   7      11621.79      11421.43        74.67 o                         
   2   7   7       2258.23       2098.33        16.39 o                         
   3   7   7       1426.49       1299.50        18.09 o                         
   4   7   7       1004.88        934.76        16.76 o                         
   5   7   7        430.79        392.43         7.21 o                         
   6   7   7        722.16        689.86         5.47 o                         
   7   7   7        520.74        532.34         5.13 o                         
   8   7   7        321.54        331.17         8.35 o                         
   9   7   7        786.27        750.25        13.36 o                         
  10   7   7         61.59         62.04         3.12 o                         
  11   7   7        259.45        257.34         5.53 o                         
 -11   8   7        106.80         70.07         6.75 o                         
 -10   8   7         52.76         46.53         4.83 o                         
  -9   8   7        234.63        222.59        10.37 o                         
  -8   8   7        498.80        529.82         7.83 o                         
  -7   8   7        635.77        737.10        36.38 o                         
  -6   8   7        278.72        310.84        10.64 o                         
  -5   8   7        147.05        142.12         3.38 o                         
  -4   8   7       2250.37       2331.29        11.96 o                         
  -3   8   7        167.37        216.35         6.16 o                         
  -2   8   7       1431.03       1488.53        10.68 o                         
  -1   8   7       1908.29       1972.01        20.23 o                         
   0   8   7       2092.39       1982.00        21.69 o                         
   1   8   7       1729.53       1646.93        30.11 o                         
   2   8   7       1317.25       1293.03         8.09 o                         
   3   8   7        171.15        195.97         5.25 o                         
   4   8   7       2232.33       2165.53        30.68 o                         
   5   8   7        190.23        173.38         3.53 o                         
   6   8   7        206.76        209.40         3.87 o                         
   7   8   7        638.36        597.08        15.37 o                         
   8   8   7        454.49        474.14         6.88 o                         
   9   8   7        215.57        216.50         4.39 o                         
  10   8   7         39.97         40.80         3.16 o                         
  11   8   7        112.94         76.63         5.53 o                         
 -10   9   7         88.84         61.51         3.53 o                         
  -9   9   7        399.63        400.01        25.66 o                         
  -8   9   7        196.71        217.62         7.19 o                         
  -7   9   7        754.68        763.85         9.46 o                         
  -6   9   7        436.27        449.50        11.19 o                         
  -5   9   7        870.03        923.43         9.08 o                         
  -4   9   7        299.24        297.26         3.87 o                         
  -3   9   7         26.65         30.65         2.47 o                         
  -2   9   7        259.88        257.93         4.35 o                         
  -1   9   7        274.50        323.66         7.28 o                         
   0   9   7        125.41        104.53         3.67 o                         
   1   9   7        476.39        515.69        10.00 o                         
   2   9   7        253.33        237.53         5.69 o                         
   3   9   7         24.72         30.14         2.46 o                         
   4   9   7        328.48        300.10         6.48 o                         
   5   9   7        894.77        891.10        22.25 o                         
   6   9   7        406.98        397.05         4.87 o                         
   7   9   7        777.77        754.41         8.67 o                         
   8   9   7        202.33        206.98         5.62 o                         
   9   9   7        370.39        398.26        10.92 o                         
  10   9   7        114.73         96.06        12.40 o                         
 -10  10   7          3.59          5.19         2.18 o                         
  -9  10   7        177.54        179.66         8.69 o                         
  -8  10   7        348.39        326.43         5.30 o                         
  -7  10   7        280.76        297.73         6.21 o                         
  -6  10   7        190.20        190.26         7.41 o                         
  -5  10   7       1065.30       1111.21        12.92 o                         
  -4  10   7        242.82        268.47         5.17 o                         
  -3  10   7        908.75        951.34        10.34 o                         
  -2  10   7       2069.29       2297.48        30.84 o                         
  -1  10   7        412.68        410.04         6.58 o                         
   0  10   7         44.82         60.82         3.28 o                         
   1  10   7        349.01        344.62         7.96 o                         
   2  10   7       2141.73       2212.50        33.66 o                         
   3  10   7        824.33        796.62         7.28 o                         
   4  10   7        234.43        232.63         4.66 o                         
   5  10   7       1083.50       1085.83         9.37 o                         
   6  10   7        232.95        238.79         3.86 o                         
   7  10   7        291.21        290.32         8.51 o                         
   8  10   7        379.60        368.47        11.10 o                         
   9  10   7        169.85        195.95         6.14 o                         
  10  10   7          2.55          4.12         2.58 o                         
  -9  11   7        173.65        159.80        11.74 o                         
  -8  11   7        456.42        479.37         7.65 o                         
  -7  11   7        236.40        268.71         4.55 o                         
  -6  11   7        334.97        331.92         6.31 o                         
  -5  11   7        943.78       1088.50        20.70 o                         
  -4  11   7       1196.10       1215.04         7.65 o                         
  -3  11   7        110.36        100.70         3.06 o                         
  -2  11   7        525.75        547.59         9.06 o                         
  -1  11   7        473.24        558.95         8.25 o                         
   0  11   7        807.67        840.05         6.79 o                         
   1  11   7        531.40        596.15         6.11 o                         
   2  11   7        510.54        473.29        14.16 o                         
   3  11   7         97.34         91.78         4.73 o                         
   4  11   7       1167.98       1134.01        11.90 o                         
   5  11   7        915.14        989.10        11.54 o                         
   6  11   7        372.02        371.38        12.23 o                         
   7  11   7        241.20        285.63         7.45 o                         
   8  11   7        419.58        409.61         7.91 o                         
   9  11   7        157.83        181.31         7.24 o                         
  -9  12   7          8.46          8.82         2.46 o                         
  -8  12   7        171.87        172.49        10.39 o                         
  -7  12   7        143.01        115.32         3.93 o                         
  -6  12   7         66.03         79.74         3.44 o                         
  -5  12   7        475.04        469.06        10.73 o                         
  -4  12   7        621.08        623.65         6.93 o                         
  -3  12   7        355.35        344.89         6.18 o                         
  -2  12   7       1321.66       1473.46        20.12 o                         
  -1  12   7        731.49        761.07         6.04 o                         
   0  12   7        116.77        134.14         3.40 o                         
   1  12   7        695.10        678.19         7.35 o                         
   2  12   7       1203.72       1258.73        19.32 o                         
   3  12   7        320.26        284.37        14.16 o                         
   4  12   7        617.15        527.89        16.61 o                         
   5  12   7        515.99        521.78        11.84 o                         
   6  12   7         71.49         87.98         5.90 o                         
   7  12   7        151.50        135.73         4.74 o                         
   8  12   7        158.38        172.23        10.06 o                         
   9  12   7          6.58          4.41         3.13 o                         
  -8  13   7         83.09         67.66         7.41 o                         
  -7  13   7        120.38        125.50         7.35 o                         
  -6  13   7         22.63         18.33         2.96 o                         
  -5  13   7        177.45        172.86         5.59 o                         
  -4  13   7        142.46        127.19         3.30 o                         
  -3  13   7        322.41        335.60         5.62 o                         
  -2  13   7        253.15        248.37         6.02 o                         
  -1  13   7        359.84        390.28         5.67 o                         
   0  13   7        542.92        540.91        15.50 o                         
   1  13   7        373.87        376.98         6.37 o                         
   2  13   7        291.23        263.47         7.63 o                         
   3  13   7        326.49        314.40        14.26 o                         
   4  13   7        167.26        148.33         4.70 o                         
   5  13   7        171.43        183.87         8.63 o                         
   6  13   7         11.70          9.70         4.18 o                         
   7  13   7        107.11        135.01        10.41 o                         
   8  13   7         93.27         99.05         4.30 o                         
  -7  14   7        189.09        209.72        13.22 o                         
  -6  14   7        423.46        420.95        36.64 o                         
  -5  14   7        822.59        831.34        42.74 o                         
  -4  14   7        227.88        216.90        11.02 o                         
  -3  14   7         51.72         51.15         3.23 o                         
  -2  14   7         67.62         80.28         4.48 o                         
  -1  14   7        234.13        240.60        14.47 o                         
   0  14   7       1722.10       1894.07        62.36 o                         
   1  14   7        230.07        242.91         9.92 o                         
   2  14   7         73.35         75.32         3.94 o                         
   3  14   7         29.19         30.91         3.20 o                         
   4  14   7        182.85        173.18         8.29 o                         
   5  14   7        852.70        994.13        38.86 o                         
   6  14   7        432.12        491.96         6.87 o                         
   7  14   7        173.64        187.36        10.72 o                         
  -6  15   7        127.98        114.51        12.06 o                         
  -5  15   7        387.18        306.98         6.77 o                         
  -4  15   7        192.80        178.94         5.48 o                         
  -3  15   7        147.63        176.78         7.88 o                         
  -2  15   7        506.03        485.17        12.95 o                         
  -1  15   7        460.78        486.83        22.05 o                         
   0  15   7         55.59         52.22         5.45 o                         
   1  15   7        387.83        389.86        24.42 o                         
   2  15   7        567.90        603.55        42.11 o                         
   3  15   7        107.65        114.99         7.12 o                         
   4  15   7        156.40        189.94         5.64 o                         
   5  15   7        411.58        467.61        12.42 o                         
   6  15   7        103.13        105.29         6.22 o                         
  -5  16   7          7.69         10.21         4.78 o                         
  -4  16   7         52.50         53.50         4.97 o                         
  -3  16   7         77.95         67.91         7.48 o                         
  -2  16   7        146.15        148.75         7.03 o                         
  -1  16   7         66.66         57.28         4.64 o                         
   0  16   7         13.55         10.56         2.99 o                         
   1  16   7         43.18         45.97         4.06 o                         
   2  16   7        145.01        169.75        15.24 o                         
   3  16   7         85.77        100.46         4.78 o                         
   4  16   7         60.43         61.25         2.98 o                         
   5  16   7         13.64         10.13         2.81 o                         
  -4  17   7        151.76         98.07         5.90 o                         
  -3  17   7         27.08         17.43         5.00 o                         
  -2  17   7        293.70        217.60         6.59 o                         
  -1  17   7         73.81         49.95         4.85 o                         
   0  17   7        304.43        227.43         9.22 o                         
   1  17   7         79.92         50.75         5.29 o                         
   2  17   7        297.73        236.19        20.08 o                         
   3  17   7         23.28         25.50         5.59 o                         
   4  17   7        160.37        158.10        30.75 o                         
   0  18   7         60.69         35.48         5.68 o                         
   0   0   8       2733.94       2610.02        38.46 o                         
   1   0   8       5622.86       4805.22        84.66 o                         
   2   0   8        696.56        497.16         8.88 o                         
   3   0   8        100.37        169.69         5.06 o                         
   4   0   8       2654.93       2606.55        40.22 o                         
   5   0   8       1900.00       1847.35        31.89 o                         
   6   0   8       1025.20        988.26        17.48 o                         
   7   0   8       1075.61       1084.83        22.17 o                         
   8   0   8        817.59        824.64        15.90 o                         
   9   0   8        207.34        204.90         5.13 o                         
  10   0   8          3.80          4.10         2.48 o                         
  11   0   8       1636.38       1672.18        21.42 o                         
  12   0   8         11.52         13.64         3.01 o                         
 -12   1   8          3.19          9.30         2.86 o                         
 -11   1   8        180.15        181.22         3.89 o                         
 -10   1   8        395.73        375.37         6.31 o                         
  -9   1   8        164.63        178.49         4.86 o                         
  -8   1   8         62.12         52.23         3.36 o                         
  -7   1   8        708.38        728.53         6.04 o                         
  -6   1   8        891.00        892.92         9.65 o                         
  -5   1   8        221.67        189.33         6.74 o                         
  -4   1   8       4210.59       4171.86        57.02 o                         
  -3   1   8       1195.94       1046.19        13.48 o                         
  -2   1   8        935.46        824.46        10.31 o                         
  -1   1   8        114.77        153.50         3.22 o                         
   0   1   8       9080.79       7738.11        23.69 o                         
   1   1   8        174.54        221.66         3.78 o                         
   2   1   8        887.72        771.86        11.23 o                         
   3   1   8       1262.85       1038.18        14.95 o                         
   4   1   8       4315.57       4066.89        86.13 o                         
   5   1   8        217.14        179.64         6.78 o                         
   6   1   8        811.77        761.42         5.76 o                         
   7   1   8        738.05        760.01         6.90 o                         
   8   1   8        120.67        102.57         3.64 o                         
   9   1   8        149.90        169.99         4.51 o                         
  10   1   8        412.18        411.00         5.47 o                         
  11   1   8        181.49        190.12         4.35 o                         
  12   1   8          1.73          3.88         2.75 o                         
 -12   2   8         28.12         22.78         3.01 o                         
 -11   2   8         59.82         59.52         2.50 o                         
 -10   2   8        211.55        223.33         6.94 o                         
  -9   2   8        150.73        177.18         4.60 o                         
  -8   2   8         10.61         20.00         3.10 o                         
  -7   2   8       1450.21       1597.59         9.63 o                         
  -6   2   8       1048.10       1112.38        21.53 o                         
  -5   2   8       1812.92       1666.79        29.47 o                         
  -4   2   8        781.17        720.46        15.52 o                         
  -3   2   8       9173.54       9280.73       115.09 o                         
  -2   2   8       4365.22       4104.01        26.86 o                         
  -1   2   8       1290.24       1103.50        11.39 o                         
   0   2   8       1872.97       1685.29        12.45 o                         
   1   2   8       1434.87       1269.14         8.24 o                         
   2   2   8       4507.12       4001.46        18.63 o                         
   3   2   8       9290.61       8772.33        40.84 o                         
   4   2   8        646.70        545.19        19.43 o                         
   5   2   8       1905.01       1681.55        19.32 o                         
   6   2   8        974.15       1009.83        16.56 o                         
   7   2   8       1496.48       1560.78         9.30 o                         
   8   2   8          2.70          6.57         2.31 o                         
   9   2   8        176.09        197.58         5.08 o                         
  10   2   8        225.52        238.59         4.48 o                         
  11   2   8         85.08         86.12         3.30 o                         
  12   2   8         23.76         20.19         3.00 o                         
 -12   3   8          7.66          7.41         2.63 o                         
 -11   3   8        195.46        176.12         3.80 o                         
 -10   3   8        550.00        620.31        10.78 o                         
  -9   3   8         27.48         32.51         4.71 o                         
  -8   3   8       1027.17       1047.61        22.57 o                         
  -7   3   8        712.85        718.59        11.41 o                         
  -6   3   8        507.65        523.97        16.73 o                         
  -5   3   8        720.23        737.51        10.54 o                         
  -4   3   8       1291.75       1483.08        35.98 o                         
  -3   3   8        614.32        596.99        10.29 o                         
  -2   3   8       5933.72       5722.01       133.12 o                         
  -1   3   8       3822.65       3401.94        18.93 o                         
   0   3   8        377.16        438.40        11.95 o                         
   1   3   8       3940.37       3410.62        16.08 o                         
   2   3   8       5754.03       5242.75        32.08 o                         
   3   3   8        801.76        740.09        18.02 o                         
   4   3   8       1119.88       1197.70        26.49 o                         
   5   3   8        794.70        789.35         9.25 o                         
   6   3   8        531.98        532.40        11.52 o                         
   7   3   8        828.94        831.07         6.97 o                         
   8   3   8        834.81        836.95        14.72 o                         
   9   3   8         22.35         20.43         2.44 o                         
  10   3   8        490.14        532.37        11.90 o                         
  11   3   8        202.27        210.65         6.30 o                         
  12   3   8         11.95          9.85         2.72 o                         
 -11   4   8         71.12         58.22         3.70 o                         
 -10   4   8        230.83        217.30         6.00 o                         
  -9   4   8         92.96         88.74         3.61 o                         
  -8   4   8        540.85        565.63        17.19 o                         
  -7   4   8        234.88        240.30         6.73 o                         
  -6   4   8         39.31         42.84         2.75 o                         
  -5   4   8       1593.09       1593.46        24.56 o                         
  -4   4   8       1971.84       2075.87        18.76 o                         
  -3   4   8        324.37        315.73         5.86 o                         
  -2   4   8       3279.54       3299.01        48.99 o                         
  -1   4   8         57.89         62.45         4.96 o                         
   0   4   8         28.73         13.46         2.72 o                         
   1   4   8         61.60         62.55         5.18 o                         
   2   4   8       3287.02       3071.16        51.36 o                         
   3   4   8        266.29        241.23         3.03 o                         
   4   4   8       1911.31       1870.54        16.46 o                         
   5   4   8       1731.45       1606.51        14.01 o                         
   6   4   8         22.70         25.01         1.86 o                         
   7   4   8        200.74        188.95         7.14 o                         
   8   4   8        610.96        638.41         8.55 o                         
   9   4   8         63.85         57.28         2.96 o                         
  10   4   8        180.03        170.10         9.64 o                         
  11   4   8         89.71         94.40         6.11 o                         
 -11   5   8        142.95        149.44         9.79 o                         
 -10   5   8         81.28         73.76         3.27 o                         
  -9   5   8         85.15         99.04         4.63 o                         
  -8   5   8        889.77        884.11        24.31 o                         
  -7   5   8        148.52        157.89         7.09 o                         
  -6   5   8        130.56        122.34         4.52 o                         
  -5   5   8        667.17        718.29         7.68 o                         
  -4   5   8       1054.49       1174.35        32.55 o                         
  -3   5   8          7.44          4.59         1.53 o                         
  -2   5   8        343.77        442.83         9.50 o                         
  -1   5   8      10115.05       9912.85        81.03 o                         
   0   5   8        126.03         91.74         6.45 o                         
   1   5   8       9440.17       8893.66        93.49 o                         
   2   5   8        381.89        432.90         4.86 o                         
   3   5   8          4.68          5.34         1.34 o                         
   4   5   8       1161.95       1203.03        40.75 o                         
   5   5   8        796.77        791.44        10.47 o                         
   6   5   8        141.10        129.64         2.62 o                         
   7   5   8        183.13        193.55         3.65 o                         
   8   5   8        896.76        920.81        10.36 o                         
   9   5   8         90.14        106.27         4.48 o                         
  10   5   8         81.04         71.52         2.91 o                         
  11   5   8        118.41        121.00         3.32 o                         
 -11   6   8        133.06         97.97         8.15 o                         
 -10   6   8         23.23         21.40         2.71 o                         
  -9   6   8        431.54        405.26        15.55 o                         
  -8   6   8        337.72        355.39        18.76 o                         
  -7   6   8        780.85        768.16        23.35 o                         
  -6   6   8         33.97         26.04         3.70 o                         
  -5   6   8        176.77        201.21         3.61 o                         
  -4   6   8        781.49        765.39        10.72 o                         
  -3   6   8        369.03        360.47         3.64 o                         
  -2   6   8       3745.38       3877.52        29.08 o                         
  -1   6   8        506.10        452.72         5.19 o                         
   0   6   8       3962.97       3918.75        65.90 o                         
   1   6   8        388.63        326.89         4.47 o                         
   2   6   8       3584.47       3403.75        31.86 o                         
   3   6   8        401.38        382.55         6.61 o                         
   4   6   8        699.32        616.99         9.11 o                         
   5   6   8        175.57        190.91         4.05 o                         
   6   6   8         34.40         26.79         1.96 o                         
   7   6   8        871.88        823.65        10.32 o                         
   8   6   8        325.92        298.23         6.69 o                         
   9   6   8        404.23        410.31         8.41 o                         
  10   6   8         23.89         23.29         2.72 o                         
  11   6   8        133.31        116.80         4.14 o                         
 -11   7   8        240.82        197.51        12.54 o                         
 -10   7   8        238.37        246.93        11.48 o                         
  -9   7   8        102.87         93.46         3.81 o                         
  -8   7   8        343.90        343.04         5.84 o                         
  -7   7   8       1044.64       1093.90        13.27 o                         
  -6   7   8        367.39        389.27        14.45 o                         
  -5   7   8        174.82        168.24         3.80 o                         
  -4   7   8        520.28        540.78         9.28 o                         
  -3   7   8        204.91        238.23         3.42 o                         
  -2   7   8        146.04        152.67         2.62 o                         
  -1   7   8       1952.75       1981.92        24.16 o                         
   0   7   8         91.19         92.62         6.98 o                         
   1   7   8       1940.48       1923.07        32.10 o                         
   2   7   8        125.21        121.21         2.07 o                         
   3   7   8        170.69        182.23         3.73 o                         
   4   7   8        470.73        438.26         7.99 o                         
   5   7   8        192.87        184.29         3.36 o                         
   6   7   8        347.26        316.52        10.76 o                         
   7   7   8       1026.05       1020.56         7.85 o                         
   8   7   8        365.65        354.14         8.43 o                         
   9   7   8        152.85        152.71         7.12 o                         
  10   7   8        214.79        240.60         5.44 o                         
  11   7   8        284.47        264.41        21.44 o                         
 -10   8   8        283.17        260.12        13.46 o                         
  -9   8   8         36.84         29.05         2.52 o                         
  -8   8   8         48.51         49.10         3.61 o                         
  -7   8   8        737.46        762.86         9.97 o                         
  -6   8   8        255.40        308.92         4.64 o                         
  -5   8   8        564.67        559.57         9.37 o                         
  -4   8   8        272.92        303.71         6.64 o                         
  -3   8   8       1806.84       1937.03        23.71 o                         
  -2   8   8       2666.26       2791.55        16.33 o                         
  -1   8   8       1555.47       1693.26        29.57 o                         
   0   8   8        328.69        353.21         5.24 o                         
   1   8   8       1387.05       1521.23        14.98 o                         
   2   8   8       2912.13       2854.96        25.98 o                         
   3   8   8       1715.94       1617.28        36.77 o                         
   4   8   8        231.13        236.25         7.39 o                         
   5   8   8        487.47        454.04         4.74 o                         
   6   8   8        236.33        259.74         4.31 o                         
   7   8   8        825.97        821.87        12.31 o                         
   8   8   8         66.76         96.09         7.29 o                         
   9   8   8         20.50         19.97         3.49 o                         
  10   8   8        281.37        304.08         5.48 o                         
 -10   9   8          1.75          3.99         1.65 o                         
  -9   9   8         73.59         78.60         7.65 o                         
  -8   9   8        179.15        167.45         5.21 o                         
  -7   9   8        420.20        427.72        10.01 o                         
  -6   9   8        547.90        543.20        11.99 o                         
  -5   9   8        526.24        520.94         8.86 o                         
  -4   9   8        603.17        586.58         7.76 o                         
  -3   9   8        312.04        322.24         4.15 o                         
  -2   9   8       1044.14       1118.85         7.38 o                         
  -1   9   8        803.54        786.29        15.21 o                         
   0   9   8       1133.00       1134.27        10.40 o                         
   1   9   8        922.22        886.39        12.35 o                         
   2   9   8       1034.26        988.29        16.24 o                         
   3   9   8        301.48        302.63         6.70 o                         
   4   9   8        692.18        627.93         6.03 o                         
   5   9   8        500.28        486.13         5.67 o                         
   6   9   8        578.41        547.50         5.90 o                         
   7   9   8        457.50        437.56        12.96 o                         
   8   9   8        176.29        169.94         4.13 o                         
   9   9   8         79.52         91.41         4.80 o                         
  10   9   8          0.60          3.75         2.71 o                         
 -10  10   8         45.61         39.97         9.43 o                         
  -9  10   8        163.94        165.89         8.00 o                         
  -8  10   8        356.50        354.66        20.48 o                         
  -7  10   8         81.61         95.29         5.84 o                         
  -6  10   8         32.73         38.08         3.23 o                         
  -5  10   8        915.51        954.79        12.93 o                         
  -4  10   8        689.81        710.31         7.93 o                         
  -3  10   8        157.53        157.68         3.30 o                         
  -2  10   8        492.42        529.19         6.57 o                         
  -1  10   8        950.75        914.57         9.73 o                         
   0  10   8         20.64         15.36         2.35 o                         
   1  10   8        866.25        763.61        21.48 o                         
   2  10   8        443.85        457.85         5.86 o                         
   3  10   8        192.63        178.53         4.01 o                         
   4  10   8        591.10        543.40        11.81 o                         
   5  10   8        794.34        783.37        11.65 o                         
   6  10   8         39.22         45.55         3.47 o                         
   7  10   8         81.92        101.86         8.04 o                         
   8  10   8        402.53        407.39         9.72 o                         
   9  10   8        120.26        134.08         4.52 o                         
  10  10   8         38.19         44.72        13.64 o                         
  -9  11   8        149.96        100.63        10.04 o                         
  -8  11   8        276.94        287.03        11.55 o                         
  -7  11   8        258.85        245.17         9.49 o                         
  -6  11   8        467.84        501.19         7.26 o                         
  -5  11   8        602.89        640.16        10.75 o                         
  -4  11   8        705.64        741.44         6.11 o                         
  -3  11   8        327.42        346.30         5.49 o                         
  -2  11   8       1306.16       1445.32        15.47 o                         
  -1  11   8        110.47        134.67         7.69 o                         
   0  11   8         58.90         84.32         4.23 o                         
   1  11   8         91.32        105.41         9.58 o                         
   2  11   8       1194.38       1234.66        10.37 o                         
   3  11   8        342.15        359.67         6.83 o                         
   4  11   8        618.97        630.41         7.67 o                         
   5  11   8        631.01        658.08         7.23 o                         
   6  11   8        352.14        365.76         8.35 o                         
   7  11   8        261.58        287.95        20.44 o                         
   8  11   8        295.62        308.26         5.89 o                         
   9  11   8        163.37        171.57         5.44 o                         
  -9  12   8        482.83        332.03        59.66 o                         
  -8  12   8         22.54         16.34         2.57 o                         
  -7  12   8          9.31         16.10         2.31 o                         
  -6  12   8        266.26        243.91         5.01 o                         
  -5  12   8        334.27        348.92        12.86 o                         
  -4  12   8        190.66        209.05         4.88 o                         
  -3  12   8        315.69        327.62         7.95 o                         
  -2  12   8        214.65        232.41         4.11 o                         
  -1  12   8        241.32        253.23         7.63 o                         
   0  12   8        418.40        415.14        15.76 o                         
   1  12   8        131.38        132.74         4.49 o                         
   2  12   8        242.38        227.03         5.13 o                         
   3  12   8        314.90        320.32         9.33 o                         
   4  12   8        184.51        183.35         9.14 o                         
   5  12   8        362.15        386.92         8.03 o                         
   6  12   8        272.01        262.97         6.14 o                         
   7  12   8          5.56         13.85         3.88 o                         
   8  12   8         20.15         19.41         2.31 o                         
   9  12   8        492.92        331.72        25.13 o                         
  -8  13   8        161.28        126.75         4.41 o                         
  -7  13   8         23.89         23.04         2.50 o                         
  -6  13   8         86.32         72.53         3.85 o                         
  -5  13   8         45.62         42.80         3.34 o                         
  -4  13   8        132.01        122.59         3.79 o                         
  -3  13   8        525.81        553.93        11.83 o                         
  -2  13   8       1055.81       1210.43        31.99 o                         
  -1  13   8        218.70        191.76         6.38 o                         
   0  13   8        210.12        213.05        11.32 o                         
   1  13   8        254.61        227.99         4.64 o                         
   2  13   8        979.26       1024.47        43.52 o                         
   3  13   8        530.30        555.52         8.72 o                         
   4  13   8        147.31        151.42         5.03 o                         
   5  13   8         54.20         56.08         3.69 o                         
   6  13   8        105.56        125.97         9.24 o                         
   7  13   8         23.87         26.09         2.64 o                         
   8  13   8        153.08        148.64        10.62 o                         
  -7  14   8        112.60        102.52         5.23 o                         
  -6  14   8        188.64        202.33        10.31 o                         
  -5  14   8        645.36        641.53        38.79 o                         
  -4  14   8        127.77        134.34         5.79 o                         
  -3  14   8        220.76        221.44         4.80 o                         
  -2  14   8         79.72         73.35         4.00 o                         
  -1  14   8        577.37        623.07        22.16 o                         
   0  14   8        517.87        550.75        10.21 o                         
   1  14   8        560.33        589.63        35.16 o                         
   2  14   8         95.19         89.41         3.81 o                         
   3  14   8        266.42        269.33         6.94 o                         
   4  14   8        110.86        110.00         3.91 o                         
   5  14   8        625.78        762.33        10.03 o                         
   6  14   8        190.22        223.60         5.16 o                         
   7  14   8         97.18         76.80         9.94 o                         
  -6  15   8        346.68        298.87        46.60 o                         
  -5  15   8         47.54         53.48         6.31 o                         
  -4  15   8         83.16         77.64         3.74 o                         
  -3  15   8        285.05        274.15         9.42 o                         
  -2  15   8        183.64        194.10         8.16 o                         
  -1  15   8        293.97        313.49        13.49 o                         
   0  15   8        148.13        172.30         7.72 o                         
   1  15   8        249.78        264.15        18.16 o                         
   2  15   8        141.40        165.16        12.79 o                         
   3  15   8        295.67        306.88         7.74 o                         
   4  15   8         96.11        114.20         7.59 o                         
   5  15   8         24.61         29.48         2.95 o                         
   6  15   8        365.01        383.59         6.66 o                         
  -5  16   8         49.36         23.03         4.80 o                         
  -4  16   8        206.76        173.57        12.34 o                         
  -3  16   8         49.38         53.05         6.90 o                         
  -2  16   8        226.80        206.53         8.77 o                         
  -1  16   8        311.08        271.58        11.74 o                         
   0  16   8        128.15        115.20         4.96 o                         
   1  16   8        304.40        298.68        14.44 o                         
   2  16   8        217.37        217.08        14.69 o                         
   3  16   8         35.78         44.87         5.06 o                         
   4  16   8        185.77        230.64         5.99 o                         
   5  16   8         45.80         34.13         4.14 o                         
  -3  17   8        151.82         93.52         6.29 o                         
  -2  17   8         83.61         52.43         6.03 o                         
  -1  17   8        177.30        123.77         6.16 o                         
   0  17   8          9.88          8.78         4.12 o                         
   1  17   8        137.43        110.43        10.70 o                         
   2  17   8         95.70         72.89         5.44 o                         
   3  17   8        170.71        131.75         5.31 o                         
   1   0   9      20520.55      19510.39       117.01 o                         
   2   0   9       3775.17       3817.04        34.31 o                         
   3   0   9        115.39        112.68         8.09 o                         
   4   0   9        789.07        825.54         9.51 o                         
   5   0   9        107.51        100.67         2.75 o                         
   6   0   9        585.46        564.57         6.03 o                         
   7   0   9        374.33        397.35         7.44 o                         
   8   0   9        128.92        109.55         8.43 o                         
   9   0   9         97.74        105.80         6.62 o                         
  10   0   9         76.60         72.24         3.01 o                         
  11   0   9         86.24         79.06         4.21 o                         
  12   0   9         42.56         47.82         3.28 o                         
 -12   1   9         29.90         27.64         3.81 o                         
 -11   1   9         11.54          9.09         2.02 o                         
 -10   1   9         96.17        103.83         4.13 o                         
  -9   1   9       1148.76       1172.87         9.36 o                         
  -8   1   9        759.49        766.78        22.99 o                         
  -7   1   9         84.53         90.20         6.02 o                         
  -6   1   9        169.82        154.61         4.74 o                         
  -5   1   9        405.30        461.20         3.72 o                         
  -4   1   9       2852.46       2985.00        38.92 o                         
  -3   1   9        914.35        843.74        30.88 o                         
  -2   1   9       2036.42       1771.56        13.33 o                         
  -1   1   9        776.37        744.95        12.87 o                         
   0   1   9      12743.91      11088.84        58.99 o                         
   1   1   9        707.61        680.57         6.50 o                         
   2   1   9       1855.72       1637.81        13.93 o                         
   3   1   9        803.23        717.71        20.89 o                         
   4   1   9       2979.38       3011.02        34.82 o                         
   5   1   9        303.93        358.29         5.37 o                         
   6   1   9        178.47        162.49         3.17 o                         
   7   1   9         86.97         86.04         4.75 o                         
   8   1   9        634.07        640.57         8.51 o                         
   9   1   9       1063.66       1063.15        13.16 o                         
  10   1   9         75.65         76.72         4.26 o                         
  11   1   9         24.70         22.16         2.08 o                         
  12   1   9         34.66         34.14         4.59 o                         
 -12   2   9          4.40          2.34         3.15 o                         
 -11   2   9        325.80        347.96         6.99 o                         
 -10   2   9        593.88        622.66        11.61 o                         
  -9   2   9        135.17        119.64         5.16 o                         
  -8   2   9        289.83        337.15         6.72 o                         
  -7   2   9        192.21        230.95         9.69 o                         
  -6   2   9        105.47        121.88         2.67 o                         
  -5   2   9        871.72        876.78        10.79 o                         
  -4   2   9       1241.51       1148.11        18.32 o                         
  -3   2   9        644.07        829.11        19.50 o                         
  -2   2   9       2522.55       2571.49        29.03 o                         
  -1   2   9         42.87         37.48         2.38 o                         
   0   2   9        684.55        585.92         7.01 o                         
   1   2   9         50.00         42.12         2.36 o                         
   2   2   9       2410.43       2432.69        22.70 o                         
   3   2   9        764.43        903.65        20.39 o                         
   4   2   9       1355.77       1197.37        29.02 o                         
   5   2   9        865.02        830.18        10.40 o                         
   6   2   9         62.49         75.28         2.82 o                         
   7   2   9        230.42        252.23         8.72 o                         
   8   2   9        275.49        312.01        12.60 o                         
   9   2   9        103.56         92.76         3.03 o                         
  10   2   9        580.27        618.29        15.62 o                         
  11   2   9        318.39        292.24        18.64 o                         
  12   2   9          2.82         -0.49         2.44 o                         
 -11   3   9        269.68        236.10         6.51 o                         
 -10   3   9        124.49        132.85         6.81 o                         
  -9   3   9       1432.53       1391.19        38.07 o                         
  -8   3   9        877.76        902.28         8.65 o                         
  -7   3   9        105.41         98.23         2.93 o                         
  -6   3   9       2062.63       2180.88        26.28 o                         
  -5   3   9       1278.06       1181.46        10.69 o                         
  -4   3   9       1328.64       1386.38        23.77 o                         
  -3   3   9       2220.43       2281.61        41.62 o                         
  -2   3   9       5264.60       5162.32        58.74 o                         
  -1   3   9       1013.92        785.01        12.04 o                         
   0   3   9          4.30         21.07         3.76 o                         
   1   3   9        966.54        780.53         9.05 o                         
   2   3   9       5359.15       4984.07        49.03 o                         
   3   3   9       2106.15       2079.69        30.14 o                         
   4   3   9       1312.98       1266.60        22.23 o                         
   5   3   9       1194.05       1079.81        10.19 o                         
   6   3   9       2079.58       2165.36        23.33 o                         
   7   3   9        140.00        124.97         3.61 o                         
   8   3   9        941.55        963.60         9.55 o                         
   9   3   9       1523.37       1540.86        10.08 o                         
  10   3   9        107.11        106.51         5.17 o                         
  11   3   9        253.58        270.50         6.72 o                         
 -11   4   9        430.81        408.73        17.29 o                         
 -10   4   9        227.95        236.25         6.39 o                         
  -9   4   9         46.50         35.48         3.08 o                         
  -8   4   9        620.54        658.37        22.45 o                         
  -7   4   9        814.73        874.94         8.94 o                         
  -6   4   9         89.55        112.91         7.05 o                         
  -5   4   9         82.41        100.03         6.04 o                         
  -4   4   9        593.19        680.58        13.95 o                         
  -3   4   9       1133.31       1163.87        20.80 o                         
  -2   4   9       6947.49       6825.46        54.68 o                         
  -1   4   9       3377.23       3177.66        40.97 o                         
   0   4   9        144.62        174.01         9.82 o                         
   1   4   9       3421.83       3117.86        66.35 o                         
   2   4   9       6740.38       6389.37        62.44 o                         
   3   4   9       1205.96       1152.69        31.07 o                         
   4   4   9        492.88        529.92         6.23 o                         
   5   4   9         68.17         76.70         2.50 o                         
   6   4   9         51.97         68.18         3.63 o                         
   7   4   9        795.50        832.93         7.14 o                         
   8   4   9        650.93        737.69        12.04 o                         
   9   4   9         64.53         53.35         2.67 o                         
  10   4   9        238.64        261.34         5.43 o                         
  11   4   9        384.35        386.99         7.80 o                         
 -11   5   9        186.36        169.35         4.21 o                         
 -10   5   9         10.75         10.04         2.18 o                         
  -9   5   9        691.08        695.97        20.47 o                         
  -8   5   9        880.25        939.98        23.52 o                         
  -7   5   9          5.41         12.82         4.03 o                         
  -6   5   9        293.13        296.24         5.88 o                         
  -5   5   9       2148.66       2143.61        23.56 o                         
  -4   5   9       3045.80       3114.64        37.14 o                         
  -3   5   9        187.83        169.92         6.22 o                         
  -2   5   9        784.50        757.19        13.74 o                         
  -1   5   9          8.73         16.88         1.44 o                         
   0   5   9       3019.72       2825.75        56.03 o                         
   1   5   9          5.88         10.38         1.41 o                         
   2   5   9        660.06        599.54        12.05 o                         
   3   5   9        152.34        134.76         5.07 o                         
   4   5   9       3273.85       3178.28        31.74 o                         
   5   5   9       2331.79       2223.27        17.87 o                         
   6   5   9        318.96        323.89         3.85 o                         
   7   5   9          8.19          7.10         2.70 o                         
   8   5   9        761.90        820.23         9.72 o                         
   9   5   9        795.16        808.75        21.77 o                         
  10   5   9          5.68          6.95         2.53 o                         
  11   5   9        177.05        165.17         5.34 o                         
 -11   6   9         88.82         86.82         3.25 o                         
 -10   6   9        311.71        291.52        10.14 o                         
  -9   6   9        145.20        118.50         9.18 o                         
  -8   6   9       1199.45       1306.10        39.37 o                         
  -7   6   9        662.16        682.94        15.67 o                         
  -6   6   9        246.03        237.21         5.77 o                         
  -5   6   9        346.50        348.76         4.67 o                         
  -4   6   9       1029.75       1136.99        11.55 o                         
  -3   6   9       1299.41       1434.57        13.35 o                         
  -2   6   9        743.16        674.04         5.00 o                         
  -1   6   9        725.52        700.60        12.96 o                         
   0   6   9        961.05        950.38        16.02 o                         
   1   6   9        681.45        650.68        23.71 o                         
   2   6   9        949.40        810.20        10.63 o                         
   3   6   9       1320.53       1335.47        15.06 o                         
   4   6   9       1007.64        990.57        18.56 o                         
   5   6   9        392.69        380.29         3.84 o                         
   6   6   9        288.13        272.30         3.35 o                         
   7   6   9        771.13        780.30        10.83 o                         
   8   6   9       1205.60       1363.53        14.90 o                         
   9   6   9        137.23        112.21         5.02 o                         
  10   6   9        325.87        336.03         6.17 o                         
  11   6   9         95.82         91.31        12.78 o                         
 -11   7   9        425.09        392.46        67.74 o                         
 -10   7   9         95.08         80.29         4.75 o                         
  -9   7   9        416.68        381.88        14.86 o                         
  -8   7   9        173.26        172.96         7.50 o                         
  -7   7   9        148.70        172.76         4.78 o                         
  -6   7   9       1129.97       1212.29         9.38 o                         
  -5   7   9        135.85        162.85         3.63 o                         
  -4   7   9        422.25        463.12        10.46 o                         
  -3   7   9        905.47        942.47         9.62 o                         
  -2   7   9        582.03        647.63        14.19 o                         
  -1   7   9        631.64        655.01         6.99 o                         
   0   7   9        142.45        155.55         4.27 o                         
   1   7   9        792.97        789.28         7.36 o                         
   2   7   9        444.86        465.60         8.95 o                         
   3   7   9        855.05        823.43        13.31 o                         
   4   7   9        389.93        391.89         9.13 o                         
   5   7   9         95.28        109.59         2.66 o                         
   6   7   9        928.15        930.12        12.88 o                         
   7   7   9        100.62        107.96         3.09 o                         
   8   7   9        173.04        179.52         5.43 o                         
   9   7   9        427.32        437.35        11.11 o                         
  10   7   9         85.76         86.68         3.40 o                         
  11   7   9        409.39        389.67        56.21 o                         
 -10   8   9         64.00         52.32         4.11 o                         
  -9   8   9        349.19        327.39        17.27 o                         
  -8   8   9        613.90        610.33        22.65 o                         
  -7   8   9        149.52        178.36         4.57 o                         
  -6   8   9        853.04        913.47        19.17 o                         
  -5   8   9        392.94        410.39        11.32 o                         
  -4   8   9       1421.96       1423.98        23.73 o                         
  -3   8   9        570.53        583.62        11.86 o                         
  -2   8   9        261.11        289.05         7.61 o                         
  -1   8   9       1127.81       1193.62        12.49 o                         
   0   8   9        113.58         80.61        10.59 o                         
   1   8   9        950.57        959.99         6.20 o                         
   2   8   9        230.47        248.16         9.92 o                         
   3   8   9        567.88        519.00        13.57 o                         
   4   8   9       1216.07       1098.30        21.43 o                         
   5   8   9        407.70        398.95         6.88 o                         
   6   8   9        863.66        885.67         7.89 o                         
   7   8   9        166.42        198.00         4.06 o                         
   8   8   9        548.58        583.48        12.15 o                         
   9   8   9        397.43        416.47         6.98 o                         
  10   8   9         54.75         57.14         3.33 o                         
 -10   9   9          6.70          7.06         1.61 o                         
  -9   9   9        140.28        124.66         7.54 o                         
  -8   9   9        252.79        253.09        11.31 o                         
  -7   9   9        733.48        805.31        22.41 o                         
  -6   9   9        283.68        331.80        13.19 o                         
  -5   9   9        240.06        255.84         6.56 o                         
  -4   9   9         49.29         54.00         3.09 o                         
  -3   9   9        580.10        608.40         6.60 o                         
  -2   9   9       1223.40       1213.97        27.76 o                         
  -1   9   9       1890.86       1947.05        40.34 o                         
   0   9   9        165.41        167.28         4.05 o                         
   1   9   9       1793.20       1776.82        16.94 o                         
   2   9   9       1105.13        974.26        25.87 o                         
   3   9   9        581.00        577.49         6.82 o                         
   4   9   9         49.31         50.81         2.67 o                         
   5   9   9        302.67        299.58         4.37 o                         
   6   9   9        227.22        231.65         8.15 o                         
   7   9   9        698.14        822.66        26.96 o                         
   8   9   9        238.87        232.58         7.15 o                         
   9   9   9        124.26        123.49         5.44 o                         
  10   9   9         11.21         11.46         2.81 o                         
 -10  10   9         57.76         53.25        16.26 o                         
  -9  10   9        312.52        266.52        17.44 o                         
  -8  10   9        223.88        206.40        12.13 o                         
  -7  10   9        451.54        496.40         7.14 o                         
  -6  10   9        402.51        438.79        15.96 o                         
  -5  10   9        643.51        635.60        17.19 o                         
  -4  10   9        977.13       1030.50        16.62 o                         
  -3  10   9        238.14        241.82         7.53 o                         
  -2  10   9        135.95        137.59         3.35 o                         
  -1  10   9       1076.70       1119.19        24.31 o                         
   0  10   9        561.74        530.56         6.93 o                         
   1  10   9       1232.11       1268.19        18.12 o                         
   2  10   9        146.49        148.10         4.14 o                         
   3  10   9        243.38        223.05         6.18 o                         
   4  10   9       1047.45       1040.25        20.36 o                         
   5  10   9        595.18        584.99        10.88 o                         
   6  10   9        351.88        347.03         6.21 o                         
   7  10   9        469.15        493.87        13.04 o                         
   8  10   9        237.24        238.04         5.60 o                         
   9  10   9        303.78        298.41         6.34 o                         
  10  10   9         61.74         32.63         4.64 o                         
  -9  11   9        203.11        152.36        20.73 o                         
  -8  11   9        430.31        420.26        25.00 o                         
  -7  11   9        703.18        760.29        16.47 o                         
  -6  11   9        218.74        234.62         5.56 o                         
  -5  11   9        575.05        632.27        22.98 o                         
  -4  11   9        186.47        184.42         5.23 o                         
  -3  11   9         93.49        103.04         4.80 o                         
  -2  11   9        166.57        174.13         3.54 o                         
  -1  11   9        310.80        338.66         6.12 o                         
   0  11   9        916.87        965.54        18.50 o                         
   1  11   9        333.84        319.91        10.68 o                         
   2  11   9        131.41        129.05         3.77 o                         
   3  11   9        150.90        147.38         4.41 o                         
   4  11   9        245.06        229.90         6.09 o                         
   5  11   9        594.15        739.99        11.18 o                         
   6  11   9        205.49        211.44         8.82 o                         
   7  11   9        751.55        802.30        11.93 o                         
   8  11   9        506.54        580.24         7.06 o                         
   9  11   9        194.19        196.65         9.07 o                         
  -8  12   9         42.03         31.96         2.83 o                         
  -7  12   9        402.21        410.91        11.65 o                         
  -6  12   9         17.93         20.81         3.62 o                         
  -5  12   9         45.24         50.52         3.78 o                         
  -4  12   9        203.20        206.75         6.49 o                         
  -3  12   9        126.77        126.71         4.54 o                         
  -2  12   9         56.44         58.89         2.74 o                         
  -1  12   9        368.03        420.91         5.05 o                         
   0  12   9       2118.78       2410.80        16.10 o                         
   1  12   9        359.92        399.27         9.66 o                         
   2  12   9         67.93         67.63         3.62 o                         
   3  12   9        151.86        154.39         6.20 o                         
   4  12   9        205.99        208.93         4.75 o                         
   5  12   9         50.40         61.48         4.25 o                         
   6  12   9         14.31         23.73         2.68 o                         
   7  12   9        365.30        396.37         5.57 o                         
   8  12   9         47.23         52.71         3.79 o                         
  -8  13   9        464.70        253.38        19.28 o                         
  -7  13   9        119.82        107.37         5.67 o                         
  -6  13   9        228.78        219.12         8.71 o                         
  -5  13   9        326.44        329.92        14.44 o                         
  -4  13   9        216.59        214.82         4.15 o                         
  -3  13   9        566.23        578.86         8.53 o                         
  -2  13   9        563.59        652.74        18.64 o                         
  -1  13   9         93.64        101.51         3.99 o                         
   0  13   9        175.70        181.91        10.55 o                         
   1  13   9         86.90         89.21         3.61 o                         
   2  13   9        542.17        585.29        24.94 o                         
   3  13   9        567.40        568.20        28.25 o                         
   4  13   9        214.22        238.68         5.59 o                         
   5  13   9        268.55        292.25         5.62 o                         
   6  13   9        239.66        253.57        14.91 o                         
   7  13   9        144.36        147.87         9.31 o                         
   8  13   9        511.91        549.62        48.03 o                         
  -7  14   9        113.62         82.96        14.81 o                         
  -6  14   9         52.63         42.95         5.24 o                         
  -5  14   9        294.33        261.96        14.87 o                         
  -4  14   9        408.70        375.42        11.28 o                         
  -3  14   9         56.65         50.39         3.57 o                         
  -2  14   9        405.86        392.28        13.11 o                         
  -1  14   9        119.82        135.07         8.75 o                         
   0  14   9        104.60        117.21         4.74 o                         
   1  14   9        178.45        189.33        11.90 o                         
   2  14   9        461.51        469.55        18.93 o                         
   3  14   9         49.64         49.98         4.29 o                         
   4  14   9        379.32        427.41         8.40 o                         
   5  14   9        273.62        265.68        30.79 o                         
   6  14   9         63.02         61.21         3.19 o                         
   7  14   9        111.76        107.83         5.81 o                         
  -6  15   9         97.60         99.08         6.47 o                         
  -5  15   9          6.64          7.55         2.44 o                         
  -4  15   9        652.19        512.02        27.38 o                         
  -3  15   9        281.80        229.59         6.23 o                         
  -2  15   9         53.42         48.41         3.75 o                         
  -1  15   9         72.25         79.32         4.86 o                         
   0  15   9         26.32         28.57         3.02 o                         
   1  15   9         84.81         94.64         6.30 o                         
   2  15   9         63.47         67.17         4.24 o                         
   3  15   9        304.29        325.51         9.45 o                         
   4  15   9        664.86        812.42        14.54 o                         
   5  15   9         10.85         14.94         3.47 o                         
   6  15   9         83.62         84.54         3.96 o                         
  -4  16   9          7.99          4.71         3.86 o                         
  -3  16   9         55.49         39.92         6.17 o                         
  -2  16   9         19.63         16.65         4.77 o                         
  -1  16   9         38.78         28.69         5.30 o                         
   0  16   9        104.17        114.33         7.65 o                         
   1  16   9         31.72         30.78         2.68 o                         
   2  16   9         21.27         20.61         4.16 o                         
   3  16   9         55.25         55.79         3.90 o                         
   4  16   9         11.77         11.90         2.59 o                         
   5  16   9        146.31        135.81         5.12 o                         
  -3  17   9         14.97         12.21         4.22 o                         
  -2  17   9        119.75         88.81         6.10 o                         
  -1  17   9         52.85         30.01         4.24 o                         
   0  17   9        370.62        256.27        42.59 o                         
   1  17   9         44.68         23.48         2.88 o                         
   2  17   9        100.24         77.64         4.68 o                         
   3  17   9          3.75          4.87         3.23 o                         
   0   0  10        115.92        184.86         6.10 o                         
   1   0  10       1964.70       1769.60        45.79 o                         
   2   0  10      21925.62      20822.48       453.32 o                         
   3   0  10       1659.42       1647.19        24.81 o                         
   4   0  10         76.42         83.54         3.56 o                         
   5   0  10          3.56          2.75         1.45 o                         
   6   0  10        552.93        567.91        16.59 o                         
   7   0  10        429.48        450.65        11.91 o                         
   8   0  10        880.14        827.84        26.95 o                         
   9   0  10         27.32         30.47         3.41 o                         
  10   0  10          4.40          5.20         2.59 o                         
  11   0  10        218.42        257.08         6.14 o                         
 -11   1  10         30.33         24.21         2.09 o                         
 -10   1  10        288.80        288.31         7.30 o                         
  -9   1  10       1212.20       1332.45        31.66 o                         
  -8   1  10        688.83        641.62        21.27 o                         
  -7   1  10        667.62        742.67        13.44 o                         
  -6   1  10       1038.06       1078.00        19.15 o                         
  -5   1  10       1035.26        943.87         9.81 o                         
  -4   1  10       1688.01       1595.31        20.12 o                         
  -3   1  10        624.67        678.68         9.20 o                         
  -2   1  10        690.99        609.51         7.00 o                         
  -1   1  10       1921.03       1737.26        24.21 o                         
   0   1  10      10317.94       9782.67       184.17 o                         
   1   1  10       1853.22       1681.59        47.21 o                         
   2   1  10        763.64        786.17        44.93 o                         
   3   1  10        659.80        722.78        20.37 o                         
   4   1  10       1516.26       1348.11        21.98 o                         
   5   1  10       1117.93        987.25         8.41 o                         
   6   1  10       1127.64       1169.26        18.85 o                         
   7   1  10        741.75        799.25         9.57 o                         
   8   1  10        783.80        752.68         8.48 o                         
   9   1  10       1292.10       1342.08        14.96 o                         
  10   1  10        277.73        275.00         5.06 o                         
  11   1  10         35.52         30.75         2.06 o                         
 -11   2  10        654.66        629.01         8.67 o                         
 -10   2  10        298.56        319.29         8.51 o                         
  -9   2  10         14.72         15.49         2.75 o                         
  -8   2  10       1249.40       1275.30        39.28 o                         
  -7   2  10         60.84         62.81         2.77 o                         
  -6   2  10        152.28        165.41         7.20 o                         
  -5   2  10       1825.75       1828.77        36.07 o                         
  -4   2  10        804.13        802.43        17.66 o                         
  -3   2  10        750.06        734.75         7.58 o                         
  -2   2  10       6009.69       5891.00        73.78 o                         
  -1   2  10        957.23        970.28         8.36 o                         
   0   2  10          2.73          6.18         2.05 o                         
   1   2  10       1043.69       1104.42        24.83 o                         
   2   2  10       6204.45       6136.17        94.37 o                         
   3   2  10        936.31        910.65        14.45 o                         
   4   2  10        871.13        804.01        16.21 o                         
   5   2  10       1713.36       1602.13        43.75 o                         
   6   2  10        133.86        148.01         3.17 o                         
   7   2  10         76.96         79.95         2.84 o                         
   8   2  10       1114.18       1143.74        20.34 o                         
   9   2  10          1.39          1.76         2.48 o                         
  10   2  10        307.60        330.24         5.92 o                         
  11   2  10        657.17        660.01        35.33 o                         
 -11   3  10         12.46          7.06         1.98 o                         
 -10   3  10        324.58        343.52         6.69 o                         
  -9   3  10         16.76         17.07         2.60 o                         
  -8   3  10        473.80        509.79         9.89 o                         
  -7   3  10        352.16        352.08         5.38 o                         
  -6   3  10        258.38        248.41         6.87 o                         
  -5   3  10       1024.02       1035.61        16.77 o                         
  -4   3  10        260.62        224.15         7.41 o                         
  -3   3  10       5130.69       5134.12        45.51 o                         
  -2   3  10       2410.85       2190.68        28.67 o                         
  -1   3  10       1274.62       1218.30        24.62 o                         
   0   3  10        476.31        451.70        30.86 o                         
   1   3  10       1247.12       1205.64        14.34 o                         
   2   3  10       2597.92       2364.93        58.60 o                         
   3   3  10       5136.01       5008.41        60.10 o                         
   4   3  10        221.78        184.85         4.69 o                         
   5   3  10       1049.34        998.90        14.32 o                         
   6   3  10        260.15        232.30         8.70 o                         
   7   3  10        265.23        253.26         4.12 o                         
   8   3  10        353.80        379.62        13.27 o                         
   9   3  10         17.09         19.94         2.40 o                         
  10   3  10        372.42        396.23         6.58 o                         
  11   3  10          8.94          3.85         2.29 o                         
 -11   4  10          4.66          4.95         1.88 o                         
 -10   4  10         22.24         17.75         2.22 o                         
  -9   4  10         30.73         35.30         2.97 o                         
  -8   4  10       1001.25        954.00        30.57 o                         
  -7   4  10         99.41         86.70         4.09 o                         
  -6   4  10        477.35        512.48        17.19 o                         
  -5   4  10        948.14        985.26         7.07 o                         
  -4   4  10        453.55        507.38         6.25 o                         
  -3   4  10       3472.01       3242.34        29.59 o                         
  -2   4  10       2922.36       3094.36        23.24 o                         
  -1   4  10       2438.56       2411.99        30.89 o                         
   0   4  10        701.03        573.54        25.06 o                         
   1   4  10       2707.75       2589.98        31.72 o                         
   2   4  10       3138.80       3027.40        51.16 o                         
   3   4  10       3624.65       3270.59        26.57 o                         
   4   4  10        540.55        563.14         7.78 o                         
   5   4  10        976.86        934.01        12.04 o                         
   6   4  10        429.23        448.42         6.06 o                         
   7   4  10         78.15         73.37         4.73 o                         
   8   4  10       1075.21       1022.56        27.93 o                         
   9   4  10         26.30         35.07         2.69 o                         
  10   4  10         38.05         33.34         2.75 o                         
  11   4  10         10.76         10.41         3.30 o                         
 -11   5  10        131.65        107.62         7.18 o                         
 -10   5  10        283.63        258.88        12.91 o                         
  -9   5  10        136.01        146.96         4.29 o                         
  -8   5  10        394.54        375.40        10.77 o                         
  -7   5  10       1049.06       1028.16        12.74 o                         
  -6   5  10       2068.43       2230.43        27.43 o                         
  -5   5  10         10.72         16.83         2.23 o                         
  -4   5  10       3688.15       3810.59        50.49 o                         
  -3   5  10        165.94        194.81         8.44 o                         
  -2   5  10       2236.58       2353.75        19.99 o                         
  -1   5  10       1627.62       1573.73        20.55 o                         
   0   5  10       4595.50       4721.23        29.36 o                         
   1   5  10       1761.59       1659.33        20.20 o                         
   2   5  10       2271.95       2255.33        26.98 o                         
   3   5  10        137.03        148.12         5.86 o                         
   4   5  10       3561.22       3444.13        42.55 o                         
   5   5  10          9.54         15.58         1.86 o                         
   6   5  10       2155.52       2185.55        23.92 o                         
   7   5  10       1123.99       1174.23        11.79 o                         
   8   5  10        373.71        371.09         5.70 o                         
   9   5  10        164.20        189.45         4.17 o                         
  10   5  10        275.12        273.09         7.39 o                         
  11   5  10        129.24        121.03         8.90 o                         
 -11   6  10        228.81        205.88         4.56 o                         
 -10   6  10        189.03        160.91         6.27 o                         
  -9   6  10        195.36        170.00         9.10 o                         
  -8   6  10        280.76        268.25         9.15 o                         
  -7   6  10        521.34        504.58         8.87 o                         
  -6   6  10        616.84        654.54         8.94 o                         
  -5   6  10       1712.63       1740.91        26.78 o                         
  -4   6  10        331.10        350.19         5.39 o                         
  -3   6  10        124.30        119.08         3.81 o                         
  -2   6  10         49.78         51.25         1.89 o                         
  -1   6  10        482.73        424.33         4.32 o                         
   0   6  10        947.64        962.80        13.85 o                         
   1   6  10        466.85        406.28         7.55 o                         
   2   6  10         47.28         51.81         1.70 o                         
   3   6  10         71.23         73.06         4.49 o                         
   4   6  10        296.47        306.77         5.82 o                         
   5   6  10       1766.87       1705.86        14.83 o                         
   6   6  10        695.14        688.61        11.45 o                         
   7   6  10        553.08        543.71         5.04 o                         
   8   6  10        214.68        224.02         8.72 o                         
   9   6  10        183.20        183.11         4.76 o                         
  10   6  10        195.07        183.33         5.06 o                         
  11   6  10        205.34        220.47        20.78 o                         
 -10   7  10        163.65        145.63         9.09 o                         
  -9   7  10         66.71         73.53         4.91 o                         
  -8   7  10        128.82        111.39         5.65 o                         
  -7   7  10        999.40       1029.05        17.14 o                         
  -6   7  10        815.83        821.12        10.87 o                         
  -5   7  10        634.79        583.62         9.47 o                         
  -4   7  10        436.65        428.43        10.49 o                         
  -3   7  10         27.36         30.87         2.03 o                         
  -2   7  10        916.91        969.46        18.40 o                         
  -1   7  10        508.50        517.28         5.59 o                         
   0   7  10       2378.80       2764.79        58.15 o                         
   1   7  10        414.87        407.87         6.14 o                         
   2   7  10       1036.11       1011.24        22.54 o                         
   3   7  10         22.70         28.50         2.36 o                         
   4   7  10        429.75        410.74        13.11 o                         
   5   7  10        552.47        478.86         7.85 o                         
   6   7  10        862.00        839.42        11.73 o                         
   7   7  10       1120.50       1100.70        12.47 o                         
   8   7  10        129.55        125.43         5.37 o                         
   9   7  10         62.17         68.86         3.86 o                         
  10   7  10        178.56        179.18         3.89 o                         
 -10   8  10         52.07         42.50         3.18 o                         
  -9   8  10        180.55        166.36        11.10 o                         
  -8   8  10        506.20        498.11        21.28 o                         
  -7   8  10        203.05        187.35         6.99 o                         
  -6   8  10        235.76        228.90         8.31 o                         
  -5   8  10        592.92        621.36         6.51 o                         
  -4   8  10        138.01        137.25         4.49 o                         
  -3   8  10       1127.73       1230.71         9.68 o                         
  -2   8  10       1129.35       1154.89         9.57 o                         
  -1   8  10       1879.25       2000.30        26.23 o                         
   0   8  10       3369.60       3599.07        41.56 o                         
   1   8  10       1996.77       2031.62        24.54 o                         
   2   8  10       1161.58       1138.47        14.32 o                         
   3   8  10       1097.61       1105.35        16.03 o                         
   4   8  10        105.32         97.85         3.02 o                         
   5   8  10        638.98        661.84         8.35 o                         
   6   8  10        238.70        216.46         3.80 o                         
   7   8  10        191.77        185.78         4.82 o                         
   8   8  10        551.53        564.00         8.45 o                         
   9   8  10        191.56        208.91         4.71 o                         
  10   8  10         41.82         34.45         3.16 o                         
 -10   9  10        114.19         74.20         4.53 o                         
  -9   9  10        173.91        143.86         9.59 o                         
  -8   9  10         86.05         69.45         3.19 o                         
  -7   9  10         39.62         35.30         3.17 o                         
  -6   9  10        972.45        960.04        28.81 o                         
  -5   9  10       1590.39       1674.45        40.82 o                         
  -4   9  10       1231.15       1319.06        23.44 o                         
  -3   9  10        355.67        385.37        16.58 o                         
  -2   9  10        688.00        730.81        11.15 o                         
  -1   9  10        368.48        356.26         4.44 o                         
   0   9  10          2.38          5.19         1.90 o                         
   1   9  10        453.23        430.42         4.85 o                         
   2   9  10        744.50        760.58        11.49 o                         
   3   9  10        396.11        427.73         5.93 o                         
   4   9  10       1261.08       1303.12        21.55 o                         
   5   9  10       1591.52       1583.51        24.54 o                         
   6   9  10        993.64       1051.02        15.45 o                         
   7   9  10         49.86         50.77         2.70 o                         
   8   9  10         59.91         50.04         2.94 o                         
   9   9  10        155.79        154.71         7.67 o                         
  10   9  10        120.75        119.65         4.44 o                         
  -9  10  10         30.10         22.18         2.59 o                         
  -8  10  10         89.11         84.46         4.00 o                         
  -7  10  10        223.81        236.07         6.33 o                         
  -6  10  10       1001.07       1112.58        25.97 o                         
  -5  10  10       1327.17       1419.05        27.18 o                         
  -4  10  10         98.73         84.72         3.34 o                         
  -3  10  10        187.43        190.42         4.51 o                         
  -2  10  10        393.67        398.14         4.32 o                         
  -1  10  10         92.50         97.17         3.19 o                         
   0  10  10        720.24        688.42         9.81 o                         
   1  10  10        161.31        159.46         3.85 o                         
   2  10  10        434.07        425.29         6.90 o                         
   3  10  10        195.98        191.53         3.83 o                         
   4  10  10        114.48         93.41         4.04 o                         
   5  10  10       1394.29       1498.19        11.15 o                         
   6  10  10       1051.97       1101.17        12.75 o                         
   7  10  10        211.29        205.75         8.92 o                         
   8  10  10         79.04         87.22         3.97 o                         
   9  10  10         31.94         27.15         3.20 o                         
  -9  11  10        203.68        147.10        23.94 o                         
  -8  11  10         12.11          8.18         1.72 o                         
  -7  11  10         95.82         90.17         9.10 o                         
  -6  11  10        511.50        483.45        18.63 o                         
  -5  11  10        349.90        372.82         8.25 o                         
  -4  11  10       1150.90       1218.20         9.88 o                         
  -3  11  10        338.93        378.76         9.62 o                         
  -2  11  10        565.69        618.39        11.92 o                         
  -1  11  10        194.40        185.14         6.46 o                         
   0  11  10       1335.39       1279.80        22.24 o                         
   1  11  10        194.04        177.67         3.78 o                         
   2  11  10        595.58        616.74         5.96 o                         
   3  11  10        324.94        333.22        10.36 o                         
   4  11  10       1051.64       1088.73        14.27 o                         
   5  11  10        390.45        415.16        12.14 o                         
   6  11  10        505.70        536.43         6.99 o                         
   7  11  10         66.35         84.05         3.75 o                         
   8  11  10         11.92         12.26         2.93 o                         
   9  11  10        196.07        185.31        53.79 o                         
  -8  12  10        130.28        102.33         7.92 o                         
  -7  12  10        226.65        184.16        11.58 o                         
  -6  12  10        314.13        290.82        16.98 o                         
  -5  12  10        353.45        345.14         9.29 o                         
  -4  12  10        941.19        972.27        18.45 o                         
  -3  12  10        127.47        127.36         4.62 o                         
  -2  12  10        409.62        406.59         5.94 o                         
  -1  12  10        192.51        213.53         6.05 o                         
   0  12  10        885.10        864.93        37.26 o                         
   1  12  10        150.19        161.04         4.27 o                         
   2  12  10        468.22        445.38        11.47 o                         
   3  12  10        181.72        181.59         4.72 o                         
   4  12  10        842.32        811.06        51.87 o                         
   5  12  10        411.82        448.14        16.35 o                         
   6  12  10        338.24        365.89        13.68 o                         
   7  12  10        236.92        235.53         4.57 o                         
   8  12  10        147.49        187.64        12.10 o                         
  -8  13  10        167.49         65.97         4.68 o                         
  -7  13  10        545.33        521.03        53.11 o                         
  -6  13  10        156.75        151.96         7.14 o                         
  -5  13  10         53.10         42.97         3.40 o                         
  -4  13  10         48.58         48.12         2.76 o                         
  -3  13  10        721.18        769.54        22.66 o                         
  -2  13  10        348.50        361.81         6.40 o                         
  -1  13  10        409.95        489.03         7.33 o                         
   0  13  10        100.91        119.50         4.30 o                         
   1  13  10        432.28        519.30        16.03 o                         
   2  13  10        424.59        467.38         7.19 o                         
   3  13  10        804.04        921.81        10.89 o                         
   4  13  10         48.70         52.04         3.70 o                         
   5  13  10         53.84         67.30         4.58 o                         
   6  13  10        150.87        179.71         5.85 o                         
   7  13  10        539.33        639.97         8.97 o                         
   8  13  10        178.92        147.94        45.33 o                         
  -7  14  10        134.96         92.19        40.17 o                         
  -6  14  10         30.32         33.81         4.93 o                         
  -5  14  10        376.67        407.49        35.64 o                         
  -4  14  10        207.67        196.40        10.76 o                         
  -3  14  10         84.19         76.97         3.73 o                         
  -2  14  10         67.03         66.56         3.88 o                         
  -1  14  10        234.94        265.68        12.71 o                         
   0  14  10       1801.80       2017.37        14.74 o                         
   1  14  10        254.76        293.72        17.14 o                         
   2  14  10         72.22         76.02         4.06 o                         
   3  14  10         74.22         84.11         4.36 o                         
   4  14  10        238.47        277.74         7.49 o                         
   5  14  10        376.77        476.55         5.97 o                         
   6  14  10         27.83         41.29         2.82 o                         
   7  14  10        163.51        193.82         7.64 o                         
  -6  15  10         51.31         29.43        12.60 o                         
  -5  15  10          9.20          8.43         2.38 o                         
  -4  15  10        314.48        262.44         6.52 o                         
  -3  15  10         92.51         87.71         6.78 o                         
  -2  15  10          9.55          9.92         2.78 o                         
  -1  15  10        313.48        367.67        25.40 o                         
   0  15  10        509.89        521.33         9.95 o                         
   1  15  10        350.82        403.35        29.06 o                         
   2  15  10         10.19         12.88         3.08 o                         
   3  15  10         71.61         91.73         4.62 o                         
   4  15  10        314.74        379.79         8.01 o                         
   5  15  10         11.95         12.09         2.74 o                         
   6  15  10         52.31         46.57        14.96 o                         
  -4  16  10         18.35         13.16         4.87 o                         
  -3  16  10         43.86         36.33         4.60 o                         
  -2  16  10         46.16         32.58         4.89 o                         
  -1  16  10        194.51        224.88        14.99 o                         
   0  16  10         47.42         27.70         3.43 o                         
   1  16  10        212.24        238.65        18.80 o                         
   2  16  10         70.44         73.28         3.71 o                         
   3  16  10         42.55         53.46         3.98 o                         
   4  16  10         26.80         32.65         3.53 o                         
  -2  17  10         53.51         33.61         4.84 o                         
  -1  17  10        184.23        128.61         7.16 o                         
   0  17  10         49.99         27.95         3.85 o                         
   1  17  10        220.00        168.06         5.47 o                         
   2  17  10         50.38         41.54         4.87 o                         
   1   0  11        187.16        276.14        16.77 o                         
   2   0  11       6497.96       6745.14        74.01 o                         
   3   0  11        130.92        140.35         7.19 o                         
   4   0  11       1171.59       1082.59         6.26 o                         
   5   0  11        841.94        808.84         9.57 o                         
   6   0  11        630.90        604.32         5.22 o                         
   7   0  11        477.93        469.96        19.79 o                         
   8   0  11        396.79        394.16        15.76 o                         
   9   0  11        148.17        148.57         6.86 o                         
  10   0  11         58.13         50.77         2.93 o                         
  11   0  11          8.01         18.08         1.92 o                         
 -11   1  11        577.51        585.98         5.62 o                         
 -10   1  11        138.08        138.15         3.98 o                         
  -9   1  11        230.49        263.37         5.60 o                         
  -8   1  11         79.03         70.37         2.92 o                         
  -7   1  11       1161.99       1196.45        23.61 o                         
  -6   1  11        907.57        827.84        20.48 o                         
  -5   1  11        885.37        888.12         8.26 o                         
  -4   1  11       1418.51       1429.52        15.75 o                         
  -3   1  11        192.08        196.80         2.49 o                         
  -2   1  11        688.05        652.04        26.25 o                         
  -1   1  11       5541.87       5596.34        80.19 o                         
   0   1  11      13103.09      12879.77       123.28 o                         
   1   1  11       5696.15       5640.21        57.74 o                         
   2   1  11        614.25        587.77        18.03 o                         
   3   1  11        197.52        192.75         3.88 o                         
   4   1  11       1411.72       1370.75        10.20 o                         
   5   1  11        986.57        957.74        11.13 o                         
   6   1  11        859.85        800.03         5.74 o                         
   7   1  11       1122.02       1104.12        12.96 o                         
   8   1  11         60.51         50.10         3.33 o                         
   9   1  11        216.70        240.96         6.27 o                         
  10   1  11        114.88        115.72         3.77 o                         
  11   1  11        561.54        564.41        27.13 o                         
 -11   2  11        142.65        150.41        11.30 o                         
 -10   2  11        153.85        163.61         4.91 o                         
  -9   2  11        449.80        451.11         9.48 o                         
  -8   2  11        110.99        106.15         3.43 o                         
  -7   2  11        138.73        132.67         4.36 o                         
  -6   2  11         28.38         30.11         2.37 o                         
  -5   2  11       1811.45       1944.42        38.92 o                         
  -4   2  11        855.10        707.30        27.62 o                         
  -3   2  11        830.05        868.32        25.82 o                         
  -2   2  11        361.59        348.12         8.59 o                         
  -1   2  11       7845.10       7888.02       174.67 o                         
   0   2  11       9723.75       8883.17       147.85 o                         
   1   2  11       7132.50       7042.01        89.57 o                         
   2   2  11        414.13        412.00        15.15 o                         
   3   2  11        958.44        958.68        16.71 o                         
   4   2  11        945.36        773.23        26.58 o                         
   5   2  11       1746.71       1733.11        17.02 o                         
   6   2  11         33.81         37.15         2.20 o                         
   7   2  11        135.84        134.21         3.50 o                         
   8   2  11         95.53         91.56         3.34 o                         
   9   2  11        425.98        427.13         7.32 o                         
  10   2  11        177.15        188.95         4.93 o                         
  11   2  11        171.65        179.57         9.87 o                         
 -11   3  11        222.94        227.61         6.21 o                         
 -10   3  11          7.43          7.80         2.08 o                         
  -9   3  11        186.88        180.56        10.85 o                         
  -8   3  11        489.27        473.07        11.47 o                         
  -7   3  11        176.31        166.40         4.33 o                         
  -6   3  11        247.07        243.05         3.52 o                         
  -5   3  11       1399.19       1348.89         9.76 o                         
  -4   3  11        108.81        107.54         2.28 o                         
  -3   3  11       2551.12       2427.70        23.85 o                         
  -2   3  11        732.87        697.44        21.68 o                         
  -1   3  11        398.05        418.63        16.16 o                         
   0   3  11        496.90        441.49        17.99 o                         
   1   3  11        419.12        452.64        15.01 o                         
   2   3  11        767.87        733.72        18.15 o                         
   3   3  11       2696.24       2514.11        23.18 o                         
   4   3  11         66.16         63.96         1.89 o                         
   5   3  11       1391.49       1320.92        15.23 o                         
   6   3  11        174.30        165.92         3.41 o                         
   7   3  11        175.99        178.68         8.30 o                         
   8   3  11        427.37        450.34         6.62 o                         
   9   3  11        190.72        200.92        15.35 o                         
  10   3  11          3.49          6.08         2.53 o                         
  11   3  11        245.97        284.33         6.30 o                         
 -11   4  11         25.38         27.32         1.97 o                         
 -10   4  11        169.97        146.08         7.34 o                         
  -9   4  11          3.86          3.90         2.58 o                         
  -8   4  11        290.01        263.48        12.04 o                         
  -7   4  11        699.69        689.48        21.60 o                         
  -6   4  11        322.97        305.88         6.72 o                         
  -5   4  11        988.28       1055.73        10.26 o                         
  -4   4  11         32.93         39.96         2.22 o                         
  -3   4  11       1141.95       1100.81        14.42 o                         
  -2   4  11       2933.31       2924.38        27.79 o                         
  -1   4  11        187.08        161.17         8.93 o                         
   0   4  11        701.50        638.28         6.34 o                         
   1   4  11        208.69        180.34         9.59 o                         
   2   4  11       3101.79       2972.25        27.90 o                         
   3   4  11       1271.69       1223.32        13.90 o                         
   4   4  11         68.59         77.82         1.90 o                         
   5   4  11        994.67        981.67        12.69 o                         
   6   4  11        352.72        353.39         9.58 o                         
   7   4  11        733.07        727.24         7.05 o                         
   8   4  11        291.45        305.92         5.22 o                         
   9   4  11          6.34          8.09         2.66 o                         
  10   4  11        108.99        108.40         6.11 o                         
  11   4  11         20.05         21.59         3.38 o                         
 -11   5  11         43.97         32.78         4.38 o                         
 -10   5  11        507.52        478.92        23.92 o                         
  -9   5  11        256.93        233.66         8.41 o                         
  -8   5  11        380.86        369.64        18.43 o                         
  -7   5  11        835.17        873.01        27.62 o                         
  -6   5  11        604.10        656.33        14.75 o                         
  -5   5  11        352.20        375.91        14.74 o                         
  -4   5  11       1157.35       1127.43        10.91 o                         
  -3   5  11          1.62          8.93         1.99 o                         
  -2   5  11         77.95         58.89         3.29 o                         
  -1   5  11        745.00        804.99        11.92 o                         
   0   5  11      10004.14       9753.44       104.15 o                         
   1   5  11        723.03        768.49         7.25 o                         
   2   5  11         61.17         43.38         2.77 o                         
   3   5  11          6.67          8.72         1.58 o                         
   4   5  11       1117.87       1038.65         6.19 o                         
   5   5  11        354.18        382.01        17.74 o                         
   6   5  11        584.00        603.95         6.28 o                         
   7   5  11        913.41        948.48        10.51 o                         
   8   5  11        366.20        388.00         4.94 o                         
   9   5  11        265.13        251.47         5.19 o                         
  10   5  11        458.00        483.17         6.85 o                         
  11   5  11         42.62         39.02         3.35 o                         
 -11   6  11         38.44         23.76         3.42 o                         
 -10   6  11         94.63         75.59         4.14 o                         
  -9   6  11        161.13        119.58         2.88 o                         
  -8   6  11        193.80        186.30         7.38 o                         
  -7   6  11        205.90        196.86         8.53 o                         
  -6   6  11         20.85         25.74         4.45 o                         
  -5   6  11       1810.10       1773.90        33.75 o                         
  -4   6  11        734.10        835.74         7.83 o                         
  -3   6  11       1906.87       1919.76        12.68 o                         
  -2   6  11       1111.24       1156.33        23.12 o                         
  -1   6  11       2077.63       1876.42        20.18 o                         
   0   6  11       3045.97       3092.72        16.07 o                         
   1   6  11       2007.58       1777.13        18.76 o                         
   2   6  11       1173.09       1172.55        13.74 o                         
   3   6  11       1887.39       1862.09        33.32 o                         
   4   6  11        755.50        837.89        14.19 o                         
   5   6  11       1626.87       1584.11        17.68 o                         
   6   6  11         32.06         35.33         2.15 o                         
   7   6  11        226.40        229.76         4.13 o                         
   8   6  11        188.13        200.19         4.25 o                         
   9   6  11        158.18        127.39         4.89 o                         
  10   6  11         77.56         68.12         3.78 o                         
  11   6  11         59.45         44.32        11.44 o                         
 -10   7  11        103.07         99.30         5.52 o                         
  -9   7  11        131.91        106.25         7.69 o                         
  -8   7  11         23.73         27.85         2.36 o                         
  -7   7  11        753.04        778.88        25.84 o                         
  -6   7  11       2850.70       2913.54        23.15 o                         
  -5   7  11        580.42        614.51         8.26 o                         
  -4   7  11       1358.16       1359.38        16.12 o                         
  -3   7  11       1742.60       1753.52         9.87 o                         
  -2   7  11       1441.94       1496.79        12.58 o                         
  -1   7  11        135.50        126.73         3.72 o                         
   0   7  11         69.80        101.18         8.66 o                         
   1   7  11        111.84         97.17         2.90 o                         
   2   7  11       1304.28       1252.28        17.19 o                         
   3   7  11       1965.32       1882.44        11.16 o                         
   4   7  11       1425.07       1381.52        29.18 o                         
   5   7  11        659.86        666.57        13.00 o                         
   6   7  11       2720.49       2792.71        48.54 o                         
   7   7  11        827.53        833.54        11.92 o                         
   8   7  11          1.77          8.82         2.99 o                         
   9   7  11        128.09        120.13         3.35 o                         
  10   7  11        108.12        123.58         4.08 o                         
 -10   8  11         88.08         67.82         4.88 o                         
  -9   8  11        457.23        410.57        24.82 o                         
  -8   8  11         92.81         90.74         4.35 o                         
  -7   8  11         58.47         52.72         3.15 o                         
  -6   8  11         39.65         35.25         3.32 o                         
  -5   8  11        376.49        361.15         7.64 o                         
  -4   8  11        416.95        411.95        13.99 o                         
  -3   8  11        323.82        333.46         4.14 o                         
  -2   8  11        497.03        528.53         4.49 o                         
  -1   8  11       1461.19       1441.03        18.31 o                         
   0   8  11        408.41        387.11         8.51 o                         
   1   8  11       1557.76       1505.02        24.50 o                         
   2   8  11        495.78        493.52         5.11 o                         
   3   8  11        306.16        296.49         7.51 o                         
   4   8  11        453.28        452.22        20.10 o                         
   5   8  11        351.90        331.40         4.33 o                         
   6   8  11         48.47         48.98         3.07 o                         
   7   8  11         61.10         64.12         3.62 o                         
   8   8  11        124.75        124.40         4.05 o                         
   9   8  11        365.46        390.98        20.00 o                         
  10   8  11         86.03         81.47         8.55 o                         
 -10   9  11         70.02         50.03        15.57 o                         
  -9   9  11        227.58        177.21        12.73 o                         
  -8   9  11         18.38         13.94         1.96 o                         
  -7   9  11        131.62        133.09         5.72 o                         
  -6   9  11        181.75        212.70         5.23 o                         
  -5   9  11        132.14        146.48         4.02 o                         
  -4   9  11        216.42        222.01         4.75 o                         
  -3   9  11       2086.68       2147.63        25.31 o                         
  -2   9  11       2207.31       2349.48        26.46 o                         
  -1   9  11        247.26        217.49         3.55 o                         
   0   9  11         44.81         53.20         3.10 o                         
   1   9  11        246.09        217.92         6.34 o                         
   2   9  11       2259.41       2202.32        11.01 o                         
   3   9  11       2047.22       1937.03        19.58 o                         
   4   9  11        315.88        326.52         6.13 o                         
   5   9  11        106.46        114.75         4.48 o                         
   6   9  11        163.87        203.79         4.73 o                         
   7   9  11        122.44        130.89         3.19 o                         
   8   9  11         20.82         16.71         3.04 o                         
   9   9  11        279.07        293.97         6.67 o                         
  10   9  11         72.02         40.07         4.89 o                         
  -9  10  11          0.54          1.55         1.72 o                         
  -8  10  11        396.46        337.97        18.83 o                         
  -7  10  11        101.26         90.70         3.24 o                         
  -6  10  11        246.40        236.43        10.62 o                         
  -5  10  11        411.60        436.73        13.17 o                         
  -4  10  11        336.47        362.81         5.24 o                         
  -3  10  11        320.65        344.06         9.97 o                         
  -2  10  11        623.34        600.47        21.44 o                         
  -1  10  11        757.08        771.39        17.92 o                         
   0  10  11        316.99        329.66         6.45 o                         
   1  10  11        755.65        765.83         6.72 o                         
   2  10  11        658.10        624.16        18.59 o                         
   3  10  11        297.53        302.42         8.20 o                         
   4  10  11        314.11        333.41         5.77 o                         
   5  10  11        390.43        422.07        13.62 o                         
   6  10  11        321.26        369.64         6.77 o                         
   7  10  11        115.14        111.62         3.99 o                         
   8  10  11        410.01        431.73         8.25 o                         
   9  10  11          0.11          3.38         3.81 o                         
  -9  11  11        607.34        430.89        43.97 o                         
  -8  11  11        177.68        159.79        15.92 o                         
  -7  11  11        513.54        470.29        49.40 o                         
  -6  11  11          5.05          8.25         3.24 o                         
  -5  11  11        144.09        141.83         4.76 o                         
  -4  11  11        500.40        564.54         9.91 o                         
  -3  11  11         77.99         75.53         3.84 o                         
  -2  11  11        365.88        379.55         6.84 o                         
  -1  11  11        199.82        202.10         4.62 o                         
   0  11  11        753.29        817.98        18.44 o                         
   1  11  11        230.91        224.03         5.22 o                         
   2  11  11        382.10        389.83         6.92 o                         
   3  11  11        122.24        114.61         4.51 o                         
   4  11  11        532.98        580.96         7.66 o                         
   5  11  11        245.93        266.84        14.38 o                         
   6  11  11         13.92         22.32         2.99 o                         
   7  11  11        563.42        612.57         8.84 o                         
   8  11  11        131.09        147.90         5.81 o                         
   9  11  11        566.29        644.99         8.12 o                         
  -8  12  11         43.15         28.07         5.21 o                         
  -7  12  11        339.59        270.33         5.32 o                         
  -6  12  11         85.37         68.47         3.69 o                         
  -5  12  11        826.70        766.14        38.39 o                         
  -4  12  11        517.37        529.62         7.08 o                         
  -3  12  11          2.31          3.38         2.99 o                         
  -2  12  11         30.77         29.90         3.12 o                         
  -1  12  11        559.60        599.23        20.48 o                         
   0  12  11          0.59          1.23         3.43 o                         
   1  12  11        537.09        598.00         8.65 o                         
   2  12  11         57.91         55.34         3.57 o                         
   3  12  11          0.79          2.78         3.94 o                         
   4  12  11        547.68        562.16        31.77 o                         
   5  12  11        842.19        928.26         8.70 o                         
   6  12  11         90.42         91.02         3.68 o                         
   7  12  11        362.79        405.46         6.06 o                         
   8  12  11         42.68         42.70         6.21 o                         
  -7  13  11          2.83          3.91         2.25 o                         
  -6  13  11         90.13         68.58         6.81 o                         
  -5  13  11         40.26         42.07         4.74 o                         
  -4  13  11        138.30        132.00         7.80 o                         
  -3  13  11        950.91        945.49        29.95 o                         
  -2  13  11        122.53        132.34         5.75 o                         
  -1  13  11         25.54         25.65         3.35 o                         
   0  13  11         16.55         20.74         3.75 o                         
   1  13  11         30.42         32.81         4.21 o                         
   2  13  11         96.40        102.68         8.75 o                         
   3  13  11        930.22       1014.43        11.00 o                         
   4  13  11        164.45        175.90         4.91 o                         
   5  13  11         54.54         64.18         3.75 o                         
   6  13  11         77.69         72.06         3.35 o                         
   7  13  11          4.76          6.52         2.72 o                         
  -6  14  11         41.25         29.38        10.30 o                         
  -5  14  11         58.85         60.56         5.23 o                         
  -4  14  11        381.99        339.43        13.28 o                         
  -3  14  11        146.61        152.02         6.28 o                         
  -2  14  11         55.02         56.67         5.15 o                         
  -1  14  11        179.86        194.90         4.76 o                         
   0  14  11         78.97         88.12         5.15 o                         
   1  14  11        174.46        174.98        11.54 o                         
   2  14  11         45.82         57.60         4.44 o                         
   3  14  11        170.36        212.51         7.39 o                         
   4  14  11        441.55        478.55         9.49 o                         
   5  14  11         59.66         72.14         4.14 o                         
   6  14  11         54.12         62.09         5.04 o                         
  -5  15  11        109.48         75.15        10.16 o                         
  -4  15  11         16.82         15.41         2.97 o                         
  -3  15  11         83.22         74.30         5.60 o                         
  -2  15  11         59.51         57.89         6.58 o                         
  -1  15  11         74.46         73.43         4.69 o                         
   0  15  11        228.92        261.34        14.71 o                         
   1  15  11         78.19         90.21         4.28 o                         
   2  15  11         49.73         54.43         5.55 o                         
   3  15  11         92.00        107.63         5.23 o                         
   4  15  11         15.34         14.09         3.28 o                         
   5  15  11         93.63        130.02         4.83 o                         
  -4  16  11         13.93          5.44         4.33 o                         
  -3  16  11          4.51          4.27         5.07 o                         
  -2  16  11        144.87        115.97        17.54 o                         
  -1  16  11        187.53        212.31        14.50 o                         
   0  16  11        299.57        300.11        31.12 o                         
   1  16  11        160.22        174.19        14.40 o                         
   2  16  11        163.75        150.65         6.69 o                         
   3  16  11         10.15         15.00         2.81 o                         
   4  16  11         17.56         16.41         2.60 o                         
  -1  17  11         42.76         28.91         5.45 o                         
   0  17  11        216.54        131.93        20.64 o                         
   1  17  11         31.08         23.67         5.48 o                         
   0   0  12      12516.33      13498.71       227.15 o                         
   1   0  12      11528.46      11989.98       224.52 o                         
   2   0  12        255.27        268.41        21.90 o                         
   3   0  12         41.68         44.30         3.63 o                         
   4   0  12       2343.00       2105.55        59.68 o                         
   5   0  12         10.37         15.48         1.62 o                         
   6   0  12       2772.37       2860.84        64.58 o                         
   7   0  12        583.15        644.61        13.23 o                         
   8   0  12         31.89         32.05         2.75 o                         
   9   0  12         32.76         35.09         3.36 o                         
  10   0  12        132.35        112.02         3.64 o                         
  11   0  12         14.07         17.77         2.95 o                         
 -11   1  12        262.34        262.95         6.53 o                         
 -10   1  12         32.76         27.45         2.82 o                         
  -9   1  12        522.56        502.47        13.59 o                         
  -8   1  12        572.60        565.34        14.28 o                         
  -7   1  12       1191.31       1151.48        15.21 o                         
  -6   1  12       1216.83       1172.22        21.06 o                         
  -5   1  12        194.59        199.63         4.57 o                         
  -4   1  12       1051.30       1022.95        13.45 o                         
  -3   1  12       4154.35       3922.92        54.19 o                         
  -2   1  12        740.07        739.39         6.65 o                         
  -1   1  12       6296.11       6349.73        52.84 o                         
   0   1  12        866.80        915.12        44.82 o                         
   1   1  12       6443.16       6484.08        43.65 o                         
   2   1  12        733.45        724.67         8.28 o                         
   3   1  12       4068.83       3859.84        58.26 o                         
   4   1  12       1134.39       1073.02         7.52 o                         
   5   1  12        198.54        197.71         9.23 o                         
   6   1  12       1382.35       1326.03        27.83 o                         
   7   1  12       1433.88       1490.03        30.17 o                         
   8   1  12        596.20        584.35        26.52 o                         
   9   1  12        460.50        424.12         9.22 o                         
  10   1  12         18.05         17.67         2.49 o                         
  11   1  12        249.63        249.23        13.62 o                         
 -11   2  12         21.17         19.85         1.89 o                         
 -10   2  12        116.43        141.26         8.69 o                         
  -9   2  12        268.59        268.85        16.68 o                         
  -8   2  12        775.06        716.87        25.53 o                         
  -7   2  12        389.75        348.30        15.32 o                         
  -6   2  12        772.89        765.00         8.42 o                         
  -5   2  12       2825.73       2914.52        36.80 o                         
  -4   2  12       1112.91       1039.64        11.98 o                         
  -3   2  12       5092.34       5110.62        52.05 o                         
  -2   2  12       1798.18       1987.08        21.33 o                         
  -1   2  12       1414.76       1271.73        13.53 o                         
   0   2  12       1223.60        906.10        11.07 o                         
   1   2  12       1264.57       1144.69         6.95 o                         
   2   2  12       1836.63       1987.44        21.52 o                         
   3   2  12       4772.98       4729.84        28.54 o                         
   4   2  12       1046.37        934.59         9.63 o                         
   5   2  12       2840.56       2841.69        38.97 o                         
   6   2  12        799.51        813.06        19.05 o                         
   7   2  12        363.44        332.55        14.72 o                         
   8   2  12        827.57        809.51        22.25 o                         
   9   2  12        324.91        337.01        13.07 o                         
  10   2  12         97.99        120.36         9.99 o                         
  11   2  12         21.96         21.69         3.24 o                         
 -11   3  12         48.08         34.45         2.58 o                         
 -10   3  12         31.88         30.15         2.36 o                         
  -9   3  12        880.37        859.92        42.75 o                         
  -8   3  12        289.04        297.97         6.45 o                         
  -7   3  12       1327.44       1341.46        39.85 o                         
  -6   3  12       1253.43       1142.84         8.63 o                         
  -5   3  12        869.52        907.18        17.26 o                         
  -4   3  12        527.81        506.33        11.98 o                         
  -3   3  12        592.56        567.50        15.15 o                         
  -2   3  12       2229.49       2037.61        27.98 o                         
  -1   3  12       2067.68       1853.10         8.16 o                         
   0   3  12        938.13       1003.05        14.19 o                         
   1   3  12       2011.48       1824.47        23.35 o                         
   2   3  12       2081.29       1854.86        23.87 o                         
   3   3  12        822.36        794.43        15.16 o                         
   4   3  12        627.67        592.39        14.70 o                         
   5   3  12        948.03        954.53        13.59 o                         
   6   3  12       1171.09       1097.42        28.35 o                         
   7   3  12       1370.52       1345.00        36.64 o                         
   8   3  12        315.56        319.34         6.35 o                         
   9   3  12        931.28        982.73         8.59 o                         
  10   3  12         29.82         28.44         2.64 o                         
  11   3  12         55.41         37.92         6.37 o                         
 -11   4  12         72.56         55.21         2.75 o                         
 -10   4  12        294.51        281.63        18.19 o                         
  -9   4  12        412.22        427.48        18.98 o                         
  -8   4  12        274.46        238.16         7.97 o                         
  -7   4  12        217.86        210.85         4.78 o                         
  -6   4  12       1089.24       1151.14        34.60 o                         
  -5   4  12        227.19        247.53        10.07 o                         
  -4   4  12        157.07        169.67         4.16 o                         
  -3   4  12         85.72         79.17         2.41 o                         
  -2   4  12       1863.27       1937.52        18.28 o                         
  -1   4  12        276.51        260.33         4.04 o                         
   0   4  12       4934.62       4921.55        53.47 o                         
   1   4  12        375.31        344.76         3.74 o                         
   2   4  12       1935.40       1958.50        16.57 o                         
   3   4  12         68.53         66.46         2.15 o                         
   4   4  12        165.02        180.26         4.26 o                         
   5   4  12        217.63        238.71         8.45 o                         
   6   4  12       1146.74       1175.59        20.07 o                         
   7   4  12        219.37        210.33         4.44 o                         
   8   4  12        274.46        260.96         5.07 o                         
   9   4  12        451.87        502.40         6.43 o                         
  10   4  12        327.75        363.91         5.73 o                         
  11   4  12         72.80         68.39         7.88 o                         
 -11   5  12         74.31         78.32         3.46 o                         
 -10   5  12        190.68        165.67        12.05 o                         
  -9   5  12        687.65        644.04        21.82 o                         
  -8   5  12         40.46         42.02         2.48 o                         
  -7   5  12         75.44         70.36         3.14 o                         
  -6   5  12         57.63         66.20         3.00 o                         
  -5   5  12       1725.53       1712.34        41.27 o                         
  -4   5  12        687.49        712.07         9.02 o                         
  -3   5  12        629.77        557.37        12.38 o                         
  -2   5  12       1125.78       1107.14        10.73 o                         
  -1   5  12         68.16         69.22         2.01 o                         
   0   5  12          8.91          9.52         1.58 o                         
   1   5  12         90.08         86.89         2.15 o                         
   2   5  12       1050.57       1017.72         9.88 o                         
   3   5  12        617.42        547.80        11.97 o                         
   4   5  12        753.27        774.35        10.23 o                         
   5   5  12       1616.06       1543.81        23.61 o                         
   6   5  12         65.20         78.26         2.47 o                         
   7   5  12         67.96         71.31         3.86 o                         
   8   5  12         13.29         19.96         2.54 o                         
   9   5  12        775.59        799.85        26.20 o                         
  10   5  12        180.45        192.01         5.63 o                         
  11   5  12         77.36         75.85         7.02 o                         
 -10   6  12        181.23        158.73         8.99 o                         
  -9   6  12        235.70        230.28        11.52 o                         
  -8   6  12         54.30         45.80         2.41 o                         
  -7   6  12        247.92        234.25         7.05 o                         
  -6   6  12        546.32        521.62        11.02 o                         
  -5   6  12        282.66        248.06         8.34 o                         
  -4   6  12        574.07        546.36         6.10 o                         
  -3   6  12        674.80        740.22         7.41 o                         
  -2   6  12       1895.79       1999.18        23.98 o                         
  -1   6  12         31.86         33.80         2.05 o                         
   0   6  12        879.84        840.69        10.87 o                         
   1   6  12         51.68         54.06         1.80 o                         
   2   6  12       1731.35       1697.84        18.42 o                         
   3   6  12        675.02        694.39        10.31 o                         
   4   6  12        631.10        584.03         6.98 o                         
   5   6  12        285.35        275.18        11.53 o                         
   6   6  12        416.09        416.94         9.01 o                         
   7   6  12        223.90        226.35         6.42 o                         
   8   6  12         58.11         51.63         3.37 o                         
   9   6  12        270.36        315.60         6.43 o                         
  10   6  12        187.84        198.90         8.87 o                         
 -10   7  12        108.68        103.01         6.95 o                         
  -9   7  12        275.48        256.54        17.11 o                         
  -8   7  12        184.53        153.21         5.88 o                         
  -7   7  12       2178.52       2175.39        70.72 o                         
  -6   7  12        665.29        661.89        20.34 o                         
  -5   7  12        263.75        262.01         5.99 o                         
  -4   7  12        214.71        231.58         3.29 o                         
  -3   7  12       1448.15       1507.44        18.44 o                         
  -2   7  12        423.83        434.84         9.96 o                         
  -1   7  12        594.31        566.09        11.40 o                         
   0   7  12       1038.41        984.20        15.91 o                         
   1   7  12        618.67        585.65        10.34 o                         
   2   7  12        445.95        451.00         9.69 o                         
   3   7  12       1418.08       1386.28        19.62 o                         
   4   7  12        234.54        244.39         3.50 o                         
   5   7  12        290.44        275.93         4.02 o                         
   6   7  12        606.02        612.26        10.47 o                         
   7   7  12       2278.57       2323.50        42.89 o                         
   8   7  12        193.93        184.82         4.86 o                         
   9   7  12        303.20        323.27        10.47 o                         
  10   7  12        109.60        128.73         4.57 o                         
 -10   8  12         37.68         21.51         3.55 o                         
  -9   8  12        139.48        101.64         7.13 o                         
  -8   8  12        183.40        169.19         8.35 o                         
  -7   8  12         60.07         49.70         2.95 o                         
  -6   8  12         74.71         76.88         3.19 o                         
  -5   8  12        359.80        368.39         9.42 o                         
  -4   8  12        172.86        177.31         5.09 o                         
  -3   8  12       1131.53       1181.05        18.85 o                         
  -2   8  12         40.72         35.33         2.25 o                         
  -1   8  12        295.63        296.86         3.97 o                         
   0   8  12        513.32        541.24        11.53 o                         
   1   8  12        298.80        292.46         4.96 o                         
   2   8  12         39.14         34.34         3.05 o                         
   3   8  12       1321.28       1266.35        11.60 o                         
   4   8  12        193.83        190.46         4.54 o                         
   5   8  12        300.66        282.06         7.61 o                         
   6   8  12         88.29        103.83         4.94 o                         
   7   8  12         69.68         72.80         3.09 o                         
   8   8  12        178.10        189.06         4.29 o                         
   9   8  12        138.91        137.14         4.62 o                         
  10   8  12         31.99         24.20         4.82 o                         
  -9   9  12          0.10          2.38         1.79 o                         
  -8   9  12        319.86        309.62        17.37 o                         
  -7   9  12         21.06         19.49         2.42 o                         
  -6   9  12          7.21         12.78         2.24 o                         
  -5   9  12        156.69        174.39         4.58 o                         
  -4   9  12        176.95        148.43         3.61 o                         
  -3   9  12         22.84         20.89         2.51 o                         
  -2   9  12        325.37        332.42        10.94 o                         
  -1   9  12        500.67        509.18         6.27 o                         
   0   9  12        730.93        724.07        22.27 o                         
   1   9  12        397.88        393.51         9.16 o                         
   2   9  12        314.79        297.74         8.66 o                         
   3   9  12         11.53         11.23         2.84 o                         
   4   9  12        166.26        144.33         4.00 o                         
   5   9  12        160.03        174.34         8.45 o                         
   6   9  12          9.49         17.82         3.05 o                         
   7   9  12         19.51         20.51         2.43 o                         
   8   9  12        273.25        329.08         7.46 o                         
   9   9  12          1.01          3.35         2.96 o                         
  -9  10  12         12.81         11.96         3.08 o                         
  -8  10  12        151.70        124.75         8.80 o                         
  -7  10  12         13.59         22.58         2.52 o                         
  -6  10  12        875.25        866.87        30.12 o                         
  -5  10  12        370.02        362.26        14.19 o                         
  -4  10  12        699.61        715.38        16.01 o                         
  -3  10  12        385.46        421.62        16.88 o                         
  -2  10  12       1106.31       1199.41         9.56 o                         
  -1  10  12        406.55        447.58         8.41 o                         
   0  10  12         73.83         80.54         3.44 o                         
   1  10  12        353.28        360.94         6.75 o                         
   2  10  12       1035.84       1054.19        10.44 o                         
   3  10  12        424.94        442.86        17.23 o                         
   4  10  12        586.24        608.82        10.48 o                         
   5  10  12        380.28        370.75        11.45 o                         
   6  10  12        765.28        848.38         6.81 o                         
   7  10  12         12.49         20.61         2.46 o                         
   8  10  12        172.63        193.89         5.91 o                         
   9  10  12          8.83          8.12         3.50 o                         
  -8  11  12         79.17         57.07         6.98 o                         
  -7  11  12          0.30          1.89         2.50 o                         
  -6  11  12        575.57        551.76        11.11 o                         
  -5  11  12         22.06         27.41         3.96 o                         
  -4  11  12        815.47        854.65         7.82 o                         
  -3  11  12         88.98         89.10         5.16 o                         
  -2  11  12        207.70        203.99         5.89 o                         
  -1  11  12       2735.47       3073.22        15.83 o                         
   0  11  12        415.27        418.17        12.16 o                         
   1  11  12       2833.88       3099.51        26.82 o                         
   2  11  12        239.73        237.93         6.37 o                         
   3  11  12        107.35        112.23         7.07 o                         
   4  11  12        837.14        909.43         9.60 o                         
   5  11  12          8.75         10.22         2.98 o                         
   6  11  12        562.56        600.09        13.83 o                         
   7  11  12          1.06          3.49         2.61 o                         
   8  11  12         64.90         60.04        11.99 o                         
  -8  12  12        123.29         65.62         7.84 o                         
  -7  12  12         76.72         56.72         6.48 o                         
  -6  12  12        106.26        100.70         8.59 o                         
  -5  12  12        543.39        520.45        22.75 o                         
  -4  12  12        435.93        437.81        14.41 o                         
  -3  12  12        597.25        617.90        10.11 o                         
  -2  12  12        265.65        250.54         6.50 o                         
  -1  12  12        766.33        771.38        17.68 o                         
   0  12  12        866.48        934.91        13.88 o                         
   1  12  12        730.14        779.04        12.14 o                         
   2  12  12        301.54        275.53        10.91 o                         
   3  12  12        543.72        615.88         7.80 o                         
   4  12  12        387.53        370.44        20.99 o                         
   5  12  12        520.59        593.04         7.11 o                         
   6  12  12        140.99        155.16         5.21 o                         
   7  12  12         84.96         80.31         3.67 o                         
   8  12  12        114.25        122.38         4.99 o                         
  -7  13  12        129.71         76.03         3.81 o                         
  -6  13  12         32.88         34.06         5.54 o                         
  -5  13  12        547.69        431.01        19.84 o                         
  -4  13  12         72.39         63.46         4.25 o                         
  -3  13  12         59.22         71.65         7.76 o                         
  -2  13  12         89.63         95.54         6.29 o                         
  -1  13  12         53.75         58.86         3.50 o                         
   0  13  12         51.80         50.49         3.46 o                         
   1  13  12         65.70         74.79         4.60 o                         
   2  13  12         72.46         68.08         6.48 o                         
   3  13  12         43.45         51.43         4.14 o                         
   4  13  12         85.97         99.99         4.25 o                         
   5  13  12        666.36        776.21        21.11 o                         
   6  13  12         22.74         24.50         2.94 o                         
   7  13  12        135.99        165.12         7.64 o                         
  -6  14  12         54.33         35.97         8.32 o                         
  -5  14  12        321.05        243.29        15.20 o                         
  -4  14  12         46.49         36.44         3.54 o                         
  -3  14  12        518.42        573.34        15.21 o                         
  -2  14  12        145.26        133.96         7.12 o                         
  -1  14  12        101.45         88.08         5.00 o                         
   0  14  12          2.80          2.46         3.28 o                         
   1  14  12        129.75        136.52         6.32 o                         
   2  14  12        135.08        171.70         7.01 o                         
   3  14  12        472.73        520.69        13.63 o                         
   4  14  12         41.37         40.52         4.66 o                         
   5  14  12        307.21        365.84         9.49 o                         
   6  14  12         58.33         70.21         5.68 o                         
  -5  15  12        372.11        275.93       103.91 o                         
  -4  15  12        227.48        183.16        14.90 o                         
  -3  15  12        445.40        302.69        42.81 o                         
  -2  15  12        138.13        133.96        10.79 o                         
  -1  15  12        307.86        265.68         7.78 o                         
   0  15  12          6.78         11.02         2.95 o                         
   1  15  12        350.46        432.55        17.70 o                         
   2  15  12        173.14        183.18         7.15 o                         
   3  15  12        412.52        485.48        33.29 o                         
   4  15  12        263.38        331.77        14.42 o                         
   5  15  12        348.93        391.01         9.64 o                         
  -3  16  12         73.01         48.76         5.56 o                         
  -2  16  12        297.44        221.46        24.26 o                         
  -1  16  12        164.44        163.93        16.12 o                         
   0  16  12         80.73         60.69         9.98 o                         
   1  16  12        156.17        142.50        14.32 o                         
   2  16  12        317.14        337.55        22.81 o                         
   3  16  12         74.07         88.47        11.25 o                         
   1   0  13        997.27       1252.50        27.42 o                         
   2   0  13       1394.99       1407.54         6.95 o                         
   3   0  13       4567.89       4511.35       113.35 o                         
   4   0  13        600.90        636.54         9.14 o                         
   5   0  13        492.61        490.56         9.99 o                         
   6   0  13         86.74         95.10         3.54 o                         
   7   0  13        134.01        135.96         3.74 o                         
   8   0  13          1.41          7.87         2.38 o                         
   9   0  13        111.12        111.96         6.83 o                         
  10   0  13          5.86          6.90         2.11 o                         
  11   0  13         40.29         46.29         2.03 o                         
 -11   1  13        242.02        238.88         9.56 o                         
 -10   1  13        424.78        443.39         8.29 o                         
  -9   1  13         95.97        111.91         7.95 o                         
  -8   1  13        456.43        425.41         5.87 o                         
  -7   1  13       1273.02       1235.04        33.96 o                         
  -6   1  13       2862.60       2962.75        46.30 o                         
  -5   1  13        137.74        147.51         2.65 o                         
  -4   1  13        545.13        541.46        19.50 o                         
  -3   1  13        815.54        845.97        10.98 o                         
  -2   1  13        286.26        271.05         8.11 o                         
  -1   1  13       9759.94      10404.70       149.21 o                         
   0   1  13       2357.99       2583.84        37.83 o                         
   1   1  13      10172.27      10812.97       128.65 o                         
   2   1  13        371.84        344.85        10.49 o                         
   3   1  13        901.72        926.79         9.83 o                         
   4   1  13        452.33        432.54        12.21 o                         
   5   1  13        111.87        116.13         2.67 o                         
   6   1  13       2767.16       2805.23        34.30 o                         
   7   1  13       1279.16       1260.70        17.04 o                         
   8   1  13        398.56        393.76         9.45 o                         
   9   1  13        112.59        136.77         4.21 o                         
  10   1  13        390.60        413.58         5.41 o                         
  11   1  13        269.18        255.11         4.11 o                         
 -11   2  13        153.74        121.08         3.19 o                         
 -10   2  13        724.34        724.35         7.85 o                         
  -9   2  13        214.25        241.76        13.80 o                         
  -8   2  13        265.49        258.98        10.41 o                         
  -7   2  13        625.43        580.93        16.54 o                         
  -6   2  13        619.28        655.26        13.71 o                         
  -5   2  13        224.86        253.69         7.16 o                         
  -4   2  13        638.41        620.03        21.93 o                         
  -3   2  13        317.08        325.67         9.71 o                         
  -2   2  13        474.04        521.05         7.36 o                         
  -1   2  13       2992.72       3156.47        30.55 o                         
   0   2  13       2452.63       2305.95        48.47 o                         
   1   2  13       3155.15       3385.82        19.67 o                         
   2   2  13        492.71        542.01         5.75 o                         
   3   2  13        283.37        295.07         6.21 o                         
   4   2  13        768.92        729.57        20.44 o                         
   5   2  13        241.73        268.44         6.15 o                         
   6   2  13        574.21        602.49        10.37 o                         
   7   2  13        678.06        657.14         6.15 o                         
   8   2  13        323.19        338.64        12.83 o                         
   9   2  13        201.57        246.38        10.38 o                         
  10   2  13        743.40        781.15        25.31 o                         
  11   2  13        165.25        163.90         5.14 o                         
 -11   3  13        105.87        107.79         9.10 o                         
 -10   3  13          1.16          1.19         1.96 o                         
  -9   3  13        330.04        276.70         6.93 o                         
  -8   3  13        208.92        198.52        10.23 o                         
  -7   3  13         67.68         63.02         3.43 o                         
  -6   3  13       1734.53       1765.45        37.19 o                         
  -5   3  13        904.08        904.53         7.84 o                         
  -4   3  13        312.59        353.50        16.99 o                         
  -3   3  13        938.78        866.80         8.79 o                         
  -2   3  13       1159.60       1096.59        13.88 o                         
  -1   3  13       1473.24       1505.53        30.64 o                         
   0   3  13        121.13        156.34         2.62 o                         
   1   3  13       1597.14       1694.30        38.16 o                         
   2   3  13       1044.98        995.83        14.15 o                         
   3   3  13       1097.76       1020.25         8.12 o                         
   4   3  13        233.60        258.61         9.85 o                         
   5   3  13        833.30        844.66        13.04 o                         
   6   3  13       1711.45       1741.99        24.31 o                         
   7   3  13         74.85         67.95         2.82 o                         
   8   3  13        156.92        157.29         8.13 o                         
   9   3  13        277.85        280.16         4.66 o                         
  10   3  13          0.45          3.08         2.10 o                         
  11   3  13        125.73        132.89        10.93 o                         
 -11   4  13        219.49        207.83         9.41 o                         
 -10   4  13        252.74        237.77        17.51 o                         
  -9   4  13        549.65        536.27        20.24 o                         
  -8   4  13        148.84        163.30         7.83 o                         
  -7   4  13        329.32        338.67         7.11 o                         
  -6   4  13        697.37        678.59        20.39 o                         
  -5   4  13        260.24        221.73         4.91 o                         
  -4   4  13       2877.58       3015.15        37.40 o                         
  -3   4  13        395.15        382.70        11.23 o                         
  -2   4  13       3109.38       3117.45        49.39 o                         
  -1   4  13         79.02        106.43         5.87 o                         
   0   4  13       2359.61       2129.68        34.68 o                         
   1   4  13         40.19         63.52         3.50 o                         
   2   4  13       2956.81       2864.40        37.49 o                         
   3   4  13        353.39        332.19         8.12 o                         
   4   4  13       2680.38       2739.46        39.21 o                         
   5   4  13        330.20        296.95         3.91 o                         
   6   4  13        810.91        828.11        30.49 o                         
   7   4  13        336.21        354.07         7.57 o                         
   8   4  13        123.15        154.57         4.51 o                         
   9   4  13        612.05        643.32        23.01 o                         
  10   4  13        216.39        238.37         5.36 o                         
  11   4  13        230.21        216.69         6.62 o                         
 -10   5  13         10.14          8.72         2.32 o                         
  -9   5  13         26.07         28.24         2.33 o                         
  -8   5  13        258.25        234.13        12.11 o                         
  -7   5  13       1414.61       1428.72        50.40 o                         
  -6   5  13        300.22        287.94        10.51 o                         
  -5   5  13        622.78        597.54        14.02 o                         
  -4   5  13        133.34        138.99         3.88 o                         
  -3   5  13        294.39        266.56         5.77 o                         
  -2   5  13       1232.09       1175.86        13.03 o                         
  -1   5  13       1181.28       1126.14        13.72 o                         
   0   5  13       2662.85       2626.63        23.94 o                         
   1   5  13       1293.86       1206.79        16.69 o                         
   2   5  13       1306.84       1258.86        10.16 o                         
   3   5  13        345.99        312.89         6.21 o                         
   4   5  13         96.56         92.36         3.72 o                         
   5   5  13        625.09        615.36         9.42 o                         
   6   5  13        339.05        332.34         5.85 o                         
   7   5  13       1510.46       1590.94        40.03 o                         
   8   5  13        210.32        207.62        13.80 o                         
   9   5  13         26.13         34.92         3.42 o                         
  10   5  13          6.86          5.74         2.06 o                         
 -10   6  13        209.37        175.13        11.63 o                         
  -9   6  13        111.58        107.56         6.43 o                         
  -8   6  13        741.70        747.45        28.70 o                         
  -7   6  13        754.22        759.68        29.72 o                         
  -6   6  13        540.39        546.92        21.12 o                         
  -5   6  13       1373.14       1336.51        32.98 o                         
  -4   6  13         71.81         81.09         2.98 o                         
  -3   6  13        624.52        595.73         8.74 o                         
  -2   6  13        662.59        613.67        27.48 o                         
  -1   6  13         22.67         25.66         3.19 o                         
   0   6  13        129.51        134.34         3.67 o                         
   1   6  13         33.92         43.65         4.02 o                         
   2   6  13        686.55        623.22        21.53 o                         
   3   6  13        616.48        597.30        14.58 o                         
   4   6  13         31.66         34.18         2.21 o                         
   5   6  13       1491.21       1447.86        16.40 o                         
   6   6  13        686.63        708.73        10.32 o                         
   7   6  13        786.15        845.84        26.06 o                         
   8   6  13        708.68        793.75        16.43 o                         
   9   6  13         97.45        111.50         3.59 o                         
  10   6  13        247.97        262.11        19.27 o                         
 -10   7  13        182.34        185.39         8.46 o                         
  -9   7  13         31.77         30.53         1.95 o                         
  -8   7  13        152.35        131.39         5.51 o                         
  -7   7  13         33.36         34.77         2.68 o                         
  -6   7  13        401.02        390.71        11.27 o                         
  -5   7  13        341.17        335.99        11.00 o                         
  -4   7  13        673.51        673.19         7.16 o                         
  -3   7  13       1338.34       1342.31        16.26 o                         
  -2   7  13       1039.72        978.59        17.95 o                         
  -1   7  13        925.66        972.60        17.31 o                         
   0   7  13         56.21         53.28         2.22 o                         
   1   7  13        993.01       1001.32        16.72 o                         
   2   7  13       1248.88       1169.01        21.42 o                         
   3   7  13       1125.67       1078.58        20.73 o                         
   4   7  13        765.97        773.71        19.88 o                         
   5   7  13        412.12        416.46        13.65 o                         
   6   7  13        407.72        438.60        10.53 o                         
   7   7  13         18.80         18.09         2.68 o                         
   8   7  13        129.22        120.90         3.94 o                         
   9   7  13         31.75         44.47         3.49 o                         
  10   7  13        168.40        125.14         6.67 o                         
 -10   8  13        205.12        137.61        47.25 o                         
  -9   8  13         89.34         75.49         7.97 o                         
  -8   8  13        355.32        315.11        15.22 o                         
  -7   8  13         75.99         75.70         3.48 o                         
  -6   8  13          0.17          2.17         2.99 o                         
  -5   8  13       1222.38       1207.14        38.47 o                         
  -4   8  13        679.14        749.88        15.45 o                         
  -3   8  13       1288.12       1340.18        27.19 o                         
  -2   8  13        547.62        531.32         7.98 o                         
  -1   8  13       1504.87       1446.04        20.06 o                         
   0   8  13       1358.34       1232.08        38.70 o                         
   1   8  13       1523.66       1439.08        15.74 o                         
   2   8  13        646.65        626.35        12.62 o                         
   3   8  13       1144.99       1181.98        26.18 o                         
   4   8  13        675.11        706.72         9.52 o                         
   5   8  13       1161.07       1165.22        21.05 o                         
   6   8  13          7.97         12.27         2.28 o                         
   7   8  13         88.85        110.99         3.30 o                         
   8   8  13        366.67        366.56         8.08 o                         
   9   8  13         71.57         60.23         5.68 o                         
  10   8  13        230.75        143.56         6.34 o                         
  -9   9  13        263.37        201.01        12.53 o                         
  -8   9  13         30.31         29.44         2.46 o                         
  -7   9  13        186.27        165.26         4.06 o                         
  -6   9  13        414.58        451.59        12.14 o                         
  -5   9  13        176.13        166.74         4.59 o                         
  -4   9  13       1016.32        996.26        22.12 o                         
  -3   9  13        270.22        306.64         5.84 o                         
  -2   9  13        300.00        345.28        11.95 o                         
  -1   9  13        678.18        667.39         7.71 o                         
   0   9  13        300.30        297.68        13.22 o                         
   1   9  13        671.50        652.79        16.39 o                         
   2   9  13        228.00        259.80         5.60 o                         
   3   9  13        347.69        373.61         6.78 o                         
   4   9  13       1146.99       1149.37        11.24 o                         
   5   9  13        173.11        185.17         4.95 o                         
   6   9  13        483.18        546.11         7.84 o                         
   7   9  13        231.24        247.42         5.25 o                         
   8   9  13         31.46         38.57         4.56 o                         
   9   9  13        274.56        264.72        35.30 o                         
  -9  10  13        120.99         80.17         5.19 o                         
  -8  10  13          9.27          9.47         2.04 o                         
  -7  10  13         84.53         82.97         4.05 o                         
  -6  10  13        227.16        212.15         7.42 o                         
  -5  10  13         42.28         30.80         2.72 o                         
  -4  10  13         98.92         81.49         3.59 o                         
  -3  10  13       1341.00       1359.38         9.52 o                         
  -2  10  13       1067.80       1156.35         9.46 o                         
  -1  10  13        214.99        221.39         6.46 o                         
   0  10  13        845.03        871.26        16.28 o                         
   1  10  13        207.32        212.68         7.93 o                         
   2  10  13       1107.66       1160.84        10.12 o                         
   3  10  13       1361.27       1495.63        29.50 o                         
   4  10  13         86.88         68.29         6.19 o                         
   5  10  13         54.40         44.71         4.66 o                         
   6  10  13        240.52        269.99         5.88 o                         
   7  10  13         41.42         57.43         5.12 o                         
   8  10  13          4.54          3.45         6.04 o                         
   9  10  13        112.97         74.22         5.58 o                         
  -8  11  13         83.41         62.24         6.99 o                         
  -7  11  13         82.56         58.01         4.53 o                         
  -6  11  13        158.25        125.23         6.96 o                         
  -5  11  13        568.91        512.08         8.64 o                         
  -4  11  13        246.57        266.07         8.22 o                         
  -3  11  13        119.75        103.33         4.34 o                         
  -2  11  13         13.99         20.47         3.11 o                         
  -1  11  13        329.60        339.95        10.24 o                         
   0  11  13        256.91        262.50         7.73 o                         
   1  11  13        301.89        314.79        11.94 o                         
   2  11  13         20.30         24.21         3.68 o                         
   3  11  13        109.18        109.60         4.63 o                         
   4  11  13        196.09        222.40         5.48 o                         
   5  11  13        577.11        589.08         9.94 o                         
   6  11  13        146.66        130.30         4.02 o                         
   7  11  13         78.46         72.16         3.75 o                         
   8  11  13         99.51        114.52         4.86 o                         
  -7  12  13        126.65         83.87         3.48 o                         
  -6  12  13         58.59         58.50         8.35 o                         
  -5  12  13        229.31        183.71        12.09 o                         
  -4  12  13        241.89        214.81        13.46 o                         
  -3  12  13        466.24        477.82        10.84 o                         
  -2  12  13        241.52        268.72         5.29 o                         
  -1  12  13        653.30        686.18        13.52 o                         
   0  12  13        186.05        196.46         6.57 o                         
   1  12  13        682.64        723.11         9.06 o                         
   2  12  13        268.72        303.26        14.10 o                         
   3  12  13        429.26        467.13         8.26 o                         
   4  12  13        273.49        234.67        14.30 o                         
   5  12  13        191.17        205.36         4.35 o                         
   6  12  13         51.08         54.65         3.61 o                         
   7  12  13        126.61        129.93         4.26 o                         
  -7  13  13         26.56         11.85         3.42 o                         
  -6  13  13        279.97        182.94        34.22 o                         
  -5  13  13        112.99         98.05         6.03 o                         
  -4  13  13        607.73        665.06        10.29 o                         
  -3  13  13        280.54        266.73        14.13 o                         
  -2  13  13        678.09        736.77        38.71 o                         
  -1  13  13        229.66        240.11        13.95 o                         
   0  13  13        267.51        290.52         5.85 o                         
   1  13  13        232.69        264.50         8.65 o                         
   2  13  13        699.22        804.14        12.87 o                         
   3  13  13        263.63        313.91        13.83 o                         
   4  13  13        587.85        654.29        11.17 o                         
   5  13  13        143.26        165.41         5.99 o                         
   6  13  13        253.65        280.79         6.40 o                         
   7  13  13         20.05         17.30         5.05 o                         
  -6  14  13          6.82          0.14         2.69 o                         
  -5  14  13         18.30         12.02         2.82 o                         
  -4  14  13        101.65         65.71         4.75 o                         
  -3  14  13        172.90        183.23        19.79 o                         
  -2  14  13        222.03        214.94        12.20 o                         
  -1  14  13         47.51         46.80         5.27 o                         
   0  14  13         28.83         13.95         3.28 o                         
   1  14  13         41.45         40.81         3.25 o                         
   2  14  13        206.08        243.14         8.91 o                         
   3  14  13        164.31        190.80         6.69 o                         
   4  14  13         99.70         93.86         3.84 o                         
   5  14  13         26.22         25.07         3.36 o                         
   6  14  13          6.78         10.92         5.04 o                         
  -4  15  13         32.19         22.39         5.40 o                         
  -3  15  13        127.96         84.00        11.94 o                         
  -2  15  13         11.86          8.32         3.46 o                         
  -1  15  13        331.22        276.56         7.55 o                         
   0  15  13        966.47       1154.44        27.64 o                         
   1  15  13        296.48        355.11        22.64 o                         
   2  15  13         12.96         10.62         2.58 o                         
   3  15  13        111.52        123.28         5.23 o                         
   4  15  13         25.60         29.70         3.07 o                         
  -3  16  13        372.69        207.97         7.50 o                         
  -2  16  13         55.83         40.94         3.95 o                         
  -1  16  13         23.72         20.66         3.88 o                         
   0  16  13         44.22         30.40         8.97 o                         
   1  16  13         21.22         22.57         3.00 o                         
   2  16  13         61.16         76.09         3.83 o                         
   3  16  13        355.14        399.76         8.05 o                         
   0   0  14       6694.40       6447.43        52.56 o                         
   1   0  14        113.02        100.15         8.85 o                         
   2   0  14       1390.48       1424.62        14.58 o                         
   3   0  14        282.40        271.77         6.42 o                         
   4   0  14         37.26         26.26         2.44 o                         
   5   0  14        426.78        409.73         7.52 o                         
   6   0  14        768.93        734.89        18.01 o                         
   7   0  14        588.08        639.77        17.31 o                         
   8   0  14        457.57        511.10        16.47 o                         
   9   0  14        688.98        783.32        13.39 o                         
  10   0  14         18.31         13.35         2.05 o                         
  11   0  14          1.45          2.19         1.65 o                         
 -11   1  14        269.85        282.90         4.54 o                         
 -10   1  14        357.07        358.00        14.05 o                         
  -9   1  14        400.81        424.40        19.53 o                         
  -8   1  14        594.90        570.60         5.95 o                         
  -7   1  14         56.73         73.60         3.43 o                         
  -6   1  14       2178.20       2297.80        32.54 o                         
  -5   1  14       1141.99       1135.05        30.10 o                         
  -4   1  14        443.40        458.59         7.20 o                         
  -3   1  14       1207.79       1155.34        29.11 o                         
  -2   1  14       1193.09       1139.41        22.21 o                         
  -1   1  14       1654.15       1545.64        17.11 o                         
   0   1  14       2678.90       2620.63        47.73 o                         
   1   1  14       1495.08       1390.56        10.19 o                         
   2   1  14       1136.84       1054.20        22.65 o                         
   3   1  14       1149.38       1087.25        20.15 o                         
   4   1  14        450.48        485.53         8.45 o                         
   5   1  14       1230.95       1235.16        30.72 o                         
   6   1  14       2127.17       2212.48        26.13 o                         
   7   1  14         41.94         55.57         2.68 o                         
   8   1  14        614.42        588.09        23.20 o                         
   9   1  14        398.89        421.25         8.83 o                         
  10   1  14        319.52        338.95         9.35 o                         
  11   1  14        241.10        194.34        68.18 o                         
 -11   2  14          5.19          2.70         1.64 o                         
 -10   2  14        560.32        537.36        21.53 o                         
  -9   2  14        618.04        563.62        26.12 o                         
  -8   2  14        432.77        423.95        11.75 o                         
  -7   2  14        335.45        335.93        15.06 o                         
  -6   2  14        546.02        536.76        16.46 o                         
  -5   2  14        772.05        779.48        11.36 o                         
  -4   2  14       1425.80       1419.08        20.01 o                         
  -3   2  14        669.39        624.01        11.12 o                         
  -2   2  14        410.13        435.65         6.81 o                         
  -1   2  14        238.11        255.31         5.97 o                         
   0   2  14       2947.17       2843.65        31.70 o                         
   1   2  14        219.51        244.46         4.08 o                         
   2   2  14        259.45        276.27         4.52 o                         
   3   2  14        749.71        701.56        12.03 o                         
   4   2  14       1575.35       1585.62        20.07 o                         
   5   2  14        773.86        794.13        10.80 o                         
   6   2  14        613.51        587.51        15.39 o                         
   7   2  14        313.31        316.85         8.93 o                         
   8   2  14        538.94        572.29        16.41 o                         
   9   2  14        589.42        591.37         9.31 o                         
  10   2  14        575.24        576.15         6.73 o                         
 -11   3  14        400.33        408.15         5.90 o                         
 -10   3  14        124.75        114.04         6.28 o                         
  -9   3  14        223.21        231.58        12.51 o                         
  -8   3  14        109.02        120.49         3.67 o                         
  -7   3  14        428.23        409.11        15.63 o                         
  -6   3  14       1367.41       1350.95        29.20 o                         
  -5   3  14        318.14        288.48         5.50 o                         
  -4   3  14       1249.73       1342.45        20.03 o                         
  -3   3  14        496.97        493.47         8.88 o                         
  -2   3  14        284.73        316.55         4.69 o                         
  -1   3  14        378.70        341.79         5.64 o                         
   0   3  14       3402.24       3092.80        37.30 o                         
   1   3  14        363.27        327.11         2.77 o                         
   2   3  14        287.51        313.46         6.46 o                         
   3   3  14        464.17        466.96         9.65 o                         
   4   3  14       1248.10       1340.26        12.07 o                         
   5   3  14        305.79        281.08         4.87 o                         
   6   3  14       1418.50       1434.33        31.72 o                         
   7   3  14        375.05        367.58        12.59 o                         
   8   3  14        130.80        155.06         4.05 o                         
   9   3  14        234.73        271.58        10.47 o                         
  10   3  14        156.55        155.44         4.35 o                         
 -10   4  14        477.86        482.66         7.07 o                         
  -9   4  14        466.49        451.98        24.11 o                         
  -8   4  14        386.04        352.72        17.12 o                         
  -7   4  14         75.12         84.20         2.86 o                         
  -6   4  14        510.64        488.92        12.82 o                         
  -5   4  14        128.94        125.76         3.30 o                         
  -4   4  14       3120.90       3099.71        16.63 o                         
  -3   4  14       1460.18       1432.58        13.69 o                         
  -2   4  14       1029.14       1082.57        13.47 o                         
  -1   4  14        481.59        420.50         3.84 o                         
   0   4  14       2598.97       2214.70        26.56 o                         
   1   4  14        535.80        475.56         4.67 o                         
   2   4  14       1017.55       1061.74        16.73 o                         
   3   4  14       1378.73       1365.74        23.10 o                         
   4   4  14       2867.61       2850.03        45.53 o                         
   5   4  14        130.03        135.23         2.85 o                         
   6   4  14        601.69        601.36        11.28 o                         
   7   4  14         95.61        107.90         3.14 o                         
   8   4  14        302.85        308.03         9.88 o                         
   9   4  14        384.54        384.80         6.24 o                         
  10   4  14        514.44        586.68         6.73 o                         
 -10   5  14        377.20        306.83         8.55 o                         
  -9   5  14        275.03        244.00        10.44 o                         
  -8   5  14        183.97        153.59         7.03 o                         
  -7   5  14       1132.09       1028.31        46.51 o                         
  -6   5  14        352.55        375.12        13.37 o                         
  -5   5  14        267.22        307.15        16.58 o                         
  -4   5  14          8.21         13.66         2.10 o                         
  -3   5  14       3534.83       3548.20        24.86 o                         
  -2   5  14         98.66        106.62         3.26 o                         
  -1   5  14        134.73        122.43         5.94 o                         
   0   5  14         37.09         47.98         2.15 o                         
   1   5  14         96.57         82.19         4.77 o                         
   2   5  14        100.41        111.36         3.66 o                         
   3   5  14       3546.82       3547.35        44.48 o                         
   4   5  14          4.67          8.74         1.95 o                         
   5   5  14        211.16        213.40         9.14 o                         
   6   5  14        298.19        335.72         5.24 o                         
   7   5  14       1022.39       1033.13        12.23 o                         
   8   5  14        196.30        187.68         8.72 o                         
   9   5  14        276.46        276.19         4.75 o                         
  10   5  14        354.04        394.52        21.55 o                         
 -10   6  14          1.33          1.17         2.12 o                         
  -9   6  14         50.44         37.06         3.15 o                         
  -8   6  14        225.51        192.04        10.18 o                         
  -7   6  14         10.63         10.78         2.34 o                         
  -6   6  14        615.87        637.04         7.29 o                         
  -5   6  14        634.92        653.60         7.70 o                         
  -4   6  14       1530.89       1552.66        18.64 o                         
  -3   6  14        209.06        208.77         7.51 o                         
  -2   6  14        299.31        294.25         9.06 o                         
  -1   6  14        522.46        491.97        10.56 o                         
   0   6  14         27.74         41.95         2.28 o                         
   1   6  14        593.31        568.87         8.99 o                         
   2   6  14        341.51        331.57         9.39 o                         
   3   6  14        227.46        220.98         5.15 o                         
   4   6  14       1641.58       1717.71        44.64 o                         
   5   6  14        536.81        559.37        12.80 o                         
   6   6  14        528.25        559.00        10.02 o                         
   7   6  14         11.32         10.84         2.72 o                         
   8   6  14        237.25        227.70        10.90 o                         
   9   6  14         64.41         69.27         5.71 o                         
  10   6  14          3.11          6.43         2.93 o                         
 -10   7  14         56.41         50.75         4.67 o                         
  -9   7  14        221.87        197.12        16.84 o                         
  -8   7  14         68.17         65.94         3.66 o                         
  -7   7  14         82.57         71.98         3.11 o                         
  -6   7  14        628.58        647.73         9.63 o                         
  -5   7  14        329.56        366.72         9.56 o                         
  -4   7  14       1574.18       1702.09        24.62 o                         
  -3   7  14        395.10        371.61         7.08 o                         
  -2   7  14        430.81        474.52         5.11 o                         
  -1   7  14        628.84        633.09         9.10 o                         
   0   7  14       1478.39       1434.49        29.23 o                         
   1   7  14        579.76        599.66        11.70 o                         
   2   7  14        448.85        482.43         9.00 o                         
   3   7  14        449.37        424.38         8.96 o                         
   4   7  14       1461.03       1545.89        29.65 o                         
   5   7  14        291.61        340.17         4.71 o                         
   6   7  14        678.09        674.02        11.79 o                         
   7   7  14         86.48         82.75         3.71 o                         
   8   7  14         50.20         61.10         8.13 o                         
   9   7  14        207.14        207.87         5.96 o                         
  10   7  14         49.00         27.99         4.53 o                         
  -9   8  14         80.62         64.61         6.30 o                         
  -8   8  14         32.40         30.15         2.97 o                         
  -7   8  14         47.32         41.32         2.75 o                         
  -6   8  14        720.16        750.63         9.89 o                         
  -5   8  14       1145.23       1132.67        28.39 o                         
  -4   8  14       1498.94       1491.68        21.62 o                         
  -3   8  14       1859.06       1843.11        17.31 o                         
  -2   8  14        583.99        612.43         5.89 o                         
  -1   8  14        715.43        722.67        10.13 o                         
   0   8  14        696.70        667.36        10.39 o                         
   1   8  14        823.70        812.27        18.39 o                         
   2   8  14        560.94        570.17        10.31 o                         
   3   8  14       1729.40       1678.10        30.40 o                         
   4   8  14       1537.26       1535.90        29.58 o                         
   5   8  14       1058.08       1064.66        15.96 o                         
   6   8  14        672.31        751.80        21.78 o                         
   7   8  14         37.70         44.22         3.32 o                         
   8   8  14         33.61         34.11         3.88 o                         
   9   8  14         69.16         64.47        11.11 o                         
  -9   9  14        192.39        140.86         6.64 o                         
  -8   9  14         45.74         34.66         3.53 o                         
  -7   9  14         67.46         62.29         3.00 o                         
  -6   9  14        297.91        288.23         7.29 o                         
  -5   9  14         45.63         63.60         3.88 o                         
  -4   9  14        138.88        136.37         4.27 o                         
  -3   9  14        320.13        334.16         5.83 o                         
  -2   9  14        522.14        537.65         8.16 o                         
  -1   9  14       1376.16       1404.75        33.16 o                         
   0   9  14        221.35        196.65        20.27 o                         
   1   9  14       1391.41       1342.37        31.73 o                         
   2   9  14        511.71        501.36        13.85 o                         
   3   9  14        211.99        192.55         5.98 o                         
   4   9  14        182.95        183.93         4.28 o                         
   5   9  14         22.63         40.04         2.94 o                         
   6   9  14        229.21        252.52         4.72 o                         
   7   9  14         91.25         97.88         3.89 o                         
   8   9  14         61.16         51.13         6.62 o                         
   9   9  14        209.48        140.82         6.89 o                         
  -8  10  14        303.39        216.30        15.34 o                         
  -7  10  14        110.99         84.93         3.53 o                         
  -6  10  14        435.37        430.38        11.94 o                         
  -5  10  14        106.26         87.10         5.87 o                         
  -4  10  14         12.62         16.32         2.77 o                         
  -3  10  14        338.67        331.37         6.71 o                         
  -2  10  14        353.78        330.86         9.65 o                         
  -1  10  14        968.87       1012.34        11.33 o                         
   0  10  14          0.06          3.00         2.81 o                         
   1  10  14        944.35        955.25        29.26 o                         
   2  10  14        394.50        356.41        12.02 o                         
   3  10  14        306.76        328.45         6.16 o                         
   4  10  14         19.13         25.83         2.97 o                         
   5  10  14         98.12         87.45         4.16 o                         
   6  10  14        474.91        527.82         8.79 o                         
   7  10  14        105.45        110.84         4.07 o                         
   8  10  14        307.48        281.36        43.34 o                         
  -8  11  14          2.32          1.41         2.42 o                         
  -7  11  14         32.12         26.27         2.54 o                         
  -6  11  14         97.98         77.83         6.35 o                         
  -5  11  14        399.30        336.01        30.23 o                         
  -4  11  14        424.33        407.34        15.51 o                         
  -3  11  14        221.57        206.56         5.92 o                         
  -2  11  14        538.74        536.83        19.23 o                         
  -1  11  14        420.99        468.44         7.75 o                         
   0  11  14          1.25          1.10         3.49 o                         
   1  11  14        336.72        343.44        11.87 o                         
   2  11  14        514.28        517.48        10.79 o                         
   3  11  14        308.39        312.10         9.00 o                         
   4  11  14        387.51        417.19         7.64 o                         
   5  11  14        437.23        505.87         7.74 o                         
   6  11  14        100.15         94.39         3.30 o                         
   7  11  14         24.35         25.13         2.31 o                         
   8  11  14          4.22          1.66         2.52 o                         
  -7  12  14        129.47         67.89         3.97 o                         
  -6  12  14         63.70         58.02         6.91 o                         
  -5  12  14        136.42        106.21         4.67 o                         
  -4  12  14         20.77         19.84         3.26 o                         
  -3  12  14        412.35        425.75        11.69 o                         
  -2  12  14        260.26        254.95         6.56 o                         
  -1  12  14        172.21        182.63         6.70 o                         
   0  12  14        164.59        184.11         5.09 o                         
   1  12  14        161.61        172.95         5.44 o                         
   2  12  14        336.79        336.99        12.91 o                         
   3  12  14        431.33        504.70         9.54 o                         
   4  12  14         51.16         65.22         4.73 o                         
   5  12  14        151.15        149.35         4.14 o                         
   6  12  14         62.34         79.21         5.29 o                         
   7  12  14        106.82        140.29         7.53 o                         
  -6  13  14         35.61         20.76         3.27 o                         
  -5  13  14        148.52        118.15         5.28 o                         
  -4  13  14        157.11        119.10         5.90 o                         
  -3  13  14        305.81        308.80        13.12 o                         
  -2  13  14        440.37        479.60        11.94 o                         
  -1  13  14       1074.72       1208.74        51.45 o                         
   0  13  14        278.13        311.50         6.62 o                         
   1  13  14       1083.89       1240.86        12.70 o                         
   2  13  14        467.74        607.45        12.83 o                         
   3  13  14        348.00        423.86         8.82 o                         
   4  13  14        174.55        180.30         7.74 o                         
   5  13  14        152.47        164.07         6.03 o                         
   6  13  14         21.84         33.90         3.65 o                         
  -5  14  14         51.01         23.35         3.42 o                         
  -4  14  14        623.28        444.93        25.14 o                         
  -3  14  14        321.24        291.95        14.30 o                         
  -2  14  14        288.83        270.14        18.55 o
[truncated: 192,133 more chars]
